# Supplementary material for: Global variation in seed covering structure hardness of woody species with orthodox seeds
Source: Ann Bot. 2025 Feb 27;136(2):419–36. doi: 10.1093/aob/mcaf027 (PMC12445846; doi:10.1093/aob/mcaf027)
Supplement: mcaf027_suppl_Supplementary_Files_1 [file mcaf027_suppl_supplementary_files_1.xlsx]

## Sheet: Main data set
Serial No	Order	Family	Genus	Species	Infraspecific Rank	Infraspecific Epithet	Average SCSH (N)	standard error	country	ISO3	mean_ann_t	mean_diurnal_t_range	isothermality	t_seas	max_t_warm_m	min_t_cold_m	t_ann_range	mean_t_wet_q	mean_t_dry_q	mean_t_warm_q	mean_t_cold_q	ann_p	p_wet_m	p_dry_m	p_seas	p_wet_q	p_dry_q	p_warm_q	p_cold_q	elevation	lifeform_description	Dispersal/Germination Unit Type	Dispersal mechanisms	Dry fruit or fleshy fruit	Fruit type	Dormancy species	ND	MD	PD	PY	dRG	Germ Rate	Source	Area	Perim.	Circ.	Feret	MinFeret	AR
756101	DICOTYLEDONES	ROSACEAE	Sorbus	aucuparia	NA	NA	0.865325	0.124685	United Kingdom	GBR	8.7625	7.15833	38.4857	430.571	19.3	20.81	18.6	4.78333	19.0167	14.2	17.69	1107	118	68.01	18.7542	346	224	250	311	179	Phanerophyte	Fruit	Zoochory	Fleshy	Pome	PD	0	0	1	0	1.39889	46.6	756101_sorbus_acuparia.JPGsummary_morpho.csv	3.98157	8.5741	0.67988	3.29565	1.61628	2.02646
756396	DICOTYLEDONES	BETULACEAE	Carpinus	betulus	NA	NA	24.2567	3.20872	United Kingdom	GBR	9.75	7.58333	37.1732	477.884	21.5	21.21	20.4	5.26667	14.95	15.85	18.19	658	69	43.01	17.9403	204	139	145	178	138	Phanerophyte	Fruit	Anemochory	Dry	Nutlet	PD	0	0	1	0	12.59	120.2	756396_carpinus_betula.JPGsummary_morpho.csv	31.0073	26.5091	0.56055	8.15171	5.90363	1.215
757717	GYMNOSPERMAE	CUPRESSACEAE	Juniperus	communis	NA	NA	7.33479	0.542729	United Kingdom	GBR	6.57083	6.45833	35.8796	438.735	16.9	19.01	18	2.3	17.2	12.2167	15.3733	1783	204	98.01	27.5395	600	302	337	550	463	Chamaephyte or phanerophyte	Fruit	Zoochory	Fleshy	BerryÂ	PD	0	0	1	0	NA	NA	757717_juniperus_communis.JPGsummary_morpho.csv	6.0179	10.9736	0.63294	3.8684	2.28966	1.64247
758725	DICOTYLEDONES	BETULACEAE	Alnus	glutinosa	NA	NA	1.00936	0.387801	United Kingdom	GBR	9.65417	7.75833	38.9866	455.234	20.9	21.11	19.9	5.41667	22.7833	15.4333	18.34	793	89	43.01	24.2995	264	153	156	236	129	Phanerophyte	Seed	Anemochory	Dry	Cone	PD	0	0	1	0	0.713611	7	758725_alnus_glutinosa.JPGsummary_morpho.csv	2.59832	6.65629	0.73242	2.26227	1.68831	1.25696
790011	DICOTYLEDONES	RUBIACEAE	Gaertnera	NA	NA	NA	0.83139	0.077729	Madagascar	MDG	17.8542	9.94167	60.6199	264.957	25.3	29.01	16.4	20.6333	23.65	20.6333	28.1067	1500	287	40.01	78.8097	787	129	787	130	1209	Unknown	Fruit	Zoochory	Fleshy	BerryÂ	NA	NA	NA	NA	NA	NA	NA	790011_gaerhiea.JPGsummary_morpho.csv	22.4954	18.2374	0.8457	5.96607	5.00315	1.18277
793779	DICOTYLEDONES	FABACEAE	Indigofera	leucoclada	NA	NA	5.85358	2.92124	Madagascar	MDG	19.1958	11.725	66.6193	231.639	26.9	29.41	17.6	21.4	24.9333	21.4	29.7733	1320	327	6.01	108.447	847	21	847	21	1287	Nanophanerophyte	Seed	Autochory	Dry	Legume	NA	NA	NA	NA	NA	NA	8.8	793779_indigofesaeuco_clada_pgb08.jpgsummary_morpho.csv	2.982	6.903	0.787	2.398	1.494	1.607
793849	DICOTYLEDONES	RUBIACEAE	Coptosperma	NA	NA	NA	1.6236	0.374023	NA	NA	26.2958	9.64167	70.3771	138.801	32.1	38.51	13.7	27.25	33.4833	27.5333	38.1567	2064	499	24.01	99.7547	1266	83	872	86	44	Unknown	Fruit	Zoochory	Fleshy	Drupe	NA	NA	NA	NA	NA	NA	NA	793849_coptosperma_pgb08.jpgsummary_morpho.csv	8.621	11.825	0.777	3.608	3.152	1.129
793872	DICOTYLEDONES	ANNONACEAE	Monanthotaxis	boivinii	NA	NA	0.710662	0.143065	Madagascar	MDG	25.0125	9.55833	72.9644	131.359	31.1	38.11	13.1	26.15	32.9333	26.15	37.04	1351	324	22.01	98.201	817	81	590	94	274	Unknown	Fruit	Zoochory	Fleshy	BerryÂ	NA	NA	NA	NA	NA	NA	NA	793872_monan_boivinii.JPGsummary_morpho.csv	23.4589	20.3846	0.71402	8.14065	3.78655	2.07678
795382	DICOTYLEDONES	RUTACEAE	Acradenia	euodiiformis	NA	NA	0.271242	0.0691743	Australia	AUS	15.4792	9.49167	46.9884	395.632	24.9	24.81	20.2	19.9167	20.1333	20.1	24.1567	1856	263	40.01	48.4484	761	186	679	238	708	Phanerophyte	Seed	Anemochory	Dry	Follicle	NA	NA	NA	NA	NA	NA	NA	795382_acradenia-eudi.JPGsummary_morpho.csv	6.5599	10.4748	0.75559	3.43869	2.6383	1.28645
795393	DICOTYLEDONES	MYRTACEAE	Syzygium	anisatum	NA	NA	1.82383	0.0770532	Australia	AUS	18.5667	9.81667	48.358	384.84	27.4	27.21	20.3	22.8167	23.3667	22.9667	27.29	1671	238	39.01	48.463	674	160	600	207	55	Nanophanerophyte	Fruit	Zoochory	Dry	Capsule	NA	NA	NA	NA	NA	NA	NA	795393_syzygium_anisatum.JPGsummary_morpho.csv	15.1445	15.9614	0.74572	5.067	4.18455	1.09249
795441	DICOTYLEDONES	URTICACEAE	Pipturus	argenteus	NA	NA	NA	NA	Australia	AUS	18.0833	9.33333	49.1228	363.47	27	28.11	19	22.1167	22.95	22.25	27.14	1850	265	50.01	48.8946	745	184	687	231	336	Nanophanerophyte or phanerophyte	Fruit	Zoochory	dry	Achene	NA	NA	NA	NA	NA	NA	NA	795441_piptusus_pgb12.jpgsummary_morpho.csv	0.724	3.525	0.734	1.189	0.874	1.32
795555	DICOTYLEDONES	PROTEACEAE	Orites	excelsus	NA	NA	1.09212	0.0636139	Australia	AUS	15.1375	9.64167	47.4959	397.71	24.6	24.41	20.3	19.5833	19.7667	19.7833	23.79	1896	270	39.01	48.5089	776	191	688	245	779	Phanerophyte	Seed	Anemochory	Dry	Follicle	NA	NA	NA	NA	NA	NA	NA	795555_orises_excelsus.JPGsummary_morpho.csv	28.2478	24.2011	0.60827	9.58932	4.44087	2.14882
795706	DICOTYLEDONES	MYRTACEAE	Lenwebbia	prominens	NA	NA	35.1534	2.72073	Australia	AUS	16.0083	7.55	44.1521	360.8	24.3	27.31	17.1	20.0667	20.8833	20.1333	25.1233	1897	272	60.01	44.1874	743	218	676	275	773	Nanophanerophyte or phanerophyte	Fruit	Zoochory	Fleshy	BerryÂ	NA	NA	NA	NA	NA	NA	NA	795706_tenwebbia.JPGsummary_morpho.csv	6.73431	11.995	0.59867	3.53666	2.54421	1.4252
803809	DICOTYLEDONES	ROSACEAE	Aria	stenophylla	NA	NA	1.4908	0.28455	United Kingdom	GBR	8.4	6.41667	35.0638	442.056	18.8	20.61	18.3	4.46667	21.4167	14.05	17.3233	1294	150	67.01	25.4419	437	230	242	406	417	Phanerophyte	Seed	Zoochory	Fleshy	Pome	NA	NA	NA	NA	NA	NA	9	803809_aria_sten.JPGsummary_morpho.csv	8.05629	12.1435	0.68248	4.71889	2.34507	2.00137
806039	DICOTYLEDONES	ROSACEAE	Malus	sylvestris	NA	NA	2.54745	0.219494	United Kingdom	GBR	9.9	7.9	39.899	444.348	21.2	21.51	19.8	5.85	23.05	15.6	18.7567	783	91	39.01	25.536	263	145	149	238	112	Phanerophyte	Seed	Zoochory	Fleshy	Pome	PD	0	0	1	0	5.01	118.8	806039_malus_sylve.JPGsummary_morpho.csv	16.1723	17.133	0.68925	6.47654	3.43182	1.87462
806567	DICOTYLEDONES	ROSACEAE	Crataegus	monogyna	NA	NA	110.723	28.5828	United Kingdom	GBR	9.91667	6.55	37.6437	407.338	19.8	22.51	17.4	6.33333	22.5333	15.15	19.2567	1054	125	58.01	26.965	360	186	193	343	183	Phanerophyte	Fruit	Zoochory	Fleshy	Pome	PD	0	0	1	0	NA	NA	806567_crataegus_monogyna.JPGsummary_morpho.csv	19.5466	17.5278	0.79541	6.17456	4.27652	1.40775
806578	DICOTYLEDONES	AQUIFOLIACEAE	Ilex	aquifolium	NA	NA	15.7857	2.54065	United Kingdom	GBR	10.05	6.63333	38.1226	400.919	19.7	22.41	17.4	6.55	22.6	15.15	19.4233	1087	125	63.01	26.1247	371	196	212	334	130	Nanophanerophyte or phanerophyte	Fruit	Zoochory	Fleshy	Drupe	MPD	0	1	0	0	NA	363.5	806578_ilex_aquiofolium.JPGsummary_morpho.csv	14.4544	16.0786	0.70226	6.04578	3.14773	1.90801
806648	DICOTYLEDONES	SAPINDACEAE	Acer	campestre	NA	NA	10.3408	0.406574	United Kingdom	GBR	9.71667	7.81667	37.2222	488.306	21.9	21.01	21	10.4333	14.8333	15.9333	18.0233	574	59	35.01	14.3964	168	118	143	137	80	Phanerophyte	Fruit	Anemochory	Dry	SamaraÂ	PD	0	0	1	0	1.43276	344.3	806648_acer_campestre.JPGsummary_morpho.csv	49.9468	30.7675	0.67924	9.72348	7.25685	1.17615
806741	DICOTYLEDONES	BETULACEAE	Corylus	avellana	NA	NA	84.7475	1.64166	United Kingdom	GBR	7.7	6.98333	39.013	419.16	17.6	19.81	17.9	3.58333	18.3	13.05	16.74	1731	220	78.01	37.582	634	244	277	571	156	Nanophanerophyte or phanerophyte	Seed	Zoochory	Dry	Nut	PD	0	0	1	0	NA	21	806741_corylus_avellana.JPGsummary_morpho.csv	138.409	45.5042	0.8419	14.6029	12.3491	1.14033
813969	DICOTYLEDONES	MALVACEAE	Hibiscus	panduriformis	NA	NA	7.8386	0.245759	Madagascar	MDG	26.4375	12.6417	64.4983	197.934	35.5	36.01	19.6	27.75	32.5833	28.2667	37.4233	1518	464	1.01	131.194	1120	4	796	4	73	Chamaephyte or nanophanerophyte	Seed	Autochory	Dry	Capsule	NA	NA	NA	NA	NA	7.01	7	813969_hibiscus.JPGsummary_morpho.csv	4.52417	11.5855	0.43083	2.79857	2.30715	1.19169
814140	DICOTYLEDONES	PHYLLANTHACEAE	Phyllanthus	casticum	NA	NA	0.91329	0.167072	Madagascar	MDG	24.5458	11.6083	69.0972	203.631	32.6	35.91	16.8	26.3667	30.9	26.3833	35.6067	1661	448	5.01	120.319	1135	17	1124	18	321	Nanophanerophyte	Fruit	Zoochory	Fleshy	BerryÂ	NA	NA	NA	NA	NA	1.13792	14.1	814140_Phyllanthus_pgb08.jpgsummary_morpho.csv	1.663	5.536	0.662	2.09	1.066	2.009
814210	DICOTYLEDONES	ASTERACEAE	Brachylaena	merana	NA	NA	NA	NA	Madagascar	MDG	26.1417	10.85	74.8276	104.508	32.6	38.21	14.5	26.7167	33.6167	27	38.4567	1715	466	6.01	113.688	1139	21	721	21	86	Unknown	Fruit	Anemochory	Dry	Cypsela	NA	NA	NA	NA	NA	NA	NA	814210_brachylaen_pgb10.jpgsummary_morpho.csv	1.346	6.488	0.4	2.459	0.748	3.689
815402	DICOTYLEDONES	ROSACEAE	Hedlundia	cuneifolia	NA	NA	1.76201	0.262774	United Kingdom	GBR	7.575	7.15	38.6486	416.929	18.1	19.71	18.5	3.86667	20.4667	12.9667	16.8067	1223	136	76.01	20.0995	387	239	255	342	417	Phanerophyte	Fruit	Zoochory	Fleshy	Pome	NA	NA	NA	NA	NA	NA	6	815402_hedlundies.JPGsummary_morpho.csv	6.00248	10.294	0.71364	3.91303	2.13837	1.83241
817794	DICOTYLEDONES	CELASTRACEAE	Euonymus	europaeus	NA	NA	NA	NA	United Kingdom	GBR	9.5	7.83333	37.4801	480.066	21.5	20.71	20.9	7.15	14.7167	15.6167	17.8567	619	58	41.01	11.6234	172	135	153	155	101	Nanophanerophyte or phanerophyte	Seed	Zoochory	Dry	Capsule	PD	0	0	1	0	NA	143	817794_eurnymus_europaeus.JPGsummary_morpho.csv	19.4149	18.2364	0.72681	6.18049	4.14948	1.47908
818573	DICOTYLEDONES	BUXACEAE	Buxus	sempervirens	NA	NA	0.725067	0.0281214	United Kingdom	GBR	9.6	7.46667	36.0709	486.733	21.6	21.01	20.7	7.06667	14.8333	15.8667	17.9233	737	75	45.01	15.0054	218	162	163	196	206	Nanophanerophyte or phanerophyte	Seed	MyrmecochoryÂ	Dry	Capsule	NA	NA	NA	NA	NA	NA	NA	818573_buxus_semper.JPGsummary_morpho.csv	9.48857	13.0845	0.69699	4.96313	2.47024	2.01938
828297	GYMNOSPERMAE	PODOCARPACEAE	Podocarpus	elatus	NA	NA	22.5834	2.23954	Australia	AUS	16.75	8.1	44.0217	385.575	25.6	27.31	18.4	20.9833	21.3333	21.1167	25.4733	1513	208	40.01	43.8074	573	173	566	191	657	Phanerophyte	Seed	Zoochory	Fleshy	Cone	MPD	0	1	0	0	NA	NA	828297_poagcap.JPGsummary_morpho.csv	62.7505	33.1807	0.71159	11.6259	7.69479	1.43192
828367	DICOTYLEDONES	ELAEOCARPACEAE	Elaeocarpus	kirtonii	NA	NA	47.3549	3.66351	Australia	AUS	18.6583	9	46.875	377.647	27.6	28.51	19.2	22.55	23.4833	22.8167	27.3733	1352	285	18.01	76.6442	742	112	632	173	827	Phanerophyte	Fruit	Zoochory	Fleshy	Drupe	NA	NA	NA	NA	NA	NA	NA	828367_elaeocasp.JPGsummary_morpho.csv	66.6194	36.8362	0.62696	10.9263	8.39507	1.2501
828459	DICOTYLEDONES	PITTOSPORACEAE	Bursaria	tenuifolia	NA	NA	NA	NA	Australia	AUS	22.0458	8.475	53.9809	265.822	29.5	33.91	15.7	24.5833	28.1333	24.8833	32.24	1949	498	11.01	107.126	1259	54	1190	57	506	Phanerophyte	Seed	Anemochory	Dry	Capsule	NA	NA	NA	NA	NA	NA	NA	828459_bwsania.JPGsummary_morpho.csv	8.23337	11.5323	0.76954	3.92011	2.69683	1.50739
832665	DICOTYLEDONES	FABACEAE	Dichrostachys	NA	NA	NA	33.2926	4.41915	NA	NA	25.1875	14.4917	65.2778	318.813	34.9	32.81	22.2	28.5	30.9	28.5333	34.79	519	128	4.01	105.163	344	17	294	20	46	Unknown	Fruit	Zoochory	Dry	Pod	NA	NA	NA	NA	NA	NA	NA	832665_dichrostachys.JPGsummary_morpho.csv	13.8117	14.7292	0.79557	5.45675	3.23002	1.63953
839239	DICOTYLEDONES	RUBIACEAE	Phialiphora	bevazahensis	NA	NA	NA	NA	Madagascar	MDG	25.8042	12.3417	69.7269	156.546	33.9	36.31	17.7	26.8333	32.5167	27.1667	37.3567	1538	468	1.01	128.899	1105	4	821	4	169	Chamaephyte	Seed	Anemochory	Dry	Capsule	NA	NA	NA	NA	NA	NA	NA	839239_philiphora_pgb50.jpgsummary_morpho.csv	0.128	1.431	0.782	0.516	0.305	1.714
839240	DICOTYLEDONES	RUBIACEAE	Schizenterospermum	majungense	NA	NA	6.32834	0.849083	Madagascar	MDG	25.8042	12.3417	69.7269	156.546	33.9	36.31	17.7	26.8333	32.5167	27.1667	37.3567	1538	468	1.01	128.899	1105	4	821	4	169	Nanophanerophyte	Fruit	Zoochory	Unknown	Unknown	NA	NA	NA	NA	NA	NA	NA	839240_schizen.JPGsummary_morpho.csv	16.6486	16.7997	0.75316	4.90524	4.50989	1.05887
839251	DICOTYLEDONES	ANACARDIACEAE	Poupartia	silvatica	NA	NA	50.2949	4.31427	Madagascar	MDG	25.8042	12.3417	69.7269	156.546	33.9	36.31	17.7	26.8333	32.5167	27.1667	37.3567	1538	468	1.01	128.899	1105	4	821	4	169	Phanerophyte	Fruit	Zoochory	Fleshy	Drupe	NA	NA	NA	NA	NA	NA	NA	839251_poupastia.JPGsummary_morpho.csv	347.011	71.7674	0.84369	23.7684	18.0346	1.29674
839262	DICOTYLEDONES	FABACEAE	Bauhinia	monandra	NA	NA	1.9605	0.622082	Madagascar	MDG	25.8042	12.3417	69.7269	156.546	33.9	36.31	17.7	26.8333	32.5167	27.1667	37.3567	1538	468	1.01	128.899	1105	4	821	4	169	Nanophanerophyte or phanerophyte	Seed	Zoochory	Dry	Pod	ND	1	0	0	0	NA	NA	839262_bauhunia.JPGsummary_morpho.csv	83.9403	36.4626	0.79316	12.5024	8.6862	1.37227
841120	DICOTYLEDONES	FABACEAE	Dalbergia	purpurascens	NA	NA	0.85789	0.179889	Madagascar	MDG	22.5333	13.6	62.963	275.527	32.5	31.01	21.6	24.9833	27.6	25.1833	32.44	804	201	3.01	106.133	523	11	445	11	778	Phanerophyte	Fruit	Anemochory	Dry	Pod	NA	NA	NA	NA	NA	NA	8	841120_dabergia.JPGsummary_morpho.csv	15.4022	15.9824	0.7568	5.67132	3.40492	1.71696
841234	DICOTYLEDONES	RUBIACEAE	Paracephaelis	cinerea	NA	NA	NA	NA	Madagascar	MDG	24.375	13.8333	61.756	284.433	34.7	32.41	22.4	26.8667	29.3667	27.1333	34.2067	788	206	2.01	114.786	543	10	456	10	459	Nanophanerophyte or phanerophyte	Fruit	Zoochory	Fleshy	Drupe	NA	NA	NA	NA	NA	4.01	NA	841234_paracepha.jpgsummary_morpho.csv	6.182	9.516	0.857	3.052	2.576	1.177
841256	DICOTYLEDONES	RUBIACEAE	Hyperacanthus	NA	NA	NA	NA	NA	Madagascar	MDG	24.375	13.8333	61.756	284.433	34.7	32.41	22.4	26.8667	29.3667	27.1333	34.2067	788	206	2.01	114.786	543	10	456	10	459	Unknown	Fruit	Zoochory	Fleshy	BerryÂ	NA	NA	NA	NA	NA	NA	NA	841256_hypesanca.JPGsummary_morpho.csv	11.2021	13.0874	0.82268	4.29931	3.47954	1.20914
841348	DICOTYLEDONES	FABACEAE	Mundulea	antanossarum	NA	NA	1.28183	0.509874	Madagascar	MDG	24.975	12.75	65.051	258.206	33.2	33.71	19.6	27.6333	30.4333	27.6333	35.2733	668	173	2.01	119.194	471	9	471	9	86	Nanophanerophyte or phanerophyte	Fruit	Zoochory	Dry	Pod	NA	NA	NA	NA	NA	NA	NA	841348_mundulea.JPGsummary_morpho.csv	8.81258	11.8172	0.79229	3.92233	2.77066	1.44862
841522	DICOTYLEDONES	MALVACEAE	Melhania	NA	NA	NA	9.10385	2.04753	NA	NA	24.9	12.5333	64.2735	276.545	33.2	33.81	19.5	27.8333	30.9	27.8333	35.0233	537	142	2.01	116.183	376	10	344	12	46	Unknown	Seed	Autochory	Dry	Capsule	NA	NA	NA	NA	NA	NA	NA	841522_melharia.JPGsummary_morpho.csv	3.27798	7.10244	0.81742	2.44316	1.69452	1.44216
843216	GYMNOSPERMAE	PINACEAE	Pinus	sylvestris	NA	NA	0.52577	0.0420926	United Kingdom	GBR	6.8375	7.29167	38.5802	431.836	17.5	18.71	18.9	2.76667	17.3	12.4333	15.8233	907	108	51.01	23.081	287	168	188	264	326	Phanerophyte	Seed	Anemochory	Dry	Cone	ND	1	0	0	0	NA	5.6	843216_pinus.JPGsummary_morpho.csv	9.96865	13.835	0.65356	4.98547	2.83186	1.7086
844246	DICOTYLEDONES	RUBIACEAE	Helictosperma	NA	NA	NA	NA	NA	Madagascar	MDG	24.6375	11.475	68.3036	210.477	32.8	36.11	16.8	26.6	30.85	26.65	35.69	1288	352	4.01	123.05	895	14	890	14	354	Unknown	Fruit	Zoochory	Fleshy	Drupe	NA	NA	NA	NA	NA	NA	NA	844246_helichosporum.JPGsummary_morpho.csv	11.6633	12.9544	0.86436	4.18088	3.64082	1.12348
844408	DICOTYLEDONES	SARCOLAENACEAE	Mediusella	bernieri	NA	NA	3.08671	0.227577	Madagascar	MDG	24.5083	9.41667	71.3384	137.706	30.6	37.51	13.2	25.6167	32.4167	25.6667	36.44	1409	340	15.01	105.887	890	59	654	63	372	Nanophanerophyte or phanerophyte	Fruit	Autochory/ Zoochory	Fleshy	Unknown	NA	NA	NA	NA	NA	NA	NA	844408_mediuse.JPGsummary_morpho.csv	6.77618	10.209	0.81121	3.5172	2.45054	1.42104
844914	DICOTYLEDONES	CAPRIFOLIACEAE	Lonicera	periclymenum	NA	NA	0.586635	0.075919	United Kingdom	GBR	9.49167	7.56667	36.7314	480.629	21.5	21.01	20.6	10.2	14.6833	15.6167	17.89	600	62	37.01	13.9403	174	128	147	145	121	Climber	Fruit	Zoochory	Fleshy	BerryÂ	NA	NA	NA	NA	NA	8.01	64.6	844914_lonicera.JPGsummary_morpho.csv	6.28766	10.1404	0.76443	3.61056	2.33646	1.53033
846365	DICOTYLEDONES	VIBURNACEAE	Sambucus	nigra	NA	NA	2.35026	0.475274	United Kingdom	GBR	9.8375	6.80833	35.8333	451.156	20.6	21.71	19	5.7	23	15.6	18.5567	794	84	43.01	18.3318	245	160	166	227	122	Nanophanerophyte or phanerophyte	Fruit	Zoochory	Fleshy	BerryÂ	NA	NA	NA	NA	NA	NA	128.4	846365_sambucus.jpgsummary_morpho.csv	4.91	9.777	0.646	3.628	1.805	1.999
849458	DICOTYLEDONES	FABACEAE	Cytisus	scoparius	NA	NA	10.3084	0.96305	United Kingdom	GBR	7.2625	7.34167	38.6404	435.891	18	19.11	19	5	17.7667	12.9333	16.1567	786	86	51.01	18.2772	235	162	174	214	262	Nanophanerophyte	Seed	Autochory	Dry	Pod	NA	NA	NA	NA	NA	6.07934	12.5	849458_cytisus.JPGsummary_morpho.csv	7.12713	11.5206	0.70001	3.77877	2.42785	1.56853
852036	DICOTYLEDONES	ANNONACEAE	Monodora	myristica	NA	NA	6.65987	1.07209	Cameroon	CMR	22.9083	7.36667	72.9373	102.466	28.1	38.11	10.1	21.4333	32.5833	24.0167	35.2733	2752	453	21.01	69.1125	1280	108	422	1280	815	Phanerophyte	Fruit	Zoochory	Fleshy	Unknown	MD	0	1	0	0	NA	NA	852036_monodora.JPGsummary_morpho.csv	291.339	71.1027	0.72363	26.4658	14.0441	1.89749
860572	DICOTYLEDONES	MALVACEAE	Adansonia	grandidieri	NA	NA	23.045	1.84456	Madagascar	MDG	25.0125	12.725	65.2564	258.792	33.2	33.81	19.5	27.6833	30.4667	27.6833	35.3067	662	172	2.01	119.838	469	8	469	8	76	Phanerophyte	Fruit	Zoochory	Fleshy	Unknown	PY	0	0	0	1	NA	NA	860572_adansonia.JPGsummary_morpho.csv	152.06	49.5524	0.7774	15.0803	13.0033	1.13207
860631	MONOCOTYLEDONES	ARECACEAE	Phoenix	reclinata	NA	NA	NA	NA	Madagascar	MDG	24.8708	12.275	65.2926	259.575	32.8	34.11	18.8	27.7333	31.0333	27.7333	35.29	505	158	2.01	125.851	370	8	347	9	38	Phanerophyte	Fruit	Zoochory	Fleshy	BerryÂ	MPD, MD	0	1	0	0	10.01	NA	860631_phoenix.JPGsummary_morpho.csv	68.7071	34.2967	0.73383	12.9184	6.57945	1.96732
863621	DICOTYLEDONES	CUNONIACEAE	Karrabina	benthamiana	NA	NA	NA	NA	Australia	AUS	13.7542	8.99167	45.643	400.145	23.6	24.01	19.7	18.3333	18.3	18.4833	22.44	1607	225	42.01	44.8437	643	177	579	214	937	Phanerophyte	Seed	Autochory	Dry	Capsule	NA	NA	NA	NA	NA	NA	NA	863621_karrabina.JPGsummary_morpho.csv	3.29747	9.20079	0.48681	3.82662	1.178	3.35598
870333	DICOTYLEDONES	CELASTRACEAE	Euonymus	europaeus	NA	NA	0.430533	0.0915354	Austria	AUT	9.11667	9.78333	32.6111	765.703	24.7	14.81	30	18.35	8.48333	18.35	13.3233	822	114	28.01	42.4953	328	103	328	103	341	Nanophanerophyte or phanerophyte	Seed	Zoochory	Dry	Capsule	PD	0	0	1	0	NA	NA	870333_eurymus.JPGsummary_morpho.csv	30.0285	23.4169	0.69057	7.70767	5.18742	1.48054
871400	DICOTYLEDONES	ZYGOPHYLLACEAE	Guaiacum	sanctum	NA	NA	NA	NA	Dominican Republic	DOM	27.2	10.75	76.7857	107.619	33.8	39.91	14	28.1833	34.9667	28.4667	39.59	790	127	20.01	61.7709	322	72	234	72	42	Phanerophyte	Seed	Zoochory	Dry	Capsule	PD	0	0	1	0	NA	NA	871400_guaiacum.JPGsummary_morpho.csv	31.3682	22.6002	0.77135	8.24692	4.81337	1.71057
871411	DICOTYLEDONES	CACTACEAE	Leptocereus	paniculatus	NA	NA	0.666743	0.144175	Dominican Republic	DOM	26.8208	11.575	76.6556	110.381	33.9	38.91	15.1	27.8333	34.3	28.0667	39.14	722	125	14.01	65.361	321	50	241	50	163	Phanerophyte	Fruit	Zoochory	Fleshy	BerryÂ	NA	NA	NA	NA	NA	NA	NA	871411_leptocereus.jpgsummary_morpho.csv	2.008	8.097	0.463	2.299	1.374	1.623
871422	DICOTYLEDONES	RUBIACEAE	Genipa	americana	NA	NA	0.321512	0.0598934	Dominican Republic	DOM	25.6542	10.6417	74.9413	133.714	32.5	38.41	14.2	26.7167	33.1333	26.9833	37.6067	2001	261	87.01	33.2804	648	284	632	313	153	Phanerophyte	Fruit	Zoochory	Fleshy	BerryÂ	ND	1	0	0	0	NA	NA	871422_genipa.JPGsummary_morpho.csv	47.7482	31.9989	0.59252	9.82634	6.9664	1.39411
871444	DICOTYLEDONES	STAPHYLEACEAE	Turpinia	occidentalis	NA	NA	64.0963	5.02479	Dominican Republic	DOM	20.3792	10.525	73.0903	129.307	27.1	32.81	14.4	21.6167	27.8333	21.7333	32.4233	1382	188	53.01	36.4257	456	181	427	211	924	Phanerophyte	Fruit	Zoochory	Fleshy	BerryÂ	PD	0	0	1	0	NA	NA	871444_twpuria.JPGsummary_morpho.csv	20.1221	17.5101	0.78628	5.72142	4.43701	1.27727
871499	DICOTYLEDONES	ANNONACEAE	Annona	squamosa	NA	NA	6.88062	0.812529	Dominican Republic	DOM	25.9292	11.275	76.1824	106.247	32.8	38.11	14.8	26.8833	33.4667	27.1333	38.3067	794	132	17.01	62.2398	348	58	271	58	253	Nanophanerophyte or phanerophyte	Fruit	Zoochory	Fleshy	Etaerio of berries	MPD	0	1	0	0	NA	NA	871499_annona.JPGsummary_morpho.csv	66.0593	33.9925	0.71947	12.3524	6.77884	1.83941
871525	MONOCOTYLEDONES	ARECACEAE	Pseudophoenix	ekmanii	NA	NA	4.71281	0.492665	Dominican Republic	DOM	26.6917	9.08333	73.8482	109.354	32.6	40.41	12.3	27.8167	34.3833	28.0333	39.14	831	152	23.01	62.0131	381	75	330	77	45	Phanerophyte	Fruit	Zoochory	Fleshy	BerryÂ	NA	NA	NA	NA	NA	NA	NA	871525_pseudopho.JPGsummary_morpho.csv	78.4547	33.4025	0.88226	10.3349	9.74567	1.03784
871536	DICOTYLEDONES	MALVACEAE	Akrosida	floribunda	NA	NA	2.97142	0.92378	Dominican Republic	DOM	20.875	10.75	74.6528	115.749	27.6	33.31	14.4	21.9667	28.2833	22.15	33.1233	1028	156	17.01	60.997	430	64	371	64	959	Nanophanerophyte or phanerophyte	Seed	Autochory	Dry	Schizocarp	NA	NA	NA	NA	NA	NA	NA	871536_akrosida.JPGsummary_morpho.csv	2.39579	6.17431	0.78652	2.15676	1.48924	1.44915
871547	DICOTYLEDONES	MALVACEAE	Carpodiptera	hexaptera	NA	NA	5.45795	0.430921	Dominican Republic	DOM	25.0333	10.8667	77.619	99.2319	31.6	37.71	14	25.95	32.6667	26.15	37.5067	922	138	20.01	61.3013	387	67	325	67	376	Phanerophyte	Fruit	Anemochory	Dry	Capsule	NA	NA	NA	NA	NA	NA	NA	871547_carpodipte.JPGsummary_morpho.csv	10.4299	12.3099	0.86017	4.12693	3.33824	1.21587
871709	DICOTYLEDONES	CELASTRACEAE	Schaefferia	ephedroides	NA	NA	6.6553	1.52014	NA	NA	26.3208	10.375	70.5782	161.8	33.8	39.21	14.7	25.75	37.1667	28.1667	38.1067	783	119	33.01	35.5402	286	127	127	202	82	Nanophanerophyte	Fruit	Zoochory	Fleshy	Drupe	NA	NA	NA	NA	NA	NA	NA	871709_schaeffe.JPGsummary_morpho.csv	7.02124	10.7238	0.76196	3.53424	2.7599	1.21456
873895	DICOTYLEDONES	AQUIFOLIACEAE	Ilex	colchica	NA	NA	12.3239	3.34432	Georgia	GEO	14.1958	7.525	33.1498	596.411	25.9	23.31	22.7	12.1	21.1167	21.5333	21.0733	2289	279	90.01	33.0209	802	347	498	680	50	Nanophanerophyte	Fruit	Zoochory	Fleshy	BerryÂ	NA	NA	NA	NA	NA	NA	NA	873895_ilex.JPGsummary_morpho.csv	15.2648	15.9574	0.74959	5.82795	3.35852	1.74884
873921	DICOTYLEDONES	RHAMNACEAE	Rhamnus	imeretina	NA	NA	1.52804	0.314132	Georgia	GEO	9.42917	8.79167	29.6016	770.68	25.6	16.01	29.7	12.3	27.7833	18.7833	13.84	798	94	51.01	18.5414	247	168	168	195	973	Nanophanerophyte	Fruit	Zoochory	Fleshy	Drupe	NA	NA	NA	NA	NA	20.01	NA	873921_rhamnus.JPGsummary_morpho.csv	7.31134	11.1512	0.73705	4.19042	2.27628	1.87722
874021	DICOTYLEDONES	BETULACEAE	Carpinus	betulus	NA	NA	24.276	2.24422	Georgia	GEO	6.2125	9.15833	31.0452	758.183	22.1	12.71	29.5	9.41667	6.41667	15.25	10.79	799	105	49.01	26.4873	275	158	191	170	1592	Phanerophyte	Fruit	Anemochory	Dry	Nut	PD	0	0	1	0	12.59	NA	874021_carpinus.JPGsummary_morpho.csv	30.7568	29.641	0.45153	8.45897	5.69018	1.29418
874054	DICOTYLEDONES	OLEACEAE	Chrysojasminum	fruticans	NA	NA	0.48016	0.205538	Georgia	GEO	11.8583	9.66667	31.1828	806.888	28.5	17.61	31	15.6	10.9167	21.5667	15.7567	553	82	23.01	40.3536	219	81	173	81	623	Nanophanerophyte	Fruit	Zoochory	Fleshy	BerryÂ	NA	NA	NA	NA	NA	NA	NA	874054_chrysojas.JPGsummary_morpho.csv	19.5053	16.9106	0.84464	5.38186	4.7051	1.11494
874065	DICOTYLEDONES	OLEACEAE	Ligustrum	vulgare	NA	NA	NA	NA	Georgia	GEO	11.4458	9.99167	31.1267	804.782	28	16.01	32.1	15.2	10.4333	21.1833	15.2733	643	103	24.01	45.6076	265	83	213	83	855	Nanophanerophyte	Fruit	Zoochory	Fleshy	BerryÂ	PD	0	0	1	0	NA	NA	874065_ligustrus.JPGsummary_morpho.csv	8.94033	12.3742	0.72704	4.53154	2.6568	1.69972
875431	DICOTYLEDONES	FABACEAE	Dialium	guineense	NA	NA	3.99425	1.56034	Sierra Leone	SLE	25.7292	13.4417	65.8905	125.562	36.1	35.81	20.4	24.6167	34.3667	27.4667	38.4567	2527	492	6.01	84.5073	1329	43	172	1329	366	Nanophanerophyte or phanerophyte	Fruit	Zoochory	Fleshy	Pod	PY	0	0	0	1	NA	NA	875431_dalium.JPGsummary_morpho.csv	73.5428	37.177	0.664	10.6399	9.02192	1.17338
876276	DICOTYLEDONES	FABACEAE	Tessmannia	africana	NA	NA	7.0762	0.209171	Cameroon	CMR	24.2	7.58333	75.8333	82.2137	29.5	39.61	10	23.8167	33.8333	24.9833	36.8733	2222	391	58.01	58.9623	942	238	531	507	442	Phanerophyte	Seed	Autochory	Dry	Pod	NA	NA	NA	NA	NA	NA	NA	876276_tessmannia.JPGsummary_morpho.csv	238.095	58.9236	0.86163	18.7172	15.9338	1.16308
876298	DICOTYLEDONES	URTICACEAE	Musanga	cecropioides	NA	NA	3.60573	0.160465	Cameroon	CMR	23.8542	8.225	81.4356	68.2728	29.4	39.41	10.1	23.5167	33.3333	24.6	36.7567	1692	297	38.01	57.659	683	163	442	355	643	Phanerophyte	Fruit	Zoochory	Fleshy	Unknown	PD	0	0	1	0	NA	NA	876298_muoanga_pgb08.jpgsummary_morpho.csv	1.372	4.921	0.71	1.918	0.961	2.009
876380	DICOTYLEDONES	ANNONACEAE	Isolona	congolana	NA	NA	18.4996	1.41979	Cameroon	CMR	23.0125	7.35833	72.8548	102.65	28.2	38.21	10.1	21.5333	32.7	24.1167	35.3733	2777	455	22.01	68.6027	1284	111	428	1284	807	Phanerophyte	Fruit	Zoochory	Fleshy	Unknown	NA	NA	NA	NA	NA	NA	NA	876380_isolona.JPGsummary_morpho.csv	149.48	48.7996	0.78328	17.9658	10.6273	1.67845
876634	DICOTYLEDONES	FABACEAE	Lysiphyllum	cunninghamii	NA	NA	12.7571	0.642064	Australia	AUS	27.6375	14.4917	52.697	471.473	40.7	33.31	27.5	32.1667	34.4833	32.5333	35.09	364	110	2.01	110.676	250	10	216	35	120	Unknown	Seed	Autochory/ Zoochory	Dry	Pod	PY	0	0	0	1	NA	NA	876634_lysiphyllum.JPGsummary_morpho.csv	124.565	43.1332	0.83854	14.8657	10.9474	1.34747
877619	DICOTYLEDONES	RANUNCULACEAE	Clematis	alpina	subsp.	sibirica	NA	NA	Finland	FIN	4.175	7.86667	25.2137	812.858	20.8	9.71	31.2	13.5	11.5333	14.65	8.59	633	72	32.01	30.6233	212	101	193	133	122	Climber	Fruit	Anemochory	Dry	Achene	MPD	0	1	0	0	NA	25.6	877619_clematis.JPGsummary_morpho.csv	7.52605	20.1888	0.26403	8.58012	2.32847	3.94851
878074	DICOTYLEDONES	ULMACEAE	Ulmus	glabra	NA	NA	0.298173	0.0294739	United Kingdom	GBR	8.5875	6.89167	37.052	435.358	19.3	20.81	18.6	4.48333	18.85	14.2	17.5233	850	88	58.01	15.34	256	181	199	234	183	Phanerophyte	Fruit	Anemochory	Dry	Nutlet	ND	1	0	0	0	28.01	7	878074_ulmus.JPGsummary_morpho.csv	14.3491	19.8374	0.48475	5.93908	3.45563	1.69842
878362	DICOTYLEDONES	FABACEAE	Anagyris	foetida	NA	NA	27.2619	1.68498	Spain	ESP	15.8833	10.6333	41.2145	554.54	30.3	24.61	25.8	13.7833	31.8667	23.1833	23.7733	609	91	9.01	47.0896	238	53	94	183	206	Nanophanerophyte or phanerophyte	Fruit	Autochory/ Zoochory	Dry	Pod	NA	NA	NA	NA	NA	5.82633	NA	878362_anagyns.JPGsummary_morpho.csv	74.4352	33.4028	0.83424	11.2741	8.19316	1.37535
878373	DICOTYLEDONES	FABACEAE	Calicotome	spinosa	NA	NA	9.24679	3.76881	Spain	ESP	16.1708	10.3417	40.8762	549.415	30.2	25.01	25.3	14.0833	32.0833	23.3833	24.1067	646	96	12.01	46.0961	250	60	106	192	141	Nanophanerophyte	Seed	Autochory/ Zoochory	Dry	Pod	PY	0	0	0	1	NA	NA	878373_calicotome.JPGsummary_morpho.csv	6.5559	10.0642	0.81102	3.30175	2.57491	1.24816
878395	DICOTYLEDONES	CISTACEAE	Cistus	creticus	NA	NA	NA	NA	NA	NA	16.575	6.75	32.9268	511.262	27.9	27.51	20.5	14.9333	31.8667	23.35	24.9067	583	86	5.01	49.24	231	47	87	164	80	Nanophanerophyte	Seed	Autochory	Dry	Capsule	PY	0	0	0	1	2.38459	7	878395_cistus.jpgsummary_morpho.csv	0.738	3.368	0.811	1.144	0.887	1.252
878410	DICOTYLEDONES	ERICACEAE	Erica	scoparia	NA	NA	NA	NA	NA	NA	15.9917	7.66667	34.6908	539.271	28.4	26.41	22.1	14.1	31.75	23.1167	24.0733	631	90	5.01	48.8507	248	49	89	181	232	Nanophanerophyte or phanerophyte	Seed	Autochory	Dry	Capsule	NA	NA	NA	NA	NA	NA	16.7	NA	NA	NA	NA	NA	NA	NA
879495	DICOTYLEDONES	RUBIACEAE	Faramea	occidentalis	NA	NA	1.71679	0.203549	British Virgin Islands	VGB	24.1583	7	69.3069	115.184	29.2	39.21	10.1	24.8833	31.7333	25.4667	36.5733	1301	158	53.01	33.7459	465	202	371	202	405	Nanophanerophyte or phanerophyte	Fruit	Zoochory	Fleshy	Drupe	PD	0	0	1	0	NA	NA	879495_faiamea.JPGsummary_morpho.csv	48.9965	26.6417	0.86041	8.19095	7.62255	1.06144
879509	DICOTYLEDONES	RUBIACEAE	Chiococca	alba	NA	NA	1.47392	0.049308	NA	NA	24.0208	6.94167	69.4167	114.623	29	39.11	10	24.7667	31.6	25.3333	36.44	1303	158	53.01	33.9453	467	200	374	200	429	Scrambling nanophanerophyte or phanerophyte	Fruit	Zoochory	Fleshy	Drupe	NA	NA	NA	NA	NA	NA	NA	879509_chiococca.JPGsummary_morpho.csv	7.66471	11.8798	0.68479	4.07622	2.39488	1.67856
879543	DICOTYLEDONES	CACTACEAE	Pilosocereus	royenii	NA	NA	0.508233	0.0751231	British Virgin Islands	VGB	26.7208	6.75833	71.1404	98.1061	31.5	42.11	9.5	27.5167	34.5167	27.9	39.3567	1026	128	48.01	33.1763	364	160	332	160	35	Succulent nanophanerophyte or phanerophyte	Fruit	Zoochory	Fleshy	BerryÂ	NA	NA	NA	NA	NA	NA	NA	879543_pilosocuous.jpgsummary_morpho.csv	1.222	4.449	0.776	1.619	1.006	1.614
880895	DICOTYLEDONES	BORAGINACEAE	Wigandia	urens	NA	NA	NA	NA	Mexico	MEX	19.2917	11.4333	60.1754	230.817	28.3	29.41	19	20.9	26.05	21.5667	29.9067	2031	406	51.01	76.9239	983	153	485	173	1533	Phanerophyte	Seed	Anemochory	Dry	Capsule	ND	1	0	0	0	7.42279	9.2	880895_wigandia.jpgsummary_morpho.csv	0.348	2.83	0.578	0.922	0.574	1.589
881168	MONOCOTYLEDONES	ARECACEAE	Chamaedorea	tepejilote	NA	NA	0.18329	0.0228479	Mexico	MEX	18.6375	9.55833	56.8948	236.75	26.6	29.91	16.8	20.3167	26.7667	21.0333	29.19	1981	368	61.01	66.5567	924	194	650	213	1242	Nanophanerophyte	Fruit	Zoochory	Fleshy	BerryÂ	NA	NA	NA	NA	NA	NA	NA	881168_chamaedo.JPGsummary_morpho.csv	27.5885	21.3469	0.75298	6.98086	5.506	1.19982
881180	DICOTYLEDONES	ONAGRACEAE	Fuchsia	paniculata	NA	NA	NA	NA	Mexico	MEX	18.3292	8.94167	55.8854	238.951	26	30.11	16	20.0333	24.65	20.7167	28.84	1725	318	58.01	64.6175	787	179	572	185	1287	Nanophanerophyte or phanerophyte	Fruit	Zoochory	Fleshy	BerryÂ	NA	NA	NA	NA	NA	NA	NA	881180_fuchsia_06.tiffsummary_morpho.csv	0.436	2.747	0.722	1.013	0.595	1.792
881205	DICOTYLEDONES	BRUNELLIACEAE	Brunellia	mexicana	NA	NA	2.68386	0.453446	Mexico	MEX	18.3417	8.96667	56.0417	236.92	26	30.11	16	20.0333	24.6667	20.7167	28.89	1735	318	58.01	63.95	789	181	573	192	1306	Phanerophyte	Seed	Autochory	Dry	Follicle	NA	NA	NA	NA	NA	NA	NA	881205.JPGsummary_morpho.csv	4.70837	8.96771	0.74128	3.00077	2.05156	1.43051
881261	GYMNOSPERMAE	PINACEAE	Pinus	lumholtzii	NA	NA	5.04925	1.60352	Mexico	MEX	15.475	16.0667	68.0791	265.531	26.3	22.81	23.6	18.1167	24.3	18.2667	25.8567	1239	288	7.01	93.7135	758	42	669	179	1974	Phanerophyte	Seed	Anemochory	Dry	Cone	NA	NA	NA	NA	NA	NA	30	881261_pinus.JPGsummary_morpho.csv	14.9073	17.9543	0.59624	6.63188	3.12814	2.12119
881294	MONOCOTYLEDONES	ASPARAGACEAE	Agave	macroacantha	NA	NA	NA	NA	Mexico	MEX	21.8292	15.875	68.133	221.292	33.2	30.01	23.3	23.1833	29.1333	24.3667	32.7067	440	105	3.01	101.115	228	14	162	14	1487	Succulent hemicryptophyte	Seed	Anemochory	Dry	Capsule	ND	1	0	0	0	1.70683	8.4	881294_agave.JPGsummary_morpho.csv	27.5555	21.9334	0.71743	7.55437	5.08164	1.41017
881342	DICOTYLEDONES	BIGNONIACEAE	Tecoma	stans	NA	NA	0.352803	0.0499394	Mexico	MEX	21.9958	10.525	60.1429	222.562	30.7	33.31	17.5	23.45	30.35	24.2667	32.7567	1213	222	29.01	80.2858	620	93	322	100	759	Phanerophyte	Seed	Anemochory	Dry	Capsule	ND	1	0	0	0	2.64889	NA	881342_tecoma.JPGsummary_morpho.csv	21.3596	30.1112	0.37298	7.46067	4.41502	1.57601
881353	DICOTYLEDONES	ANACARDIACEAE	Astronium	graveolens	NA	NA	0.18939	0.0494974	Mexico	MEX	21.9958	10.525	60.1429	222.562	30.7	33.31	17.5	23.45	30.35	24.2667	32.7567	1213	222	29.01	80.2858	620	93	322	100	759	Phanerophyte	Fruit	Anemochory	Dry	Capsule	ND	1	0	0	0	NA	NA	881353_astronium.JPGsummary_morpho.csv	22.896	32.3238	0.28354	12.6461	3.13352	4.58157
881375	DICOTYLEDONES	FABACEAE	Haematoxylum	campechianum	NA	NA	1.31507	0.388839	Mexico	MEX	25.6667	9.63333	57.6846	227.759	34.3	37.71	16.7	27.2	33.7333	28	36.3067	1417	267	27.01	78.4275	711	91	473	116	35	Nanophanerophyte or phanerophyte	Seed	Anemochory	Dry	Pod	NA	NA	NA	NA	NA	4.17667	NA	881375_haematoxylum.JPGsummary_morpho.csv	18.0129	19.2719	0.61348	7.71263	3.1142	2.58255
881397	DICOTYLEDONES	MALVACEAE	Guazuma	ulmifolia	NA	NA	8.50134	1.0517	Mexico	MEX	25.5708	9.425	57.8221	226.64	33.9	37.71	16.3	27.1667	33.5833	27.8833	36.2233	1473	288	26.01	80.6736	764	84	488	123	35	Phanerophyte	Seed	Zoochory	Dry	Capsule	PY	0	0	0	1	11.1951	NA	881397_guazuma.JPGsummary_morpho.csv	4.76397	8.8166	0.76724	3.14719	1.99908	1.58766
881412	DICOTYLEDONES	POLYGONACEAE	Ruprechtia	fusca	NA	NA	NA	NA	Mexico	MEX	25.5625	9.39167	57.9733	228.116	33.8	37.71	16.2	27.2167	33.4667	27.9	36.19	1568	322	24.01	84.0682	849	77	517	132	34	Phanerophyte	Fruit	Anemochory	Dry	Achene	NA	NA	NA	NA	NA	NA	NA	881412_ruprechtia.JPGsummary_morpho.csv	39.2234	66.6668	0.11212	15.4278	6.03175	3.3472
881434	DICOTYLEDONES	MALVACEAE	Robinsonella	mirandae	NA	NA	3.34002	0.504881	Mexico	MEX	24.4792	8.44167	54.816	230.754	32.4	37.11	15.4	26.0333	32.7167	26.8667	35.0733	1789	314	20.01	73.6779	845	83	571	205	372	Phanerophyte	Seed	Zoochory	Dry	Schizocarp	NA	NA	NA	NA	NA	NA	6.3	881434_robinsone.JPGsummary_morpho.csv	2.28695	5.9541	0.80506	1.93425	1.61352	1.1169
882464	DICOTYLEDONES	MYRTACEAE	Scholtzia	brevistylis	subsp.	brevistylis	NA	NA	Australia	AUS	19.6208	14.6083	49.3525	569.559	36.2	26.71	29.6	14.3	33.55	26.6667	26.74	382	70	10.01	69.1704	192	32	45	185	328	NA	Seed	Zoochory	Dry	Capsule	NA	NA	NA	NA	NA	NA	NA	882464_schultzia.jpgsummary_morpho.csv	1.202	4.788	0.669	1.624	1.07	1.398
887333	DICOTYLEDONES	ARGOPHYLLACEAE	Argophyllum	lejourdanii	NA	NA	NA	NA	Australia	AUS	22.875	7.43333	52.3474	249.632	29.5	35.41	14.2	25.35	28.45	25.5667	33.29	2209	451	29.01	69.4752	1080	107	911	107	330	Nanophanerophyte	Seed	Autochory	Dry	Capsule	NA	NA	NA	NA	NA	NA	NA	887333_argophyllum_06.tiffsummary_morpho.csv	0.131	1.416	0.824	0.49	0.368	1.322
887436	DICOTYLEDONES	URTICACEAE	Dendrocnide	photiniphylla	NA	NA	0.34555	0.0649995	Australia	AUS	17.6833	8.9	46.3542	385.866	26.8	27.71	19.2	22.0667	22.25	22.0667	26.4067	1353	183	40.01	42.5099	511	154	511	173	496	Phanerophyte	Fruit	Zoochory	Dry	Achene	NA	NA	NA	NA	NA	NA	NA	887436_denduocnide.jpgsummary_morpho.csv	2.259	6.285	0.722	2.056	1.554	1.282
887492	DICOTYLEDONES	APOCYNACEAE	Alstonia	muelleriana	NA	NA	NA	NA	Australia	AUS	22.3625	8.80833	55.7489	259.599	29.7	34.01	15.8	24.8333	31.9	25.1333	32.64	3528	647	52.01	75.082	1767	227	1284	498	449	Phanerophyte	Seed	Anemochory	Dry	Follicle	NA	NA	NA	NA	NA	NA	NA	887492_alstonia.JPGsummary_morpho.csv	6.67693	13.4679	0.4742	5.41473	1.6883	3.03894
887540	DICOTYLEDONES	GESNERIACEAE	Fieldia	australiana	NA	NA	NA	NA	Australia	AUS	19.0375	8.09167	52.8867	265.827	26.6	31.41	15.3	21.6333	26.6333	21.95	29.2733	1735	374	12.01	89.802	1019	72	794	106	1176	Epiphyte	Seed	Anemochory	Fleshy	Capsule	NA	NA	NA	NA	NA	NA	NA	887540_lenbrassia_06.tiffsummary_morpho.csv	0.234	2.086	0.68	0.782	0.424	1.81
887573	DICOTYLEDONES	ANACARDIACEAE	Blepharocarya	involucrigera	NA	NA	0.342593	0.0910177	Australia	AUS	26.0958	12.225	62.0558	229.411	35.3	35.71	19.7	27.8667	32.5833	28.5333	36.7233	1073	297	3.01	118.906	735	12	491	14	114	Phanerophyte	Fruit	Anemochory	Dry	Capsule	ND	1	0	0	0	NA	NA	887573_blephava.JPGsummary_morpho.csv	23.9079	22.4175	0.60498	7.01353	4.41142	1.65357
887609	DICOTYLEDONES	MYRTACEAE	Corymbia	novoguinensis	NA	NA	0.703855	0.205645	Australia	AUS	25.9708	7.59167	59.7769	165.151	32.2	39.61	12.7	27.4167	32.9167	27.6833	37.5067	1816	377	12.01	99.2021	1112	52	668	72	53	Phanerophyte	Seed	Anemochory	Dry	Capsule	NA	NA	NA	NA	NA	NA	NA	887609_corymbia.JPGsummary_morpho.csv	16.0334	25.1493	0.3392	7.93519	3.1827	2.47535
887621	DICOTYLEDONES	RUBIACEAE	Atractocarpus	sessilis	NA	NA	NA	NA	Australia	AUS	25.5167	8.4	61.3139	172.578	32.1	38.51	13.7	26.95	32.4	27.3	36.89	1917	415	14.01	100.236	1185	63	703	77	140	Phanerophyte	Fruit	Zoochory	Fleshy	Drupe	NA	NA	NA	NA	NA	NA	NA	887621_atractocarpus.JPGsummary_morpho.csv	16.623	16.2243	0.79264	5.18347	4.26164	1.20274
887632	DICOTYLEDONES	CHRYSOBALANACEAE	Maranthes	corymbosa	NA	NA	80.6568	4.05797	Australia	AUS	25.8917	7.48333	59.8667	162.24	32	39.61	12.5	27.2833	32.8667	27.5667	37.4567	1899	390	15.01	97.2017	1135	57	688	74	65	Phanerophyte	Fruit	Zoochory	Fleshy	Drupe	PD	0	0	1	0	NA	NA	887632_marannos.JPGsummary_morpho.csv	304.723	78.5434	0.61972	27.2654	15.3916	1.80327
887665	DICOTYLEDONES	RUBIACEAE	Larsenaikia	ochreata	NA	NA	0.418985	0.161665	Australia	AUS	25.6333	7.83333	60.2564	168.784	32	39.11	13	27.1167	32.5333	27.3833	37.1233	1984	423	15.01	96.5338	1186	58	685	89	120	Phanerophyte	Fruit	Zoochory	Fleshy	Drupe	NA	NA	NA	NA	NA	NA	NA	887665_larsenaileica.JPGsummary_morpho.csv	9.25876	12.1461	0.77829	4.02629	3.12657	1.26226
887698	DICOTYLEDONES	MYRTACEAE	Neofabricia	sericisepala	NA	NA	NA	NA	Australia	AUS	25.9167	8.56667	58.2766	215.589	33.1	38.51	14.7	27.75	32.5	28.2	36.7567	1929	489	5.01	113.702	1337	33	776	44	129	Nanophanerophyte or phanerophyte	Seed	Anemochory	Dry	Capsule	NA	NA	NA	NA	NA	NA	NA	887698_neotabricia.JPGsummary_morpho.csv	2.05955	6.23456	0.66721	2.43659	1.26903	1.9505
887872	DICOTYLEDONES	ROSACEAE	Cercocarpus	macrophyllus	NA	NA	2.69415	0.460206	Mexico	MEX	15.6125	15.0417	62.4136	257.215	27.6	23.61	24.1	17.8667	23.9167	18.5333	26.0567	627	159	3.01	105.724	397	18	283	45	2343	Phanerophyte	Fruit	Anemochory	Dry	Achene	NA	NA	NA	NA	NA	NA	NA	887872_cercocaupus.JPGsummary_morpho.csv	6.89551	16.0129	0.34061	6.92176	1.34129	5.30887
887920	DICOTYLEDONES	PRIMULACEAE	Myrsine	coriacea	NA	NA	5.7427	0.29537	Mexico	MEX	19.6542	11.4417	59.592	239.426	28.8	29.71	19.2	21.3167	26.3167	22.0333	30.1567	1819	360	48.01	74.3331	868	147	631	162	1404	Phanerophyte	Fruit	Zoochory	Fleshy	Drupe	PD	0	0	1	0	NA	NA	887920_myrsine.JPGsummary_morpho.csv	12.0299	13.64	0.81052	4.28642	3.75776	1.11379
887942	GYMNOSPERMAE	CUPRESSACEAE	Hesperocyparis	benthamii	NA	NA	4.23573	2.20948	Mexico	MEX	19.6542	11.4417	59.592	239.426	28.8	29.71	19.2	21.3167	26.3167	22.0333	30.1567	1819	360	48.01	74.3331	868	147	631	162	1404	Phanerophyte	Seed	Anemochory	NA	Cone	NA	NA	NA	NA	NA	NA	14.7	887942_hespuocyparis.jpgsummary_morpho.csv	6.095	10.774	0.667	3.56	2.271	1.576
887986	DICOTYLEDONES	URTICACEAE	Cecropia	obtusifolia	NA	NA	1.85236	0.49591	Mexico	MEX	24.1958	12.0417	72.9798	113.367	32.2	35.81	16.5	24.6333	33.2333	25.55	36.5233	1657	411	4.01	114.903	1052	15	365	27	862	Phanerophyte	Fruit	Zoochory	Dry	Achene	ND	1	0	0	0	NA	NA	887986_cecropia.JPGsummary_morpho.csv	1.85477	5.70553	0.71524	2.1921	1.06143	2.07379
888008	DICOTYLEDONES	ERICACEAE	Gaultheria	erecta	NA	NA	NA	NA	Mexico	MEX	22.3083	13.65	67.2414	221.327	32.1	31.91	20.3	23.4333	31.2167	24.7833	33.09	3498	602	88.01	74.2217	1777	271	760	346	1166	Nanophanerophyte	Fruit	Zoochory	NA	Capsule	NA	NA	NA	NA	NA	84.2453	15.4	888008_gaulteria_06.tiffsummary_morpho.csv	0.215	1.853	0.777	0.659	0.462	1.423
888020	DICOTYLEDONES	CLUSIACEAE	Clusia	rosea	NA	NA	0.36197	0.0421342	Mexico	MEX	22.6458	13.5917	66.6258	225.101	32.6	32.31	20.4	23.8167	31.5167	25.1333	33.3733	3716	657	94.01	75.0194	1897	296	834	358	986	Phanerophyte	Seed	Zoochory	Fleshy	Capsule	ND	1	0	0	0	NA	NA	888020_clusia.JPGsummary_morpho.csv	6.15312	11.8312	0.55121	4.88376	1.60897	3.1364
888053	DICOTYLEDONES	FABACEAE	Parkinsonia	praecox	NA	NA	19.4777	2.89514	Mexico	MEX	25.3417	10.4167	57.8704	243.561	34.5	36.61	18	26.8333	31.7833	27.9	35.7733	2434	510	35.01	95.5271	1415	116	583	138	149	Nanophanerophyte or phanerophyte	Seed	Zoochory	Dry	Pod	NA	NA	NA	NA	NA	NA	NA	888053_paulcinsonia.JPGsummary_morpho.csv	24.8579	20.0468	0.77413	7.50351	4.2305	1.72884
889821	GYMNOSPERMAE	CUPRESSACEAE	Cupressus	sempervirens	NA	NA	1.4394	0.0666122	Cyprus	CYP	12.8458	10.925	37.2867	691.936	28.9	19.71	29.3	4.55	30.2167	21.2167	18.39	850	175	9.01	86.6386	478	29	29	478	1194	Phanerophyte	Seed	Anemochory	NA	Cone	PD	0	0	1	0	NA	NA	889821_cupressus.JPGsummary_morpho.csv	11.7965	14.5421	0.70334	4.8487	3.38725	1.46099
889843	DICOTYLEDONES	MORACEAE	Morus	alba	NA	NA	0.472783	0.115458	Cyprus	CYP	16.2375	11.1583	40.2828	634.282	31.4	23.81	27.7	8.78333	33.0333	24.0333	22.6233	555	116	3.01	88.4394	313	12	12	313	573	Phanerophyte	Fruit	Zoochory	Fleshy	Syncarp	PD	0	0	1	0	NA	NA	889843_morus.JPGsummary_morpho.csv	2.93492	7.12074	0.72764	2.55945	1.56171	1.63916
889876	DICOTYLEDONES	PLATANACEAE	Platanus	orientalis	NA	NA	6.14622	0.599346	Cyprus	CYP	12.6083	11.0167	37.5995	691.427	28.6	19.41	29.3	4.28333	29.95	20.95	18.1233	841	172	9.01	85.9362	470	29	29	470	1190	Phanerophyte	Seed	Anemochory	Dry	Capitula of achenes	NA	NA	NA	NA	NA	5.31303	NA	889876_platanus.JPGsummary_morpho.csv	6.75251	19.1373	0.24226	7.08873	1.55264	5.50803
889980	DICOTYLEDONES	LAMIACEAE	Phlomis	cypria	var.	occidentalis	0.702747	0.188489	Cyprus	CYP	18.2833	10.3	40.5512	583.346	32	26.71	25.4	11.5167	34.2667	25.5167	25.3567	463	102	1.01	94.3938	272	6	6	272	204	Nanophanerophyte	Seed	Autochory	Dry	Nutlet	NA	NA	NA	NA	NA	NA	NA	889980_phlomis.JPGsummary_morpho.csv	7.10089	12.4003	0.57615	4.69441	1.89833	2.57925
890003	DICOTYLEDONES	LAMIACEAE	Prasium	majus	NA	NA	4.42323	1.18564	Cyprus	CYP	NA	NA	NA	NA	NA	NA	NA	NA	NA	NA	NA	NA	NA	NA	NA	NA	NA	NA	NA	NA	Nanophanerophyte	Fruit	Zoochory	Fleshy	Drupe	NA	NA	NA	NA	NA	NA	NA	890003_prasium.JPGsummary_morpho.csv	7.1592	10.7372	0.77295	3.56759	2.6949	1.30556
890047	DICOTYLEDONES	ROSACEAE	Sarcopoterium	spinosum	NA	NA	0.15646	0.013993	NA	NA	NA	NA	NA	NA	NA	NA	NA	NA	NA	NA	NA	NA	NA	NA	NA	NA	NA	NA	NA	NA	Chamaephyte or nanophanerophyte	Fruit	Autochory	Fleshy	Unknown	PD	0	0	1	0	NA	NA	890047_sarcopfesa.JPGsummary_morpho.csv	5.4295	15.0577	0.30205	3.59521	2.2447	1.60187
890494	DICOTYLEDONES	ROSACEAE	Rubus	idaeus	NA	NA	8.03851	2.52677	United Kingdom	GBR	8.84167	6.35	37.1345	402.299	18.5	21.51	17.1	5.31667	21.4	13.9833	18.2067	1331	160	72.01	28.1822	462	231	240	434	383	Nanophanerophyte	Fruit	Zoochory	Fleshy	Druplets	PD	0	0	1	0	NA	32	890494_rubus.JPGsummary_morpho.csv	2.49582	6.90949	0.65989	2.25934	1.47109	1.60891
891479	DICOTYLEDONES	BETULACEAE	Betula	pendula	NA	NA	NA	NA	United Kingdom	GBR	9.59583	8.225	38.4346	492.02	22	20.71	21.4	10.3167	14.7667	15.8333	17.8233	576	59	35.01	14.9209	168	121	141	139	96	Phanerophyte	Seed	Anemochory	Dry	NA	PD	0	0	1	0	1.34333	7	891479_betula.jpgsummary_morpho.csv	1.068	5.702	0.414	1.96	0.796	2.581
891527	DICOTYLEDONES	CORNACEAE	Cornus	sanguinea	NA	NA	80.9104	14.7043	United Kingdom	GBR	9.9375	6.85833	36.2875	444.845	20.6	21.81	18.9	5.86667	23.0167	15.6167	18.74	865	92	46.01	20.1813	271	169	180	247	110	Nanophanerophyte or phanerophyte	Fruit	Zoochory	Fleshy	Drupe	PD	0	0	1	0	NA	NA	891527_cornus.JPGsummary_morpho.csv	17.988	16.1582	0.86234	5.08335	4.59561	1.08557
891804	GYMNOSPERMAE	PINACEAE	Abies	procera	NA	NA	3.94041	1.53005	United States	USA	8.3125	12.425	41.1424	643.291	26.5	16.41	30.2	1.31667	25.4	16.4	14.6233	839	141	14.01	64.3626	407	68	68	373	782	Phanerophyte	Seed	Anemochory	NA	Cone	PD	0	0	1	0	NA	NA	891804_abies.JPGsummary_morpho.csv	36.3541	38.4812	0.33314	11.875	4.57705	2.71382
891859	GYMNOSPERMAE	PINACEAE	Picea	breweriana	NA	NA	0.337895	0.104391	United States	USA	9.2125	13.975	50.0896	517.143	26.8	19.01	27.9	4.2	24.8	16.15	17.6567	1241	225	12.01	73.7848	624	63	69	581	1285	Phanerophyte	Seed	Anemochory	NA	Cone	PD	0	0	1	0	NA	99.1	891859_picea.JPGsummary_morpho.csv	8.21576	12.167	0.70132	4.7109	2.36071	1.96627
892225	DICOTYLEDONES	RUTACEAE	Melicope	elleryana	NA	NA	17.515	4.29274	Australia	AUS	20.125	10.4	51.4851	369.407	29.1	29.01	20.2	24.1	24.9333	24.2833	29.0067	1557	219	49.01	43.2636	602	185	568	219	73	Phanerophyte	Seed	Zoochory	Dry	Capsule	NA	NA	NA	NA	NA	NA	NA	892225_melicope.JPGsummary_morpho.csv	11.3507	13.7197	0.75745	4.49466	3.37762	1.30169
892247	DICOTYLEDONES	ANACARDIACEAE	Pleiogynium	timoriense	NA	NA	NA	NA	Australia	AUS	NA	NA	NA	NA	NA	NA	NA	NA	NA	NA	NA	NA	NA	NA	NA	NA	NA	NA	NA	NA	Phanerophyte	Fruit	Zoochory	Fleshy	Drupe	NA	NA	NA	NA	NA	NA	NA	892247.JPGsummary_morpho.csv	676.998	104.618	0.77445	31.8823	27.8656	1.11133
892568	DICOTYLEDONES	CASUARINACEAE	Allocasuarina	sp. Shaw Island (G.N. Batianoff et al. 3360)	NA	NA	0.556367	0.0530313	NA	NA	NA	NA	NA	NA	NA	NA	NA	NA	NA	NA	NA	NA	NA	NA	NA	NA	NA	NA	NA	NA	NA	Fruit	Anemochory	Dry	SamaraÂ	NA	NA	NA	NA	NA	NA	NA	892568_allocasuarina.JPGsummary_morpho.csv	13.2697	20.1235	0.43675	5.76337	3.30168	1.82506
892579	DICOTYLEDONES	FABACEAE	Barklya	syringifolia	NA	NA	1.03301	0.284851	Australia	AUS	20.1583	12.3333	53.6232	394.973	30.3	27.41	23	24.5667	24.7667	24.5667	28.6733	1115	160	38.01	46.3178	454	144	454	149	213	Unknown	Seed	Autochory	Dry	Pod	NA	NA	NA	NA	NA	NA	NA	892579_barklya.JPGsummary_morpho.csv	39.9435	29.0236	0.5956	10.453	4.95679	2.25136
892616	DICOTYLEDONES	RUTACEAE	Flindersia	xanthoxyla	NA	NA	0.202247	0.0354577	Australia	AUS	18.2333	12.45	51.0246	443.07	29.3	25.01	24.4	23.2	21.2667	23.2	26.1067	800	109	28.01	43.1104	318	108	318	108	496	Phanerophyte	Seed	Anemochory	Dry	Capsule	ND	1	0	0	0	NA	NA	892616_flinaersia.JPGsummary_morpho.csv	420.155	109.845	0.44162	42.2175	13.2295	3.42499
892627	DICOTYLEDONES	SANTALACEAE	Choretrum	candollei	NA	NA	62.1177	8.10191	Australia	AUS	17.475	10.6333	49.0015	420.754	27.7	26.11	21.7	22.2333	21.7	22.2333	25.69	788	111	30.01	45.4133	319	100	319	103	521	Nanophanerophyte or phanerophyte	Fruit	Zoochory	Fleshy	Drupe	NA	NA	NA	NA	NA	NA	NA	892627_chorethrum.JPGsummary_morpho.csv	13.1745	14.1936	0.82109	4.57881	3.80522	1.16759
894355	DICOTYLEDONES	ROSACEAE	Prunus	avium	NA	NA	94.6809	10.8793	United Kingdom	GBR	7.10417	6.20833	36.7357	416.17	16.6	19.81	16.9	3.05	17.65	12.3333	16.1567	1872	241	92.01	32.7526	652	292	325	602	266	Phanerophyte	Fruit	Zoochory	Fleshy	Drupe	PD	0	0	1	0	NA	140	894355_prunus.JPGsummary_morpho.csv	63.9985	30.8736	0.84242	10.0935	8.44027	1.15066
894403	DICOTYLEDONES	FAGACEAE	Fagus	sylvatica	NA	NA	3.98771	0.165679	United Kingdom	GBR	9.775	8	38.0952	486.053	21.9	21.01	21	5.18333	14.95	16	18.1067	638	64	41.01	15.3622	189	135	146	166	121	Phanerophyte	Fruit	Zoochory	Dry	Nut	PD	0	0	1	0	NA	94.3	894403_fagus.JPGsummary_morpho.csv	97.829	46.1831	0.5765	17.8256	7.76305	2.21319
894850	DICOTYLEDONES	OLACACEAE	Octoknema	borealis	NA	NA	23.125	4.22396	Guinea	GIN	27.55	10.5	61.4035	166.706	36.9	39.91	17.1	25.8833	37.2333	30	39.7233	3333	1009	0.01	125.206	2399	7	188	2399	189	Phanerophyte	Fruit	Zoochory	Fleshy	Drupe	PD	0	0	1	0	NA	NA	894850_octoknema.JPGsummary_morpho.csv	72.1444	34.4535	0.76527	10.4343	9.0071	1.1375
894861	DICOTYLEDONES	MORACEAE	Treculia	africana	NA	NA	1.67177	0.110961	Guinea	GIN	27.4208	12.0583	59.1095	181.84	38.2	37.91	20.4	25.7833	36.8667	30.15	39.6233	2510	785	0.01	126.742	1805	1	101	1805	175	Phanerophyte	Fruit	Zoochory	Fleshy	Syncarp	ND	1	0	0	0	NA	NA	894861_treculie.JPGsummary_morpho.csv	41.767	27.9291	0.68179	9.8615	5.91862	1.63289
894883	DICOTYLEDONES	RUBIACEAE	Pouchetia	africana	NA	NA	0.282247	0.0265148	Guinea	GIN	22.8708	10.725	60.9375	164.046	31.9	34.41	17.6	21.85	30.6	25.3	35.2067	1737	418	2.01	103.613	1080	10	204	47	927	Nanophanerophyte or phanerophyte	Fruit	Zoochory	Fleshy	BerryÂ	NA	NA	NA	NA	NA	NA	NA	894883_pouchelia.JPGsummary_morpho.csv	7.25155	11.4749	0.68958	4.15752	2.32011	1.80885
894908	DICOTYLEDONES	PHYLLANTHACEAE	Margaritaria	discoidea	NA	NA	16.1335	2.57422	Guinea	GIN	26.4958	10.1583	63.0952	159.181	35.5	39.51	16.1	24.8667	35.35	28.7833	38.7067	2796	723	2.01	107.903	1793	15	248	1793	393	Nanophanerophyte or phanerophyte	Fruit	Autochory	Fleshy	Capsule	NA	NA	NA	NA	NA	NA	NA	894908_margaritas.JPGsummary_morpho.csv	13.6371	15.6848	0.6944	4.39106	4.00278	1.07025
894919	DICOTYLEDONES	BORAGINACEAE	Cordia	platythyrsa	NA	NA	27.7927	7.54991	Guinea	GIN	25.6583	10.1167	64.0295	152.402	34.5	38.81	15.8	24.0833	34.5667	27.8333	37.9233	2719	696	2.01	106.902	1732	15	255	1732	536	Phanerophyte	Fruit	Zoochory	Fleshy	Drupe	PD	0	0	1	0	NA	NA	894919_cordia.JPGsummary_morpho.csv	44.5474	26.1295	0.8131	9.12394	6.5587	1.36275
895927	DICOTYLEDONES	ANNONACEAE	Uvaria	sofa	NA	NA	6.84071	0.704322	Guinea	GIN	20.9167	11.8333	64.3116	140.022	30.4	32.11	18.4	19.95	29.0667	23.0333	33.5733	1863	427	3.01	97.0279	1109	16	273	56	1335	Scrambling nanophanerophyte or phanerophyte	Fruit	Zoochory	Fleshy	BerryÂ	NA	NA	NA	NA	NA	NA	NA	895927_uvaria_1.JPGsummary_morpho.csv	75.3181	35.5797	0.74756	12.2905	7.75143	1.59046
896980	DICOTYLEDONES	MALVACEAE	Tilia	cordata	NA	NA	2.32619	0.119466	United Kingdom	GBR	9.57917	7.95833	37.7172	488.748	21.8	20.81	21.1	10.2833	14.7	15.7833	17.89	573	59	35.01	15.077	168	121	140	138	95	Phanerophyte	Fruit	Anemochory	Dry	Nut	NA	NA	NA	NA	NA	NA	NA	896980_tilia_pgb06_seeds.jpgsummary_morpho.csv	8.687	12.981	0.653	3.656	3.207	1.098
898191	DICOTYLEDONES	ROSACEAE	Rosa	micrantha	NA	NA	24.4539	5.9492	Spain	ESP	12.5833	9.01667	36.5047	576.775	26.6	22.01	24.7	10.2167	28.9833	20.15	20.2233	793	105	14.01	42.873	299	77	116	244	848	Nanophanerophyte	Fruit	Zoochory	Fleshy	Achene	NA	NA	NA	NA	NA	NA	NA	898191.JPGsummary_morpho.csv	9.14696	14.6465	0.55592	5.63231	2.53751	2.05325
898261	DICOTYLEDONES	OLEACEAE	Olea	europaea	NA	NA	45.2069	7.89332	NA	NA	NA	NA	NA	NA	NA	NA	NA	NA	NA	NA	NA	NA	NA	NA	NA	NA	NA	NA	NA	NA	Nanophanerophyte or phanerophyte	Fruit	Zoochory	Fleshy	Drupe	PD	0	0	1	0	NA	NA	898261_olea.JPGsummary_morpho.csv	22.9042	20.2422	0.70445	7.58934	4.15513	1.77528
899855	DICOTYLEDONES	GYROSTEMONACEAE	Codonocarpus	attenuatus	NA	NA	0.851445	0.135253	Australia	AUS	17.2208	12.425	48.9173	493.901	30.2	24.91	25.4	23.15	19.8667	23.15	24.7067	716	96	40.01	26.9511	241	132	241	132	295	Phanerophyte	Seed	Autochory	Dry	SamaraÂ	NA	NA	NA	NA	NA	NA	NA	899855_codonoca.JPGsummary_morpho.csv	4.78293	9.29976	0.69482	2.89548	2.21313	1.27105
900133	DICOTYLEDONES	RHAMNACEAE	Pomaderris	notata	NA	NA	0.56882	0.00696816	Australia	AUS	18.8542	10.675	51.57	375.284	28.3	27.71	20.7	22.9667	23.6167	23.1	27.7067	1549	223	44.01	47.5765	617	159	581	200	154	Unknown	Seed	MyrmecochoryÂ	Dry	Capsule	NA	NA	NA	NA	NA	NA	NA	900133_pomaderrs.JPGsummary_morpho.csv	2.44672	6.04264	0.83916	2.05731	1.5589	1.30174
900188	DICOTYLEDONES	ERICACEAE	Trochocarpa	montana	NA	NA	6.0918	0.463585	Australia	AUS	11.6583	7.93333	42.4242	409.072	21.3	22.71	18.7	16.3167	16.0833	16.5333	20.2733	1333	181	42.01	39.2315	495	172	487	198	1475	Phanerophyte	Fruit	Zoochory	Fleshy	Drupe	NA	NA	NA	NA	NA	NA	NA	900188_trocherapa.JPGsummary_morpho.csv	10.8615	15.1313	0.59228	4.25804	3.68516	1.11093
900199	DICOTYLEDONES	CUNONIACEAE	Vesselowskya	rubifolia	NA	NA	NA	NA	Australia	AUS	12.0042	8.025	42.4603	412.847	21.7	22.91	18.9	16.6833	16.4	16.9167	20.5567	1281	178	38.01	41.1716	486	160	477	183	1366	Nanophanerophyte or phanerophyte	Seed	Anemochory	Dry	Capsule	NA	NA	NA	NA	NA	NA	NA	900199_vesselausk_06.tiffsummary_morpho.csv	0.236	2.505	0.483	1.005	0.333	3.022
901510	MONOCOTYLEDONES	ARECACEAE	Livistona	humilis	NA	NA	NA	NA	Australia	AUS	26.7125	12.9417	59.639	231.282	36.6	35.01	21.7	27.65	32.3667	29.15	37.2067	1332	313	1.01	111.572	862	5	388	5	262	Nanophanerophyte or phanerophyte	Fruit	Zoochory	Fleshy	Drupe	MPD, MD	0	1	0	0	NA	NA	901510_livistonia.JPGsummary_morpho.csv	60.7609	30.8484	0.80263	11.266	7.15568	1.55675
903318	DICOTYLEDONES	MYRISTICACEAE	Pycnanthus	angolensis	NA	NA	3.84591	0.370421	Cameroon	CMR	23.0125	7.35833	72.8548	102.65	28.2	38.21	10.1	21.5333	32.7	24.1167	35.3733	2777	455	22.01	68.6027	1284	111	428	1284	807	Phanerophyte	Seed	Zoochory	Fleshy	Drupe	MD, MPD	0	1	0	0	NA	NA	903318_pycnatnus.JPGsummary_morpho.csv	230.684	63.3381	0.71285	20.7929	14.0944	1.4812
903341	DICOTYLEDONES	APOCYNACEAE	Rauvolfia	vomitoria	NA	NA	24.2053	2.80453	Cameroon	CMR	23.0125	7.35833	72.8548	102.65	28.2	38.21	10.1	21.5333	32.7	24.1167	35.3733	2777	455	22.01	68.6027	1284	111	428	1284	807	Nanophanerophyte or phanerophyte	Fruit	Zoochory	Fleshy	Drupe	NA	NA	NA	NA	NA	NA	NA	903341_rauvoifia.JPGsummary_morpho.csv	39.8588	24.7658	0.81553	8.75689	6.23172	1.37739
903422	DICOTYLEDONES	RUBIACEAE	Aulacocalyx	talbotii	NA	NA	NA	NA	Cameroon	CMR	23.0125	7.35833	72.8548	102.65	28.2	38.21	10.1	21.5333	32.7	24.1167	35.3733	2777	455	22.01	68.6027	1284	111	428	1284	807	Phanerophyte	Fruit	Zoochory	Fleshy	BerryÂ	NA	NA	NA	NA	NA	NA	NA	903422_aulococalys.JPGsummary_morpho.csv	43.5418	27.1353	0.74703	9.27145	5.93977	1.55087
903466	DICOTYLEDONES	CARICACEAE	Cylicomorpha	solmsii	NA	NA	1.27786	0.0864731	Cameroon	CMR	23.0125	7.35833	72.8548	102.65	28.2	38.21	10.1	21.5333	32.7	24.1167	35.3733	2777	455	22.01	68.6027	1284	111	428	1284	807	Phanerophyte	Seed	Zoochory	Fleshy	BerryÂ	NA	NA	NA	NA	NA	NA	NA	903466_cylicomrph.JPGsummary_morpho.csv	11.6164	15.8139	0.59122	5.77878	2.9508	1.95929
903606	DICOTYLEDONES	ANACARDIACEAE	Antrocaryon	klaineanum	NA	NA	NA	NA	Cameroon	CMR	23.7958	7.825	79.0404	77.6197	29.1	39.31	9.9	23.3833	33.3667	24.5833	36.54	1893	336	39.01	59.2346	768	168	473	419	652	Phanerophyte	Fruit	Zoochory	Fleshy	Drupe	PD	0	0	1	0	NA	NA	903606_antrocayon.JPGsummary_morpho.csv	420.817	79.7065	0.82983	25.611	21.4666	1.20755
903639	DICOTYLEDONES	SALICACEAE	Oncoba	NA	NA	NA	NA	NA	NA	NA	NA	NA	NA	NA	NA	NA	NA	NA	NA	NA	NA	NA	NA	NA	NA	NA	NA	NA	NA	NA	Unknown	Fruit	Zoochory	Fleshy	BerryÂ	NA	NA	NA	NA	NA	NA	NA	903639_oncoba.JPGsummary_morpho.csv	15.2813	17.1376	0.65172	5.92123	3.49095	1.67419
910433	DICOTYLEDONES	FAGACEAE	Fagus	sylvatica	NA	NA	4.02677	0.630242	Austria	AUT	9.10833	9.85	32.8333	761.41	24.7	14.81	30	18.3333	8.58333	18.3333	13.4233	818	117	28.01	44.206	333	101	333	101	382	Phanerophyte	Fruit	Zoochory	Dry	Nut	PD	0	0	1	0	NA	NA	910433_fagus.JPGsummary_morpho.csv	88.4448	41.5252	0.6405	15.7482	8.13873	1.85387
910499	DICOTYLEDONES	VIBURNACEAE	Sambucus	racemosa	NA	NA	NA	NA	Austria	AUT	2.825	8.38333	33.0052	639.458	16.3	11.01	25.4	10.6667	4.18333	10.6667	9.02333	1521	200	74.01	30.8905	550	257	550	257	1488	Nanophanerophyte	Fruit	Zoochory	Fleshy	Drupe	MPD	0	1	0	0	NA	NA	910499_sambucus.JPGsummary_morpho.csv	3.0517	8.55562	0.56812	2.75881	1.46113	1.9324
913168	DICOTYLEDONES	CORNACEAE	Cornus	excelsa	NA	NA	51.3928	4.65219	Mexico	MEX	17.7792	12.525	62.3134	215.052	27.5	27.51	20.1	19.0667	24.8333	20.0667	28.6567	1250	262	27.01	77.6819	616	91	304	101	1838	Nanophanerophyte or phanerophyte	Fruit	Zoochory	Fleshy	Drupe	PD	0	0	1	0	NA	NA	913168_cornus.JPGsummary_morpho.csv	13.7907	15.5165	0.72189	4.82428	3.86194	1.20401
913179	DICOTYLEDONES	CANNABACEAE	Lozanella	enantiophylla	NA	NA	NA	NA	Mexico	MEX	18.2542	12.8917	61.3889	235.28	28.4	27.51	21	19.6833	25.1667	20.7333	28.8567	1095	226	24.01	78.0257	538	76	277	83	1623	Phanerophyte	Fruit	Zoochory	Fleshy	Drupe	NA	NA	NA	NA	NA	NA	NA	913179_lozanella.JPGsummary_morpho.csv	2.30817	6.42598	0.71606	2.17593	1.49912	1.41052
913216	DICOTYLEDONES	CHLORANTHACEAE	Hedyosmum	mexicanum	NA	NA	1.8502	0.159158	Mexico	MEX	19.4875	10.4083	59.818	220.012	28.1	30.81	17.4	20.9167	26.1167	21.7167	30.2567	1683	317	46.01	71.376	782	146	446	152	1247	Phanerophyte	Fruit	Zoochory	Fleshy	Drupe	NA	NA	NA	NA	NA	NA	NA	913216_hedyosmum.JPGsummary_morpho.csv	4.45437	8.94334	0.70246	3.31331	1.90199	1.72612
913249	DICOTYLEDONES	RHAMNACEAE	Colubrina	arborescens	NA	NA	9.90469	3.26211	Mexico	MEX	25.1042	9.74167	55.9866	237.242	34.4	37.11	17.4	25.9	33.6	27.7	35.6733	1896	348	26.01	73.9269	910	91	321	211	306	Phanerophyte	Seed	Autochory/ Zoochory	Unknown	Capsule	PY	0	0	0	1	3.01	NA	913249_colubrina.JPGsummary_morpho.csv	6.70914	9.93416	0.85492	3.14723	2.76581	1.11318
913261	DICOTYLEDONES	ALTINGIACEAE	Liquidambar	styraciflua	NA	NA	NA	NA	Mexico	MEX	25.9542	10.3917	55.5704	249.713	36	37.41	18.7	27.25	34.6	28.8	36.39	1478	279	16.01	82.7326	784	60	275	122	87	Phanerophyte	Seed	Anemochory	Dry	Capsule	NA	NA	NA	NA	NA	NA	NA	913261_liquidaraba.JPGsummary_morpho.csv	7.59292	15.2916	0.40876	6.08291	1.70791	3.67831
913294	DICOTYLEDONES	ASTERACEAE	Clibadium	arboreum	NA	NA	NA	NA	Mexico	MEX	18.3417	8.96667	56.0417	236.92	26	30.11	16	20.0333	24.6667	20.7167	28.89	1735	318	58.01	63.95	789	181	573	192	1306	Nanophanerophyte or phanerophyte	Fruit	Anemochory	Dry	Cypsela	NA	NA	NA	NA	NA	NA	NA	913294_cliubadium.JPGsummary_morpho.csv	1.6723	5.45012	0.70522	2.11088	1.20515	1.66656
913342	DICOTYLEDONES	MALVACEAE	Triumfetta	paniculata	NA	NA	3.94679	2.38922	Mexico	MEX	23.0292	12.9917	67.3143	249.722	31.1	31.91	19.3	25.8167	30.8	25.8167	33.8233	1307	340	2.01	121.845	951	11	951	38	403	Unknown	Fruit	Zoochory	Unknown	Capsule	NA	NA	NA	NA	NA	NA	NA	913342_triumfella.JPGsummary_morpho.csv	13.0486	27.0167	0.29959	5.00056	4.01484	1.24961
913386	DICOTYLEDONES	CAPPARACEAE	Morisonia	incana	NA	NA	1.14223	0.168842	Mexico	MEX	24.7083	18.2667	69.9872	239.515	37.6	31.61	26.1	26.0667	30.55	27.5667	35.39	612	119	6.01	95.1875	346	21	186	21	917	Nanophanerophyte or phanerophyte	Fruit	Zoochory	Fleshy	BerryÂ	NA	NA	NA	NA	NA	NA	NA	913386_morisonia.JPGsummary_morpho.csv	19.6601	19.9111	0.63513	5.43966	4.78663	1.14133
913412	DICOTYLEDONES	BORAGINACEAE	Bourreria	andrieuxii	NA	NA	9.61842	2.30308	Mexico	MEX	24	16.05	70.7048	178.529	35.5	32.91	22.7	24.7	30.9	26.25	35.59	786	170	4.01	102.361	455	13	258	16	1249	Phanerophyte	Fruit	Autochory	Dry	Schizocarp	NA	NA	NA	NA	NA	NA	NA	913412_bourreria.JPGsummary_morpho.csv	25.2182	35.1482	0.3319	8.93569	4.87182	1.98433
913434	DICOTYLEDONES	PRIMULACEAE	Bonellia	macrocarpa	subsp.	pungens	NA	NA	Mexico	MEX	24.2	16.25	70.6522	181.559	35.8	32.91	23	24.9167	31.0667	26.5	35.7567	772	166	4.01	101.857	443	14	251	17	1198	Nanophanerophyte	Fruit	Zoochory	Fleshy	BerryÂ	NA	NA	NA	NA	NA	NA	NA	913434_bonellia.JPGsummary_morpho.csv	17.114	16.1798	0.80863	5.93766	3.7114	1.59921
915184	DICOTYLEDONES	ANACARDIACEAE	Cotinus	coggygria	NA	NA	NA	NA	Georgia	GEO	10.9833	10.2833	32.5422	773.829	28.4	16.91	31.6	14.1167	10.6833	20.4167	15.5233	642	85	39.01	28.8583	228	120	148	120	837	Nanophanerophyte or phanerophyte	Fruit	Zoochory	Fleshy	Drupe	NA	NA	NA	NA	NA	NA	NA	915184_cotinus.JPGsummary_morpho.csv	7.2967	12.2851	0.60881	4.28339	2.45717	1.7279
915221	DICOTYLEDONES	OLEACEAE	Osmanthus	decorus	NA	NA	8.80011	1.64243	Georgia	GEO	12.8167	8.08333	32.8591	636.19	25.4	20.91	24.6	10.25	20.6	20.3167	18.69	1750	226	80.01	30.3168	607	292	363	550	301	Nanophanerophyte	Fruit	Zoochory	Fleshy	Drupe	NA	NA	NA	NA	NA	NA	NA	915221_osmanthys.JPGsummary_morpho.csv	35.0087	24.3693	0.73994	9.49728	5.04993	1.79772
915346	DICOTYLEDONES	HYDRANGEACEAE	Philadelphus	coronarius	NA	NA	NA	NA	Georgia	GEO	9.42917	8.79167	29.6016	770.68	25.6	16.01	29.7	12.3	27.7833	18.7833	13.84	798	94	51.01	18.5414	247	168	168	195	973	Nanophanerophyte	Seed	Autochory	Dry	Capsule	NA	NA	NA	NA	NA	NA	NA	915346_philadelphus.jpgsummary_morpho.csv	1.081	7.816	0.231	2.717	0.634	4.308
915357	DICOTYLEDONES	ERICACEAE	Rhododendron	smirnowii	NA	NA	NA	NA	Turkey	TUR	6.4	9.73333	32.3367	745.474	22.3	12.31	30.1	3.13333	9.88333	15.1833	10.94	1159	123	68.01	18.6386	361	231	280	307	1710	Nanophanerophyte	Seed	Anemochory	Dry	Capsule	NA	NA	NA	NA	NA	NA	27.1	915357_rhododendron.jpgsummary_morpho.csv	0.523	4.087	0.393	1.517	0.516	3.138
916055	DICOTYLEDONES	FABACEAE	Anthyllis	barba-jovis	NA	NA	2.91472	0.580682	NA	NA	NA	NA	NA	NA	NA	NA	NA	NA	NA	NA	NA	NA	NA	NA	NA	NA	NA	NA	NA	NA	Nanophanerophyte	Seed	Zoochory	Dry	Legume	PY	0	0	0	1	NA	NA	916055_anmyllis.JPGsummary_morpho.csv	5.84042	12.9895	0.45961	4.67802	2.04139	2.03596
916228	DICOTYLEDONES	OLEACEAE	Fraxinus	ornus	subsp.	ornus	0.24984	0.0478412	Italy	ITA	13.5042	9.09167	35.103	621.254	28.2	22.41	25.9	14.4	30.3667	21.3667	20.14	887	114	36.01	29.058	304	145	145	222	335	Phanerophyte	Fruit	Anemochory	Dry	SamaraÂ	PD	0	0	1	0	NA	7	916228_fraxinus.JPGsummary_morpho.csv	53.5965	50.5167	0.27533	22.9508	3.35235	7.08065
916457	DICOTYLEDONES	ROSACEAE	Pyracantha	coccinea	NA	NA	11.2749	2.89916	Italy	ITA	13.5042	9.09167	35.103	621.254	28.2	22.41	25.9	14.4	30.3667	21.3667	20.14	887	114	36.01	29.058	304	145	145	222	335	Nanophanerophyte	Fruit	Zoochory	Fleshy	Pome	NA	NA	NA	NA	NA	NA	NA	916457_pyracantha.JPGsummary_morpho.csv	2.9381	7.4197	0.66236	2.69742	1.48737	1.75232
917764	DICOTYLEDONES	CANELLACEAE	Canella	winterana	NA	NA	1.97409	0.236892	Dominican Republic	DOM	23.425	11	76.3889	113.167	30.1	35.81	14.4	24.5167	30.9	24.7333	35.74	1010	155	24.01	59.9209	435	78	356	78	556	Nanophanerophyte or phanerophyte	Fruit	Zoochory	Fleshy	BerryÂ	NA	NA	NA	NA	NA	NA	NA	917764_carella.JPGsummary_morpho.csv	16.5458	15.4388	0.86999	4.84675	4.33394	1.1144
917812	DICOTYLEDONES	RUBIACEAE	Guettarda	elliptica	NA	NA	NA	NA	Dominican Republic	DOM	26.4292	11.9417	74.1718	142.979	34.4	38.41	16.1	26.9667	33.9333	28.05	38.39	1020	159	39.01	44.0969	367	128	250	131	155	Nanophanerophyte or phanerophyte	Fruit	Zoochory	Fleshy	Drupe	NA	NA	NA	NA	NA	NA	NA	917812.JPGsummary_morpho.csv	12.8636	13.7189	0.85793	4.29672	3.87506	1.09113
917823	DICOTYLEDONES	LAMIACEAE	Salvia	arborescens	NA	NA	NA	NA	Dominican Republic	DOM	18.4875	10.5917	75.1182	109.941	25	31.01	14.1	19.6	25.9833	19.6667	30.8233	1264	201	24.01	62.8137	547	80	456	80	1327	Nanophanerophyte or phanerophyte	Fruit	Anemochory	Dry	Nutlet	NA	NA	NA	NA	NA	NA	NA	917823_sawia.JPGsummary_morpho.csv	1.04469	5.20012	0.48595	2.23974	0.69991	3.27517
917959	DICOTYLEDONES	ERYTHROXYLACEAE	Erythroxylum	rotundifolium	NA	NA	NA	NA	Dominican Republic	DOM	21.8292	11.0917	76.4942	109.471	28.7	34.31	14.5	22.9	29.3333	23.0667	34.1733	1180	186	18.01	64.1592	505	62	420	62	875	Nanophanerophyte or phanerophyte	Fruit	Zoochory	Fleshy	Drupe	ND	1	0	0	0	NA	NA	917959_erythroxylum.JPGsummary_morpho.csv	16.0212	15.8096	0.80854	5.55855	3.76602	1.45986
917993	DICOTYLEDONES	CACTACEAE	Leuenbergeria	quisqueyana	NA	NA	NA	NA	Dominican Republic	DOM	25.975	11.2333	76.4172	124.672	32.9	38.31	14.7	27.0167	33.5167	27.35	38.14	1454	191	43.01	46.9962	552	150	471	155	55	Unknown	Fruit	Zoochory	Fleshy	Unknown	NA	NA	NA	NA	NA	NA	NA	917993_leuenbergesia.JPGsummary_morpho.csv	7.57442	11.4467	0.73256	3.66246	2.88595	1.19848
918048	DICOTYLEDONES	RUBIACEAE	Exostema	acuminatum	NA	NA	NA	NA	NA	NA	26.1375	8.475	73.0603	120.04	31.9	40.41	11.6	27.3	33.7167	27.5333	38.5067	1160	165	47.01	38.3213	409	161	334	182	90	Nanophanerophyte or phanerophyte	Seed	Anemochory	Dry	Capsule	NA	NA	NA	NA	NA	NA	NA	918048_exostema.JPGsummary_morpho.csv	1.94294	6.65903	0.55521	2.01507	1.33733	1.51593
918059	DICOTYLEDONES	RUBIACEAE	Solenandra	lineata	NA	NA	NA	NA	Dominican Republic	DOM	17.55	10.2667	75.4902	110.309	23.9	30.41	13.6	18.6333	25.0667	18.75	29.9067	1336	215	24.01	62.6044	572	83	474	83	1519	Nanophanerophyte or phanerophyte	Fruit	Autochory	Unknown	Unknown	NA	NA	NA	NA	NA	NA	NA	918059_solenandra.jpgsummary_morpho.csv	1.025	8.251	0.214	1.948	0.869	2.279
919791	DICOTYLEDONES	MELASTOMATACEAE	Miconia	borinquensis	NA	NA	NA	NA	NA	NA	20.7625	7.80833	68.4941	134.994	26.2	34.91	11.4	22.1167	28.0333	22.2333	32.8733	1878	236	79.01	34.5938	673	265	579	265	817	Unknown	Fruit	Zoochory	Fleshy	BerryÂ	NA	NA	NA	NA	NA	NA	NA	919791_mecranium_06.tiffsummary_morpho.csv	0.137	1.492	0.776	0.554	0.337	1.628
919872	DICOTYLEDONES	SOLANACEAE	Cestrum	diurnum	NA	NA	0.918127	0.170981	Puerto Rico	PRI	25.8042	11.7583	77.3575	130.287	33.1	38.01	15.2	26.9833	33.1333	27.2	37.9733	1271	191	39.01	51.0851	532	130	393	130	62	Nanophanerophyte	Fruit	Zoochory	Fleshy	BerryÂ	PY	0	0	0	1	NA	9.9	919872_cestrum.JPGsummary_morpho.csv	3.72862	8.31531	0.68264	3.03152	1.66837	1.81691
919908	DICOTYLEDONES	PIPERACEAE	Piper	aduncum	NA	NA	NA	NA	Puerto Rico	PRI	23.6667	12.1	76.1006	134.153	31.2	35.41	15.9	24.9167	31	25.1	35.7733	1896	268	56.01	47.9009	752	191	665	205	336	Nanophanerophyte or phanerophyte	Fruit	Zoochory	Fleshy	BerryÂ	MPD	0	1	0	0	NA	NA	919908_piper.jpgsummary_morpho.csv	1.889	5.738	0.723	1.855	1.45	1.227
919953	DICOTYLEDONES	POLYGONACEAE	Coccoloba	microstachya	NA	NA	3.31182	0.51382	Puerto Rico	PRI	24.0708	12.4083	77.5521	127.448	31.6	35.71	16	25.2667	31.5167	25.4333	36.29	1804	262	58.01	48.1051	730	194	520	196	328	Nanophanerophyte or phanerophyte	Fruit	Anemochory	Dry	Achene	NA	NA	NA	NA	NA	NA	NA	919953_coccoloba.JPGsummary_morpho.csv	10.4464	13.6518	0.6963	5.058	2.95136	1.78115
919975	DICOTYLEDONES	RUBIACEAE	Hillia	parasitica	NA	NA	NA	NA	Puerto Rico	PRI	21.4583	10.0167	74.1975	126.164	27.8	34.41	13.5	22.6667	28.9667	22.8333	33.7233	2175	304	68.01	47.8246	870	235	622	236	830	Epiphytic nanophanerophyte	Seed	Anemochory	Dry	Capsule	NA	NA	NA	NA	NA	NA	NA	919975_hillia.jpgsummary_morpho.csv	4.547	16.999	0.223	5.245	1.409	3.704
919997	DICOTYLEDONES	RUBIACEAE	Stenostomum	resinosum	NA	NA	7.75483	3.48791	Puerto Rico	PRI	21.4583	10.0167	74.1975	126.164	27.8	34.41	13.5	22.6667	28.9667	22.8333	33.7233	2175	304	68.01	47.8246	870	235	622	236	830	Nanophanerophyte or phanerophyte	Fruit	Zoochory	Fleshy	Drupe	NA	NA	NA	NA	NA	NA	NA	919997_stenostomum.JPGsummary_morpho.csv	12.8347	15.5816	0.65679	5.74065	3.02139	1.82569
922601	DICOTYLEDONES	PHYLLANTHACEAE	Hymenocardia	lyrata	NA	NA	1.20569	0.105156	Sierra Leone	SLE	25.8042	13.3417	66.0479	125.995	36	35.91	20.2	24.7167	34.3833	27.5333	38.5567	2530	495	6.01	84.8154	1334	42	170	1334	351	Nanophanerophyte	Fruit	Anemochory	Dry	Unknown	NA	NA	NA	NA	NA	NA	NA	922601_hymeocasdia.JPGsummary_morpho.csv	134.69	58.0811	0.51447	21.6336	8.83616	2.74683
922634	DICOTYLEDONES	FABACEAE	Daniellia	thurifera	NA	NA	1.7468	0.446475	Sierra Leone	SLE	25.4792	13.375	65.8867	125.58	35.8	35.61	20.3	24.35	34.1167	27.2167	38.19	2520	489	6.01	84.38	1323	43	172	1323	419	Phanerophyte	Seed	Autochory	Dry	Pod	ND	1	0	0	0	NA	NA	922634_daniellia.JPGsummary_morpho.csv	360.425	83.1602	0.65283	28.9061	16.421	1.7153
922667	DICOTYLEDONES	FABACEAE	Copaifera	salikounda	NA	NA	2.15837	0.318463	Sierra Leone	SLE	25.3542	14.2583	64.5173	133.237	36.2	34.21	22.1	24.4	33.5833	27.2	38.09	2315	442	6.01	83.5912	1207	38	365	139	418	Phanerophyte	Seed	Autochory/ Zoochory	Dry	Pod	ND	1	0	0	0	NA	NA	922667_copaifesa.JPGsummary_morpho.csv	144.234	49.8396	0.72855	18.0276	10.1169	1.81031
922689	DICOTYLEDONES	SAPOTACEAE	Manilkara	obovata	NA	NA	3.2249	0.709823	Sierra Leone	SLE	25.3542	14.2583	64.5173	133.237	36.2	34.21	22.1	24.4	33.5833	27.2	38.09	2315	442	6.01	83.5912	1207	38	365	139	418	Phanerophyte	Fruit	Zoochory	Fleshy	BerryÂ	NA	NA	NA	NA	NA	NA	NA	922689_manilkara.JPGsummary_morpho.csv	96.1271	40.3939	0.74111	14.8784	8.5866	1.7285
922830	DICOTYLEDONES	ANACARDIACEAE	Rhus	coriaria	NA	NA	NA	NA	Cyprus	CYP	13.5708	10.5917	37.0338	678.553	29.1	20.61	28.6	5.43333	30.8	21.8	19.2733	712	144	7.01	83.4745	387	23	23	387	989	Nanophanerophyte or phanerophyte	Fruit	Zoochory	Fleshy	Drupe	PY	0	0	0	1	NA	NA	922830_rhus.JPGsummary_morpho.csv	7.83636	10.8603	0.83061	3.5023	2.86985	1.19824
922841	DICOTYLEDONES	CAPRIFOLIACEAE	Pterocephalus	multiflorus	subsp.	multiflorus	NA	NA	Cyprus	CYP	13.7917	11.3333	38.2883	688.674	30	20.51	29.6	5.56667	31.15	22.15	19.4067	810	170	7.01	87.8618	460	25	25	460	1046	Unknown	Fruit	Anemochory	Dry	Achene	NA	NA	NA	NA	NA	NA	NA	922841_Pterocephalus.JPGsummary_morpho.csv	2.95901	8.66515	0.52944	3.31316	1.25447	2.72639
922863	DICOTYLEDONES	LAMIACEAE	Teucrium	creticum	NA	NA	5.34882	1.06313	NA	NA	18.9125	9.49167	38.4278	582.873	32.2	27.61	24.7	12.2	34.8833	26.1667	25.99	441	101	0.01	97.3774	265	4	5	216	94	Nanophanerophyte	Fruit	Autochory	Dry	Nutlet	NA	NA	NA	NA	NA	8.15536	NA	922863_teucrium.JPGsummary_morpho.csv	3.87146	8.90639	0.60898	3.29943	1.50708	2.29998
922896	DICOTYLEDONES	AMARANTHACEAE	Bosea	cypria	NA	NA	NA	NA	Cyprus	CYP	18.0792	10.5083	40.8885	587.531	32	26.41	25.7	11.2667	34.1167	25.3667	25.1067	471	103	1.01	93.3948	275	6	7	275	242	Nanophanerophyte	Fruit	Zoochory	Fleshy	BerryÂ	NA	NA	NA	NA	NA	NA	NA	922896_bosea.JPGsummary_morpho.csv	6.69025	10.2908	0.79191	3.16616	2.68811	1.16735
922900	DICOTYLEDONES	STYRACACEAE	Styrax	officinalis	NA	NA	NA	NA	Cyprus	CYP	15.3833	11.1667	39.4582	650.906	30.8	22.61	28.3	7.66667	32.3167	23.3167	21.5067	619	131	4.01	89.1903	353	16	16	353	733	Nanophanerophyte or phanerophyte	Seed	Autochory	Fleshy	Drupe	PD	0	0	1	0	NA	NA	922900_styrax.JPGsummary_morpho.csv	63.7241	31.095	0.83384	9.90924	8.33888	1.1814
922911	DICOTYLEDONES	ZYGOPHYLLACEAE	Zygophyllum	album	NA	NA	NA	NA	NA	NA	19	9.35	39.1213	560.41	31.7	27.91	23.9	12.55	34.6667	25.9667	26.3067	440	100	0.01	96.8495	263	4	5	214	40	Chamaephyte	Seed	Anemochory	Dry	Capsule	NA	NA	NA	NA	NA	8.01	NA	922911_zygophyllum.JPGsummary_morpho.csv	2.6577	7.44712	0.60978	2.81399	1.3648	2.09547
922999	GYMNOSPERMAE	EPHEDRACEAE	Ephedra	fragilis	NA	NA	NA	NA	Cyprus	CYP	19.0542	9.79167	39.324	579.892	31.9	27.11	24.9	12.25	34.8667	26.15	26.0067	463	123	0.01	102.554	282	2	4	214	79	Scrambling nanophanerophyte	Seed	Zoochory	NA	Cone	NA	NA	NA	NA	NA	5.01	NA	922999_ephedra.JPGsummary_morpho.csv	11.4802	14.3938	0.69615	5.58812	2.87847	1.96713
923011	DICOTYLEDONES	FABACEAE	Ceratonia	siliqua	NA	NA	12.0797	3.04418	Cyprus	CYP	18.1542	10.6583	41.1519	586.385	32.2	26.41	25.9	11.35	34.1833	25.4167	25.19	463	101	1.01	93.9193	271	6	6	271	217	Nanophanerophyte or phanerophyte	Fruit	Zoochory	Fleshy	Pod	NA	NA	NA	NA	NA	1.01	NA	923011_ceratonia.JPGsummary_morpho.csv	57.7813	30.131	0.80029	10.0858	7.4872	1.3209
923022	DICOTYLEDONES	ANACARDIACEAE	Pistacia	lentiscus	NA	NA	15.7092	2.98703	Cyprus	CYP	16.1792	10.975	39.9091	633.402	31.2	23.81	27.5	8.73333	32.95	23.95	22.5733	555	116	3.01	89.0908	314	12	12	314	574	Nanophanerophyte or phanerophyte	Fruit	Zoochory	Fleshy	Drupe	PD	0	0	1	0	75.1734	NA	923022_pistacia.JPGsummary_morpho.csv	16.625	15.5903	0.85835	4.92596	4.33515	1.12108
923181	DICOTYLEDONES	ROSACEAE	Torminalis	glaberrima	NA	NA	2.56319	0.491683	Poland	POL	7.25	8.1	28.9286	748.835	21.9	14.01	28	16.15	8.05	16.15	11.3733	580	81	27.01	36.5513	224	91	224	98	385	Phanerophyte	Fruit	Zoochory	Fleshy	Pome	NA	NA	NA	NA	NA	NA	NA	923181_terminalis.JPGsummary_morpho.csv	15.1135	16.2755	0.71882	6.22085	3.35229	1.86019
923206	GYMNOSPERMAE	TAXACEAE	Taxus	baccata	NA	NA	13.6254	2.50105	Poland	POL	6.65	8.3	31.8008	690.036	21	15.01	26.1	15.05	8.18333	15.05	12.0067	623	97	25.01	48.9648	270	84	270	86	558	Phanerophyte	Seed	Zoochory	NA	NA	MPD	0	1	0	0	NA	NA	923206_taxus.JPGsummary_morpho.csv	23.0141	19.8104	0.74364	6.62231	4.64225	1.40765
923228	DICOTYLEDONES	MALVACEAE	Tilia	platyphyllos	NA	NA	2.01755	0.372458	Poland	POL	7.97083	7.95833	28.3215	763.95	23.2	15.21	28.1	17.2667	8.53333	17.2667	12.3067	538	73	24.01	32.1043	196	89	196	98	141	Phanerophyte	Fruit	Anemochory	Dry	Nut	NA	NA	NA	NA	NA	NA	NA	923228_tilia.JPGsummary_morpho.csv	16.3258	15.9116	0.80258	5.11914	4.35196	1.11685
924133	DICOTYLEDONES	ROSACEAE	Cydonia	oblonga	NA	NA	1.3659	0.298513	Azerbaijan	AZE	14.4958	8.00833	27.2392	785.72	30.2	20.91	29.4	15.95	30.8167	24.2	18.9567	980	193	14.01	62.8426	465	83	88	253	1	Phanerophyte	Fruit	Zoochory	Fleshy	Pome	NA	NA	NA	NA	NA	NA	NA	924133_cydonia.JPGsummary_morpho.csv	23.4861	20.6563	0.69065	7.68481	4.25756	1.79174
924155	DICOTYLEDONES	FABACEAE	Gleditsia	caspica	NA	NA	26.6366	1.49996	Azerbaijan	AZE	14.4083	8.18333	27.4608	791.678	30.4	20.71	29.8	15.8333	30.8167	24.1833	18.7567	966	190	14.01	62.2741	457	85	89	248	10	Phanerophyte	Seed	Zoochory	Dry	Pod	NA	NA	NA	NA	NA	1.01	NA	924155_gleditsia.JPGsummary_morpho.csv	54.0977	29.0921	0.79904	10.7584	6.38196	1.68124
924373	DICOTYLEDONES	PROTEACEAE	Hakea	chordophylla	NA	NA	0.430764	0.150057	Australia	AUS	27.2208	13.7083	53.3398	441.39	39.5	33.91	25.7	31.5	34.1167	31.7667	35.0567	379	102	2.01	104.9	254	13	219	39	194	Nanophanerophyte or phanerophyte	Seed	Anemochory	Dry	Pod	NA	NA	NA	NA	NA	NA	NA	924373_hakea.JPGsummary_morpho.csv	56.1994	37.029	0.52408	10.7521	7.71681	1.34958
924409	DICOTYLEDONES	PROTEACEAE	Grevillea	excelsior	NA	NA	NA	NA	Australia	AUS	19.2125	14.0583	48.145	570.805	35.8	26.71	29.2	13.6167	30.3	26.2667	26.2733	328	59	9.01	60.9704	157	33	37	148	368	Nanophanerophyte or phanerophyte	Seed	Anemochory	Dry	Follicle	PD	0	0	1	0	NA	NA	924409_grevillea.JPGsummary_morpho.csv	50.4588	39.6967	0.43646	11.7375	5.75714	2.14864
924535	DICOTYLEDONES	SCROPHULARIACEAE	Eremophila	linearis	NA	NA	159.093	6.20588	Australia	AUS	21.9083	14.6167	44.1591	673.123	38.6	25.61	33.1	29.35	27.15	29.95	27.2067	270	42	4.01	48.2971	105	24	99	58	549	Nanophanerophyte	Seed	Zoochory	Dry	Unknown	NA	NA	NA	NA	NA	NA	NA	924535_eremophila.JPGsummary_morpho.csv	54.4813	30.2989	0.74261	10.3044	7.60513	1.31217
924557	DICOTYLEDONES	EUPHORBIACEAE	Calycopeplus	oligandrus	NA	NA	NA	NA	Australia	AUS	15.7083	11.7	52	404.811	28.5	26.11	22.5	11.0667	29.6667	20.9	24.9067	890	174	12.01	77.274	464	57	62	464	248	Nanophanerophyte	Seed	MyrmecochoryÂ	Unknown	Capsule	NA	NA	NA	NA	NA	NA	NA	924557_calycopeplus.JPGsummary_morpho.csv	5.15794	9.85258	0.67782	3.45385	1.87014	1.78473
924580	DICOTYLEDONES	FABACEAE	Oxylobium	lanceolatum	NA	NA	7.86299	1.83693	Australia	AUS	14.9042	9.95833	51.5976	343.216	26	26.81	19.3	11	28.0833	19.3333	24.84	1005	182	20.01	70.0346	483	61	67	483	280	NA	Seed	Autochory	Dry	Pod	NA	NA	NA	NA	NA	NA	NA	924580_oxylobium.JPGsummary_morpho.csv	2.46282	6.55484	0.72006	2.39128	1.3477	1.83557
925613	DICOTYLEDONES	ANACARDIACEAE	Ozoroa	insignis	NA	NA	NA	NA	Guinea	GIN	24.3958	12.3417	57.9421	216.128	35.1	33.91	21.3	23.55	31.2667	27.3833	35.9233	1299	342	1.01	114.056	875	3	125	13	761	Nanophanerophyte or phanerophyte	Fruit	Zoochory	Fleshy	Drupe	NA	NA	NA	NA	NA	NA	NA	925613_ozoroa.JPGsummary_morpho.csv	20.3477	18.2206	0.76928	6.27581	4.22192	1.50895
925646	MONOCOTYLEDONES	PANDANACEAE	Pandanus	senegalensis	NA	NA	NA	NA	Guinea	GIN	24.4083	12.7333	57.8788	219.388	35.4	33.51	22	23.65	31.15	27.4	35.89	1304	343	1.01	113.806	876	3	125	14	730	Phanerophyte	Fruit	Hydrochory or zoochory	Fleshy	Drupe	NA	NA	NA	NA	NA	NA	NA	925646_pandanus.JPGsummary_morpho.csv	241.514	93.9118	0.34641	36.0485	10.4535	4.03586
925705	DICOTYLEDONES	ANACARDIACEAE	Pseudospondias	microcarpa	NA	NA	128.403	22.8789	Guinea	GIN	25.1125	12.4583	57.6775	221.453	35.9	34.41	21.6	24.25	31.9333	28.1667	36.5733	1281	342	1.01	115.266	869	3	115	13	619	Phanerophyte	Fruit	Zoochory	Fleshy	Drupe	ND	1	0	0	0	NA	NA	925705_pseudospondias.JPGsummary_morpho.csv	66.5518	34.9368	0.67317	12.6012	6.87623	1.82529
925727	DICOTYLEDONES	COMBRETACEAE	Terminalia	leiocarpa	NA	NA	2.78652	0.568235	Guinea	GIN	24.5042	12.625	57.9128	224.413	35.3	33.61	21.8	23.75	31.2	27.55	35.84	1301	341	1.01	113.014	869	3	129	14	748	Phanerophyte	Fruit	Anemochory	Dry	Unknown	NA	NA	NA	NA	NA	NA	NA	925727_terminalia.JPGsummary_morpho.csv	18.7773	21.5903	0.49853	6.58327	4.4931	1.33694
925738	DICOTYLEDONES	SAPOTACEAE	Mimusops	andongensis	NA	NA	9.18379	1.75326	Guinea	GIN	24.7583	14.7667	72.3856	63.7763	35.3	35.01	20.4	24.1667	33.75	25.3167	37.9233	2107	374	21.01	66.4176	976	100	350	827	443	Phanerophyte	Fruit	Zoochory	Fleshy	BerryÂ	NA	NA	NA	NA	NA	NA	NA	925738_mimusops.JPGsummary_morpho.csv	74.4045	34.8562	0.76781	12.3878	7.68988	1.59156
925761	DICOTYLEDONES	PASSIFLORACEAE	Barteria	laevigata	NA	NA	NA	NA	Guinea	GIN	27.525	10.4	61.5385	174.415	36.9	40.11	16.9	25.7667	37.3667	30.0833	39.6067	3228	957	0.01	122.715	2290	8	196	2290	204	Nanophanerophyte or phanerophyte	Fruit	Zoochory	Fleshy	Unknown	NA	NA	NA	NA	NA	NA	NA	925761_bastena.JPGsummary_morpho.csv	10.9783	13.766	0.73043	4.79819	3.13701	1.46884
925819	DICOTYLEDONES	RUBIACEAE	Ixora	hiernii	NA	NA	NA	NA	Guinea	GIN	24.7458	10.4917	63.2028	156.444	34.1	37.61	16.6	23.15	33.7167	26.9667	36.99	2623	662	2.01	105.206	1654	16	267	1654	740	Nanophanerophyte or phanerophyte	Fruit	Zoochory	Fleshy	BerryÂ	NA	NA	NA	NA	NA	NA	15.8	925819_ixora.JPGsummary_morpho.csv	31.366	21.3066	0.86721	6.77487	6.02385	1.10699
925820	DICOTYLEDONES	MELASTOMATACEAE	Dissotis	leonensis	NA	NA	NA	NA	Guinea	GIN	23.6292	10.3417	63.8374	146.992	32.7	36.61	16.2	22.15	32.5667	25.7333	35.99	2600	647	3.01	103.707	1627	19	283	1627	958	Unknown	Seed	Anemochory	Dry	Capsule	NA	NA	NA	NA	NA	NA	NA	925820_dissoris_06.tiffsummary_morpho.csv	0.191	1.993	0.607	0.79	0.355	2.323
925831	DICOTYLEDONES	ANACARDIACEAE	Fegimanra	afzelii	NA	NA	1.52948	0.0648456	Guinea	GIN	23.3083	10.2	64.1509	143.144	32.2	36.41	15.9	21.8667	32.25	25.35	35.7067	2607	646	3.01	103.296	1627	19	289	1627	1009	Nanophanerophyte or phanerophyte	Fruit	Zoochory	Fleshy	Unknown	NA	NA	NA	NA	NA	NA	NA	925831_fegimaira.JPGsummary_morpho.csv	51.2486	30.4922	0.69266	10.8417	6.42233	1.68917
925842	DICOTYLEDONES	MELASTOMATACEAE	Cailliella	praerupticola	NA	NA	NA	NA	Guinea	GIN	23.3083	10.2	64.1509	143.144	32.2	36.41	15.9	21.8667	32.25	25.35	35.7067	2607	646	3.01	103.296	1627	19	289	1627	1009	Unknown	Seed	Anemochory/zoochory	Dry	Capsule	NA	NA	NA	NA	NA	NA	NA	925842_cailliella_06.tiffsummary_morpho.csv	0.224	2.087	0.647	0.804	0.404	2.159
925897	DICOTYLEDONES	MELASTOMATACEAE	Dichaetanthera	echinulata	NA	NA	NA	NA	Guinea	GIN	24.7458	10.4917	63.2028	156.444	34.1	37.61	16.6	23.15	33.7167	26.9667	36.99	2623	662	2.01	105.206	1654	16	267	1654	740	Unknown	Seed	Zoochory	Unknown	Capsule	NA	NA	NA	NA	NA	NA	11.8	925897_dichaetanthera_06.tiffsummary_morpho.csv	0.207	2.135	0.567	0.743	0.404	1.887
925934	DICOTYLEDONES	RUBIACEAE	Heinsia	crinita	NA	NA	NA	NA	Guinea	GIN	24.7292	14.9083	73.4401	63.4056	35.2	35.01	20.3	24.0667	33.75	25.1833	37.7733	2037	363	19.01	65.6424	938	97	331	809	426	Nanophanerophyte or phanerophyte	Fruit	Zoochory	Fleshy	Unknown	NA	NA	NA	NA	NA	NA	NA	925934_heinsia.JPGsummary_morpho.csv	0.71432	3.33439	0.80211	1.10329	0.8645	1.2494
925978	DICOTYLEDONES	RUBIACEAE	Massularia	acuminata	NA	NA	NA	NA	Guinea	GIN	24.6125	14.875	73.6386	61.7224	35	34.91	20.2	23.9667	33.6333	25.05	37.6733	2039	363	19.01	65.6971	939	97	330	810	446	Nanophanerophyte or phanerophyte	Fruit	Zoochory	Fleshy	Unknown	ND	1	0	0	0	NA	NA	925978_massularia.JPGsummary_morpho.csv	28.1271	20.8618	0.78432	7.37897	4.92193	1.44956
925990	DICOTYLEDONES	FABACEAE	Cryptosepalum	tetraphyllum	NA	NA	5.25106	0.971345	Guinea	GIN	23.5875	15.175	68.0493	74.6849	34.4	32.21	22.3	23.0833	32.0333	24.45	36.7567	2266	420	14.01	73.2088	1131	79	468	143	651	Phanerophyte	Seed	Autochory	Dry	Pod	NA	NA	NA	NA	NA	NA	NA	925990_cryptosepalum.JPGsummary_morpho.csv	208.774	57.5425	0.79276	19.9611	13.7795	1.42708
926023	DICOTYLEDONES	APOCYNACEAE	Funtumia	africana	NA	NA	1.10754	0.0612221	Guinea	GIN	23.5875	15.175	68.0493	74.6849	34.4	32.21	22.3	23.0833	32.0333	24.45	36.7567	2266	420	14.01	73.2088	1131	79	468	143	651	Phanerophyte	Seed	Anemochory	Dry	Follicle	NA	NA	NA	NA	NA	NA	NA	926023_furtumia.JPGsummary_morpho.csv	22.7186	32.6527	0.26782	14.756	2.1725	7.15668
926089	DICOTYLEDONES	FABACEAE	Samanea	saman	NA	NA	19.5487	1.58785	Guinea	GIN	23.975	15.25	68.0804	75.3628	34.8	32.51	22.4	23.4667	32.4	24.85	37.14	2265	415	14.01	72.6203	1125	80	469	146	575	Phanerophyte	Fruit	Zoochory	Dry	Pod	NA	NA	NA	NA	NA	NA	NA	926089_samanea.JPGsummary_morpho.csv	42.9742	27.9688	0.68921	9.96031	5.21689	1.87199
926115	DICOTYLEDONES	ACHARIACEAE	Caloncoba	brevipes	NA	NA	4.2492	0.782065	Guinea	GIN	24.5333	14.8833	71.9002	63.5443	35.2	34.61	20.7	23.9667	33.5	25.0833	37.69	2071	365	21.01	66.5913	960	97	342	819	482	Phanerophyte	Seed	Zoochory	Unknown	Capsule	ND	1	0	0	0	NA	NA	926115_caloncoba.JPGsummary_morpho.csv	19.9591	18.416	0.73999	6.16547	4.34277	1.40471
926126	DICOTYLEDONES	FABACEAE	Tetrapleura	chevalieri	NA	NA	13.5879	2.1398	Guinea	GIN	24.7583	14.95	71.5311	63.8832	35.5	34.71	20.9	24.1667	33.7	25.3	37.9067	2065	362	20.01	66.4379	957	95	339	820	434	Phanerophyte	Fruit	Zoochory	Dry	Pod	ND	1	0	0	0	NA	NA	926126_tetraplewa.JPGsummary_morpho.csv	42.8392	27.111	0.73138	9.70722	5.86381	1.60279
926148	DICOTYLEDONES	FABACEAE	Guibourtia	leonensis	NA	NA	3.20096	0.832634	Guinea	GIN	24.725	14.9333	71.4514	63.6575	35.4	34.61	20.9	24.15	33.65	25.2833	37.89	2071	363	20.01	66.4638	961	96	340	823	442	Phanerophyte	Seed	Zoochory	Dry	Pod	NA	NA	NA	NA	NA	NA	NA	926148_guibowtia.JPGsummary_morpho.csv	131.565	46.4187	0.74539	16.6391	9.76513	1.73384
926159	DICOTYLEDONES	FABACEAE	Bobgunnia	fistuloides	NA	NA	10.5269	3.35591	Guinea	GIN	24.7583	14.6667	72.6073	63.6694	35.2	35.11	20.2	24.1667	33.7667	25.2833	37.9067	2100	370	21.01	66.1637	969	100	350	823	444	Phanerophyte	Fruit	Zoochory	Dry	Pod	NA	NA	NA	NA	NA	NA	NA	926159_bobgunnia.JPGsummary_morpho.csv	65.0713	33.7609	0.71787	10.868	7.72936	1.42003
926160	DICOTYLEDONES	FABACEAE	Amphimas	pterocarpoides	NA	NA	2.45137	1.22284	Guinea	GIN	24.375	15.45	70.8716	62.6861	35.4	33.71	21.8	23.7333	33.3333	24.9	37.4567	1930	342	13.01	69.089	916	79	311	799	503	Phanerophyte	Fruit	Anemochory	Dry	Pod	ND	1	0	0	0	100.01	NA	926160_amphimas.JPGsummary_morpho.csv	147.196	53.2307	0.64868	19.6444	10.021	2.05857
926182	DICOTYLEDONES	MELIACEAE	Entandrophragma	cylindricum	NA	NA	0.750962	0.197731	Guinea	GIN	23.4042	15.075	68.2127	73.3751	34.2	32.21	22.1	22.9	31.8833	24.2333	36.59	2268	421	15.01	72.8199	1127	81	473	144	693	Phanerophyte	Seed	Anemochory	Dry	Capsule	ND	1	0	0	0	NA	NA	926182_entandrophragma.JPGsummary_morpho.csv	100.93	45.9356	0.61154	13.6331	9.57566	1.42134
926193	DICOTYLEDONES	MORACEAE	Milicia	regia	NA	NA	0.948197	0.0813477	Guinea	GIN	23.0167	15.0833	68.2504	72.9985	33.8	31.81	22.1	22.55	31.5	23.8333	36.2067	2242	418	15.01	72.883	1113	80	471	140	771	Phanerophyte	Fruit	Zoochory	Unknown	Achene	NA	NA	NA	NA	NA	NA	NA	926193_milicia.JPGsummary_morpho.csv	3.94583	8.18679	0.74204	2.75501	1.90908	1.45445
926218	DICOTYLEDONES	RUBIACEAE	Aidia	genipiflora	NA	NA	NA	NA	Guinea	GIN	23.3292	15.225	67.9688	75.0896	34.2	31.91	22.4	22.85	31.7667	24.2	36.4733	2246	418	14.01	73.0631	1118	79	465	142	706	Phanerophyte	Fruit	Zoochory	Fleshy	BerryÂ	NA	NA	NA	NA	NA	NA	NA	926218_aidia.JPGsummary_morpho.csv	7.0571	10.4052	0.81437	3.50083	2.69026	1.30499
926366	DICOTYLEDONES	POLYGALACEAE	Carpolobia	lutea	NA	NA	NA	NA	Guinea	GIN	27.6333	10.45	61.4706	174.321	37	40.11	17	25.8833	37.4667	30.2	39.7233	3237	961	0.01	122.8	2298	8	196	2298	180	Nanophanerophyte or phanerophyte	Fruit	Zoochory	Fleshy	BerryÂ	PD	0	0	1	0	NA	NA	926366_caspolobia.JPGsummary_morpho.csv	40.5978	33.523	0.46825	8.77571	6.41883	1.36029
926399	DICOTYLEDONES	RHIZOPHORACEAE	Cassipourea	afzelii	NA	NA	0.37187	0.01176	Guinea	GIN	24.7458	10.4917	63.2028	156.444	34.1	37.61	16.6	23.15	33.7167	26.9667	36.99	2623	662	2.01	105.206	1654	16	267	1654	740	Nanophanerophyte or phanerophyte	Seed	Zoochory	Fleshy	Capsule	NA	NA	NA	NA	NA	NA	NA	926399 ssipousea.JPGsummary_morpho.csv	6.92589	11.4994	0.66059	4.00966	2.322	1.72019
926403	DICOTYLEDONES	MELASTOMATACEAE	Warneckea	fascicularis	NA	NA	0.99344	0.163801	Guinea	GIN	23.6292	10.3417	63.8374	146.992	32.7	36.61	16.2	22.15	32.5667	25.7333	35.99	2600	647	3.01	103.707	1627	19	283	1627	958	Unknown	Fruit	Zoochory	Fleshy	BerryÂ	NA	NA	NA	NA	NA	NA	NA	926403_warneckea.JPGsummary_morpho.csv	25.8954	19.7764	0.82739	6.11593	5.53989	1.08018
926414	DICOTYLEDONES	OCHNACEAE	Fleurydora	felicis	NA	NA	NA	NA	Guinea	GIN	23.6292	10.3417	63.8374	146.992	32.7	36.61	16.2	22.15	32.5667	25.7333	35.99	2600	647	3.01	103.707	1627	19	283	1627	958	Nanophanerophyte or phanerophyte	Seed	Anemochory	Dry	Unknown	NA	NA	NA	NA	NA	NA	NA	926414_flewydora.JPGsummary_morpho.csv	6.39362	12.6129	0.51946	4.75956	2.00936	2.40022
926470	DICOTYLEDONES	MALVACEAE	Hildegardia	barteri	NA	NA	NA	NA	Guinea	GIN	27.6333	10.45	61.4706	174.321	37	40.11	17	25.8833	37.4667	30.2	39.7233	3237	961	0.01	122.8	2298	8	196	2298	180	Phanerophyte	Fruit	Anemochory	Dry	Pod	ND	1	0	0	0	NA	16.4	926470_hildegardia.JPGsummary_morpho.csv	68.0303	35.7965	0.67263	10.8395	8.33583	1.28947
926481	DICOTYLEDONES	SAPINDACEAE	Blighia	welwitschii	NA	NA	1.99312	0.203564	Guinea	GIN	26.3917	10.3	61.3095	169.153	35.7	39.01	16.8	24.7333	35.0833	28.8833	38.5733	3024	863	1.01	118.101	2086	11	218	2086	455	Phanerophyte	Seed	Zoochory	Dry	Capsule	ND	1	0	0	0	NA	NA	926481_blighia.JPGsummary_morpho.csv	222.797	59.8064	0.7809	21.8192	12.8039	1.68658
931557	DICOTYLEDONES	MYRTACEAE	Myrtus	communis	NA	NA	NA	NA	NA	NA	16.4792	9.20833	38.5286	544.566	29.8	26.01	23.9	14.2167	32.35	23.65	24.34	458	68	7.01	47.1268	182	42	76	139	248	Nanophanerophyte or phanerophyte	Fruit	Zoochory	Fleshy	BerryÂ	ND	1	0	0	0	6.85294	NA	931557_myrtus.JPGsummary_morpho.csv	5.01744	9.7361	0.65837	2.94366	2.26081	1.33631
931580	DICOTYLEDONES	EUPHORBIACEAE	Euphorbia	dendroides	NA	NA	NA	NA	NA	NA	16.8417	9.58333	40.2661	532.532	30	26.31	23.8	14.9667	32.4667	23.8	24.9233	590	90	6.01	52.0903	242	41	81	189	37	Nanophanerophyte	Seed	MyrmecochoryÂ	Dry	Capsule	ND	1	0	0	0	NA	NA	931580_euphorbia.JPGsummary_morpho.csv	5.42813	9.6895	0.72897	3.05967	2.34521	1.25821
931731	DICOTYLEDONES	OLEACEAE	Noronhia	africana	NA	NA	0.74775	0.114215	Nigeria	NGA	20.1708	11.2417	65.3585	129.921	29.3	32.21	17.2	18.7	29.5667	22	32.54	1738	313	4.01	81.7169	905	25	221	905	1682	Phanerophyte	Fruit	Zoochory	Fleshy	Drupe	NA	NA	NA	NA	NA	NA	NA	931731_noronhia.JPGsummary_morpho.csv	90.6512	36.5999	0.8485	11.2721	10.4275	1.05282
932071	DICOTYLEDONES	ERICACEAE	Arbutus	unedo	NA	NA	0.588883	0.0949681	Italy	ITA	12.325	7.58333	30.578	641.651	26.6	21.91	24.8	9.23333	29.4333	20.4333	18.79	641	80	27.01	26.6587	215	104	104	169	604	Nanophanerophyte or phanerophyte	Fruit	Zoochory	Fleshy	BerryÂ	PD	0	0	1	0	NA	56.9	932071_arbutus.JPGsummary_morpho.csv	2.34044	6.93358	0.61029	2.68703	1.229	2.2372
933045	DICOTYLEDONES	FABACEAE	Microlobius	foetidus	NA	NA	24.0625	4.31643	NA	NA	25.5042	13.7417	69.7547	237.711	33.5	33.91	19.7	28.1	32.8167	28.1	36.4233	755	210	1.01	111.364	508	6	364	37	44	Phanerophyte	Seed	Autochory	Dry	Pod	NA	NA	NA	NA	NA	NA	NA	933045_icrolobius.JPGsummary_morpho.csv	29.0507	23.3679	0.66027	6.97624	5.64953	1.17037
933067	DICOTYLEDONES	FABACEAE	Aeschynomene	amorphoides	NA	NA	0.132537	0.0149815	Mexico	MEX	23.0292	12.9917	67.3143	249.722	31.1	31.91	19.3	25.8167	30.8	25.8167	33.8233	1307	340	2.01	121.845	951	11	951	38	403	Phanerophyte	Seed	Hydrochory or zoochory	Unknown	Pod	NA	NA	NA	NA	NA	NA	NA	933067_aeschynom.JPGsummary_morpho.csv	6.25282	9.9027	0.79448	3.37894	2.32675	1.47896
933078	DICOTYLEDONES	BIGNONIACEAE	Astianthus	viminalis	NA	NA	NA	NA	Mexico	MEX	26.1	13.9333	70.7276	197.288	34.2	34.61	19.7	28.1167	32.9	28.3167	37.4733	901	252	1.01	110.023	586	6	446	38	40	Phanerophyte	Seed	Anemochory	Dry	Capsule	NA	NA	NA	NA	NA	NA	NA	933078_astianthus.jpgsummary_morpho.csv	7.689	15.62	0.422	4.825	2.336	2.136
933090	DICOTYLEDONES	SAPINDACEAE	Thouinia	acuminata	NA	NA	NA	NA	Mexico	MEX	22.5208	17.5917	62.8274	279.914	36	28.11	28	24.75	31.0167	25.6167	32.59	803	219	3.01	121.695	568	11	179	26	1232	Phanerophyte	Fruit	Anemochory	Dry	Schizocarp	NA	NA	NA	NA	NA	NA	NA	933090_thohinia.JPGsummary_morpho.csv	25.0045	35.2592	0.32325	10.529	3.45055	3.20758
933137	DICOTYLEDONES	FABACEAE	Eysenhardtia	polystachya	NA	NA	0.928768	0.249189	Mexico	MEX	20.8875	17.1583	62.6217	267.787	34.2	26.91	27.4	22.9833	29.4667	23.9167	31.1567	875	242	3.01	121.952	619	12	195	27	1489	Nanophanerophyte or phanerophyte	Seed	Autochory	Dry	Samaroid	ND	1	0	0	0	2.01	NA	933137_eysenhaudtia.JPGsummary_morpho.csv	29.8872	30.0482	0.41563	13.1867	3.30582	3.86255
933171	DICOTYLEDONES	MELIACEAE	Swietenia	macrophylla	NA	NA	0.908437	0.127097	Mexico	MEX	26.775	11.8667	63.7993	208.714	36.6	38.11	18.6	27.6333	35.3833	28.9833	37.7233	1631	267	41.01	59.671	682	139	407	194	63	Phanerophyte	Seed	Anemochory	Dry	Capsule	MD, PD	0	1	0	0	NA	NA	933171_switennia.JPGsummary_morpho.csv	433.796	94.8481	0.60273	32.4329	16.828	1.92498
933207	DICOTYLEDONES	FABACEAE	Coulteria	velutina	NA	NA	39.2055	4.41446	Mexico	MEX	25.95	10.8333	62.9845	198.357	35.1	38.01	17.2	26.75	34.55	28.05	37.0567	2242	374	61.01	56.8922	938	205	515	312	194	Phanerophyte	Seed	Zoochory	Dry	Pod	NA	NA	NA	NA	NA	10.01	NA	933207_coulteria.JPGsummary_morpho.csv	62.4094	30.7675	0.82837	9.58262	8.39199	1.08228
933229	DICOTYLEDONES	SAPINDACEAE	Cupania	glabra	NA	NA	8.14512	2.04035	Mexico	MEX	26.0875	11.0083	62.9048	200.625	35.4	38.01	17.5	26.8833	34.6833	28.2167	37.1567	2218	373	60.01	57.8951	934	202	513	300	171	Nanophanerophyte or phanerophyte	Seed	Zoochory	Fleshy	Capsule	NA	NA	NA	NA	NA	NA	NA	933229_cuparia.JPGsummary_morpho.csv	39.7347	25.9641	0.74746	8.21467	6.55777	1.22652
933230	DICOTYLEDONES	RUBIACEAE	Simira	salvadorensis	NA	NA	0.158162	0.0222155	Mexico	MEX	26.2208	10.9917	62.8095	200.675	35.5	38.11	17.5	27.0333	34.85	28.35	37.2733	2229	375	61.01	57.8264	938	202	513	300	135	Phanerophyte	Seed	Anemochory	Dry	Capsule	NA	NA	NA	NA	NA	NA	NA	933230_simira.JPGsummary_morpho.csv	52.9219	36.2547	0.52202	11.2987	6.52944	1.73335
933241	DICOTYLEDONES	MALVACEAE	Trichospermum	mexicanum	NA	NA	6.98309	2.00394	Mexico	MEX	25.1125	11.275	63.3427	264.353	32.9	35.21	17.8	27.9667	31.4167	27.9667	35.6567	1447	382	2.01	126.822	1094	14	1094	39	53	Phanerophyte	Seed	Anemochory	Unknown	Capsule	PY	0	0	0	1	NA	NA	933241_trichospermum.JPGsummary_morpho.csv	11.1105	40.649	0.10437	5.31445	3.73955	1.32923
933263	DICOTYLEDONES	FABACEAE	Tephrosia	multifolia	NA	NA	1.54277	0.171096	Mexico	MEX	25.1125	11.275	63.3427	264.353	32.9	35.21	17.8	27.9667	31.4167	27.9667	35.6567	1447	382	2.01	126.822	1094	14	1094	39	53	Unknown	Seed	Autochory	Dry	Capsule	NA	NA	NA	NA	NA	NA	NA	933263_tephiosia.JPGsummary_morpho.csv	5.94912	10.0196	0.74113	3.42936	2.08783	1.64405
933274	DICOTYLEDONES	VERBENACEAE	Lippia	umbellata	NA	NA	NA	NA	Mexico	MEX	21.4708	15.3917	67.2125	231.482	31.6	28.81	22.9	23.8833	29.85	23.95	32.4067	1578	400	2.01	120.937	1137	17	919	67	794	Phanerophyte	Seed	Autochory and Hydrochory	Dry	Schizocarp	NA	NA	NA	NA	NA	NA	NA	933274_lippia.jpgsummary_morpho.csv	1.12	4.574	0.676	1.486	1.068	1.32
933285	DICOTYLEDONES	RUBIACEAE	Hintonia	latiflora	NA	NA	NA	NA	NA	NA	25.4667	12.6	67.7419	228.884	33.2	34.71	18.6	28	31.7833	28	36.54	815	224	2.01	109.867	543	9	543	40	60	Nanophanerophyte or phanerophyte	Seed	Anemochory	Dry	Capsule	PD	0	0	1	0	4.01	NA	933285_hiru.JPGsummary_morpho.csv	27.5191	25.2468	0.54827	7.09208	5.55902	1.2124
933300	DICOTYLEDONES	FABACEAE	Apoplanesia	paniculata	NA	NA	0.606717	0.120229	Mexico	MEX	25.8	12.45	71.1429	181.145	33.1	35.71	17.5	27.6833	32.6667	27.8	37.44	1008	274	1.01	112.742	679	6	527	36	77	Nanophanerophyte	Fruit	Anemochory	Dry	Legume	PY	0	0	0	1	NA	NA	933300_apoplanes.JPGsummary_morpho.csv	5.55668	10.7986	0.61831	3.61601	2.36187	1.34801
933355	DICOTYLEDONES	FABACEAE	Piscidia	piscipula	NA	NA	2.40786	0.574156	Mexico	MEX	25.9417	12.1667	66.1232	196.212	35.1	36.81	18.4	27.2667	34.5	27.95	37.0567	858	152	22.01	64.9954	388	70	294	104	38	Phanerophyte	Fruit	Anemochory	Dry	Legume	NA	NA	NA	NA	NA	NA	NA	933355_piscidia.JPGsummary_morpho.csv	11.2862	15.1662	0.62159	5.10178	2.7341	1.93375
933366	DICOTYLEDONES	RHAMNACEAE	Sarcomphalus	pedunculatus	NA	NA	139.481	3.95582	Mexico	MEX	24.575	18.7333	70.6918	238.161	37.6	31.21	26.5	25.8833	30.45	27.4167	35.29	518	102	4.01	94.6268	290	17	161	17	1004	Unknown	Fruit	Zoochory	Fleshy	Unknown	NA	NA	NA	NA	NA	NA	NA	933366_sarcomphalus.JPGsummary_morpho.csv	66.9398	31.8067	0.82423	10.0849	8.58972	1.15544
933377	DICOTYLEDONES	ANACARDIACEAE	Pseudosmodingium	andrieuxii	NA	NA	0.642835	0.076899	Mexico	MEX	21.7583	15.7167	67.7443	219.967	33.1	30.01	23.2	23.1	29.0667	24.2667	32.64	451	105	3.01	96.7646	232	16	163	16	1560	Nanophanerophyte	Fruit	Anemochory	Dry	SamaraÂ	NA	NA	NA	NA	NA	NA	NA	933377_pseudosmodingium.JPGsummary_morpho.csv	13.4842	16.0886	0.65558	5.21935	3.52405	1.55617
933399	DICOTYLEDONES	FABACEAE	Lysiloma	divaricatum	NA	NA	1.37556	0.0905542	Mexico	MEX	24.2	16.25	70.6522	181.559	35.8	32.91	23	24.9167	31.0667	26.5	35.7567	772	166	4.01	101.857	443	14	251	17	1198	Phanerophyte	Seed	Zoochory/ Autochory	Dry	Pod	ND	1	0	0	0	0.01	NA	933399_lysiloma.JPGsummary_morpho.csv	47.9871	27.066	0.82403	9.27982	6.44136	1.42117
933458	DICOTYLEDONES	FABACEAE	Mariosousa	compacta	NA	NA	0.837426	0.17994	Mexico	MEX	24.575	18.7333	70.6918	238.161	37.6	31.21	26.5	25.8833	30.45	27.4167	35.29	518	102	4.01	94.6268	290	17	161	17	1004	Nanophanerophyte or phanerophyte	Seed	Autochory	Dry	Pod	NA	NA	NA	NA	NA	7.15286	NA	933458_mariosousa.JPGsummary_morpho.csv	28.1489	20.6648	0.8176	6.81773	5.1514	1.32021
933469	DICOTYLEDONES	MALVACEAE	Ceiba	aesculifolia	NA	NA	5.27312	0.407393	Mexico	MEX	24.425	18.7167	71.166	233.924	37.4	31.21	26.3	25.6833	30.3667	27.2333	35.2067	567	109	6.01	91.9003	311	24	170	24	1057	Phanerophyte	Seed	Anemochory	Dry	Capsule	PD	0	0	1	0	2.01	NA	933469_ceiba.JPGsummary_morpho.csv	24.0531	21.1685	0.67427	6.43587	4.99671	1.27939
933872	DICOTYLEDONES	RUBIACEAE	Paederia	sambiranensis	NA	NA	NA	NA	Madagascar	MDG	26.4125	9.90833	71.283	137.347	32.4	38.61	13.9	27.3667	33.5833	27.6	38.3067	1987	480	22.01	103.317	1238	68	875	73	55	Climbing nanophanerophyte or phanerophyte	Fruit	Zoochory	Fleshy	Drupe	NA	NA	NA	NA	NA	NA	7	933872_paedeia.JPGsummary_morpho.csv	71.9035	36.9361	0.65017	11.8779	8.10206	1.46817
933894	DICOTYLEDONES	FABACEAE	Clitoria	lasciva	NA	NA	1.80009	0.361331	Madagascar	MDG	26.0292	9.09167	72.1561	116.101	31.8	39.31	12.6	26.85	33.5	27.05	38.2233	1195	327	11.01	116.453	815	51	539	56	46	Climbing hemicryptophyte	Seed	Autochory	Dry	Pod	NA	NA	NA	NA	NA	NA	7	933894_clitoria.JPGsummary_morpho.csv	20.6072	18.4469	0.75729	6.06974	4.11549	1.43678
933953	DICOTYLEDONES	PHYLLANTHACEAE	Flueggea	virosa	NA	NA	0.84826	0.242552	NA	NA	25.65	7.9	69.9115	118.072	30.9	39.71	11.3	26.5667	33.65	26.6667	37.8567	1047	286	9.01	115.789	715	44	466	60	63	Nanophanerophyte or phanerophyte	Fruit	Zoochory	Fleshy	BerryÂ	NA	NA	NA	NA	NA	NA	NA	933953_flueggea.JPGsummary_morpho.csv	2.10713	6.10859	0.70714	2.2131	1.23936	1.77612
934031	MONOCOTYLEDONES	ORCHIDACEAE	Microcoelia	gilpiniae	NA	NA	NA	NA	NA	NA	25.65	7.9	69.9115	118.072	30.9	39.71	11.3	26.5667	33.65	26.6667	37.8567	1047	286	9.01	115.789	715	44	466	60	63	Epiphytic hemicryptophyte or chamaephyte	Seed	Anemochory	Dry	Capsule	NA	NA	NA	NA	NA	NA	NA	NA	NA	NA	NA	NA	NA	NA
934754	DICOTYLEDONES	PROTEACEAE	Persoonia	silvatica	NA	NA	133.079	9.03285	Australia	AUS	10.1792	9.85833	46.067	415.065	22.1	20.81	21.4	11.85	14.7	15.2667	18.89	791	85	56.01	12.8467	226	182	198	185	927	Nanophanerophyte or phanerophyte	Fruit	Zoochory	Fleshy	Drupe	NA	NA	NA	NA	NA	NA	NA	934754_persoonia.JPGsummary_morpho.csv	44.0097	30.5323	0.5952	9.41273	6.5914	1.45303
935083	DICOTYLEDONES	RUBIACEAE	Bertiera	racemosa	NA	NA	NA	NA	Guinea	GIN	24.375	15.45	70.8716	62.6861	35.4	33.71	21.8	23.7333	33.3333	24.9	37.4567	1930	342	13.01	69.089	916	79	311	799	503	Phanerophyte	Fruit	Zoochory	Fleshy	BerryÂ	NA	NA	NA	NA	NA	NA	NA	935083_bertiera.JPGsummary_morpho.csv	0.67441	3.356	0.74855	1.0981	0.882	1.17953
935094	DICOTYLEDONES	SAPINDACEAE	Allophylus	samoritourei	NA	NA	NA	NA	Guinea	GIN	24.4583	15.1333	73.8211	62.9514	34.9	34.51	20.5	23.8167	33.4667	24.95	37.4567	2060	369	16.01	68.1447	974	96	677	861	454	Phanerophyte	Fruit	Zoochory	Fleshy	BerryÂ	NA	NA	NA	NA	NA	NA	NA	935094_allophylus.JPGsummary_morpho.csv	12.8642	14.2923	0.79173	4.69574	3.70472	1.23159
935108	DICOTYLEDONES	EUPHORBIACEAE	Tetrorchidium	didymostemon	NA	NA	NA	NA	Guinea	GIN	24.375	15.45	70.8716	62.6861	35.4	33.71	21.8	23.7333	33.3333	24.9	37.4567	1930	342	13.01	69.089	916	79	311	799	503	Scrambling nanophanerophyte or phanerophyte	Seed	Zoochory	Dry	Capsule	ND	1	0	0	0	NA	NA	935108_tehrotochidum.JPGsummary_morpho.csv	9.10218	12.2458	0.76222	4.00192	3.06659	1.29049
935175	DICOTYLEDONES	MORACEAE	Ficus	lutea	NA	NA	NA	NA	Guinea	GIN	25.2125	14.9083	74.5417	61.0188	35.5	35.61	20	24.5333	34.2	25.65	38.3233	2036	370	19.01	63.9487	916	102	340	779	331	Phanerophyte	Fruit	Zoochory	Fleshy	Syconium	NA	NA	NA	NA	NA	NA	13	935175_ficus.JPGsummary_morpho.csv	0.41752	2.51363	0.82803	0.87097	0.62837	1.36389
935289	DICOTYLEDONES	RUTACEAE	Zanthoxylum	flavum	NA	NA	NA	NA	Dominican Republic	DOM	26.4292	11.9417	74.1718	142.979	34.4	38.41	16.1	26.9667	33.9333	28.05	38.39	1020	159	39.01	44.0969	367	128	250	131	155	Phanerophyte	Seed	Zoochory	Fleshy	Follicle	PD	0	0	1	0	NA	NA	935289_zanthoxylum.JPGsummary_morpho.csv	9.20008	12.6691	0.71957	3.8642	3.22572	1.15601
935315	DICOTYLEDONES	SALICACEAE	Salix	myrsinites	NA	NA	NA	NA	Norway	NOR	-1.24583	8.24167	24.2402	889.352	16.5	2.61	34	10.2333	1.58333	10.2333	2.24	435	57	21.01	32.7218	157	67	157	89	183	Chamaephyte or nanophanerophyte	Seed	Anemochory	Dry	Capsule	NA	NA	NA	NA	NA	NA	6	935315_salix_06.tiffsummary_morpho.csv	0.357	2.815	0.564	1.149	0.397	3.07
938095	DICOTYLEDONES	ASTERACEAE	Artemisia	arborescens	NA	NA	NA	NA	Italy	ITA	13.5833	8.15	33.1301	608.528	27.7	23.21	24.6	8.31667	30.2667	21.4	20.74	580	90	7.01	58.4514	245	31	68	226	808	Unknown	Fruit	Anemochory	Dry	Achene	NA	NA	NA	NA	NA	NA	NA	938095_artemisia_06.tiffsummary_morpho.csv	1.342	6.84	0.359	2.807	0.698	4.267
938132	DICOTYLEDONES	FABACEAE	Adenanthera	microsperma	NA	NA	15.8531	2.8269	Thailand	THA	25.5333	11.3833	51.2763	271.212	35.6	33.51	22.2	26.9	30.6667	28.2167	35.5067	1054	199	3.01	82.6855	533	20	327	20	365	Phanerophyte	Seed	Zoochory	Dry	Pod	PY	0	0	0	1	NA	NA	938132.JPGsummary_morpho.csv	30.1027	21.1122	0.84411	6.93986	5.48986	1.26349
938154	DICOTYLEDONES	MELIACEAE	Chukrasia	tabularis	NA	NA	0.23169	0.00892307	Thailand	THA	25.275	11.2167	51.2177	270.433	35.2	33.41	21.9	26.65	30.4167	27.9333	35.2567	1048	199	3.01	82.6469	530	20	326	20	407	Phanerophyte	Seed	Anemochory	Dry	Capsule	ND	1	0	0	0	NA	NA	938154_chukrasia.JPGsummary_morpho.csv	17.7416	23.0639	0.49011	6.15376	4.35346	1.38715
938187	DICOTYLEDONES	FABACEAE	Pterocarpus	macrocarpus	NA	NA	15.8442	0.74861	Thailand	THA	25.5542	11.3917	51.3138	270.096	35.6	33.51	22.2	26.9167	30.7	28.2167	35.54	1054	198	3.01	82.5726	531	20	328	20	367	Phanerophyte	Fruit	Anemochory	Dry	Pod	ND	1	0	0	0	NA	NA	938187_pterocarpus.JPGsummary_morpho.csv	316.976	87.3029	0.54475	26.2434	16.9981	1.43603
938198	DICOTYLEDONES	FABACEAE	Afzelia	xylocarpa	NA	NA	NA	NA	Thailand	THA	25.5542	11.3917	51.3138	270.096	35.6	33.51	22.2	26.9167	30.7	28.2167	35.54	1054	198	3.01	82.5726	531	20	328	20	367	Phanerophyte	Seed	Zoochory	Dry	Pod	PY	0	0	0	1	NA	NA	938198_Afzelia.JPGsummary_morpho.csv	357.189	73.3241	0.82763	23.81	18.8102	1.25228
938235	DICOTYLEDONES	ULMACEAE	Holoptelea	integrifolia	NA	NA	1.02221	0.133179	Thailand	THA	25.5333	11.3833	51.2763	271.212	35.6	33.51	22.2	26.9	30.6667	28.2167	35.5067	1054	199	3.01	82.6855	533	20	327	20	365	Phanerophyte	Fruit	Anemochory	Dry	SamaraÂ	ND	1	0	0	0	NA	NA	938235_holoptelea.JPGsummary_morpho.csv	76.6122	49.367	0.41765	13.2641	8.59103	1.47036
938246	DICOTYLEDONES	FABACEAE	Butea	monosperma	NA	NA	0.49588	0.0458367	Thailand	THA	25.5333	11.3833	51.2763	271.212	35.6	33.51	22.2	26.9	30.6667	28.2167	35.5067	1054	199	3.01	82.6855	533	20	327	20	365	Phanerophyte	Fruit	Anemochory	Dry	Pod	PY	0	0	0	1	NA	NA	938246_butea.JPGsummary_morpho.csv	492.374	89.5954	0.7675	31.2886	20.4364	1.55853
938257	DICOTYLEDONES	SIMAROUBACEAE	Ailanthus	triphysa	NA	NA	0.587173	0.0399499	Thailand	THA	25.5333	11.3833	51.2763	271.212	35.6	33.51	22.2	26.9	30.6667	28.2167	35.5067	1054	199	3.01	82.6855	533	20	327	20	365	Phanerophyte	Fruit	Anemochory	Dry	SamaraÂ	NA	NA	NA	NA	NA	NA	NA	938257_ailanthus.JPGsummary_morpho.csv	57.2482	30.3468	0.82566	10.4067	7.37667	1.3896
938268	DICOTYLEDONES	MORACEAE	Streblus	asper	NA	NA	0.533384	0.161959	Thailand	THA	25.5333	11.3833	51.2763	271.212	35.6	33.51	22.2	26.9	30.6667	28.2167	35.5067	1054	199	3.01	82.6855	533	20	327	20	365	Phanerophyte	Fruit	Zoochory	Fleshy	Drupe	NA	NA	NA	NA	NA	NA	NA	938268_streblus.JPGsummary_morpho.csv	18.3039	17.5633	0.74378	5.6382	4.38362	1.23766
938383	DICOTYLEDONES	LYTHRACEAE	Duabanga	grandiflora	NA	NA	NA	NA	Thailand	THA	22.2292	10.875	51.2972	247.703	31.9	30.81	21.2	23.5	27.75	24.6833	32.59	1105	213	3.01	82.7469	550	23	355	23	1171	Phanerophyte	Seed	Anemochory	Dry	Capsule	ND	1	0	0	0	NA	NA	938383_duabanga_06.tiffsummary_morpho.csv	0.604	5.331	0.283	2.142	0.464	5.725
938394	DICOTYLEDONES	RUBIACEAE	Ridsdalea	sootepensis	NA	NA	NA	NA	Thailand	THA	24.6458	11.0583	50.7263	266.223	34.6	32.91	21.8	25.9833	29.8833	27.2833	34.7233	1067	206	3.01	82.7922	541	21	334	21	562	Phanerophyte	Fruit	Zoochory	Fleshy	BerryÂ	NA	NA	NA	NA	NA	NA	NA	938394_ridsdalea.JPGsummary_morpho.csv	48.3428	27.4471	0.79954	8.96662	6.9992	1.25223
938420	DICOTYLEDONES	EUPHORBIACEAE	Balakata	baccata	NA	NA	5.42095	1.15229	Thailand	THA	22.85	10.8833	51.3365	251.161	32.5	31.41	21.2	24.1	28.3167	25.3667	33.1567	1108	216	3.01	82.9187	555	23	355	23	1030	Phanerophyte	Fruit	Zoochory	Fleshy	BerryÂ	PD	0	0	1	0	NA	NA	938420.JPGsummary_morpho.csv	16.8642	17.1106	0.74852	5.0239	4.33381	1.14768
938464	DICOTYLEDONES	CORNACEAE	Alangium	kurzii	NA	NA	NA	NA	Thailand	THA	22.85	10.8833	51.3365	251.161	32.5	31.41	21.2	24.1	28.3167	25.3667	33.1567	1108	216	3.01	82.9187	555	23	355	23	1030	Nanophanerophyte or phanerophyte	Fruit	Zoochory	Fleshy	Drupe	PD	0	0	1	0	NA	NA	938464_alangium.JPGsummary_morpho.csv	50.472	31.6201	0.65244	10.8262	6.15997	1.75843
938486	DICOTYLEDONES	EUPHORBIACEAE	Aleurites	moluccanus	NA	NA	48.9115	0.81449	NA	NA	NA	NA	NA	NA	NA	NA	NA	NA	NA	NA	NA	NA	NA	NA	NA	NA	NA	NA	NA	NA	Phanerophyte	Fruit	Autochory	Fleshy	Drupe	PD	0	0	1	0	NA	NA	938486_aleurites.JPGsummary_morpho.csv	277.027	69.4819	0.72553	20.0784	17.7719	1.105
938497	DICOTYLEDONES	IRVINGIACEAE	Irvingia	malayana	NA	NA	3.17477	0.122426	Thailand	THA	25.5083	11.3333	51.0511	269.232	35.6	33.51	22.2	26.8167	30.6833	28.1833	35.5233	1025	192	2.01	82.5001	515	18	319	18	363	Phanerophyte	Fruit	Zoochory	Fleshy	Drupe	PD	0	0	1	0	NA	NA	938497_irvingia.JPGsummary_morpho.csv	282.2	77.5925	0.59222	25.6136	15.0949	1.64349
938501	DICOTYLEDONES	EUPHORBIACEAE	Acalypha	spiciflora	NA	NA	40.4457	1.52751	Thailand	THA	22.2792	10.875	51.5403	245.657	31.9	30.91	21.1	23.5167	27.8333	24.7333	32.6733	1105	214	3.01	82.966	551	23	355	23	1154	NA	Seed	Autochory	Unknown	Capsule	NA	NA	NA	NA	NA	NA	NA	938501_acalypha.JPGsummary_morpho.csv	109.393	41.8216	0.78655	11.9823	11.7173	1.0164
938523	DICOTYLEDONES	RUBIACEAE	Neonauclea	purpurea	NA	NA	NA	NA	Burma	MMR	21.9875	9.45833	46.3644	254.997	31	30.71	20.4	23.0333	28.65	24.5333	32.0567	2172	473	1.01	101.45	1308	14	658	19	893	Phanerophyte	Seed	Anemochory	Dry	Capsule	NA	NA	NA	NA	NA	NA	NA	938523_neonaur_06.tiffsummary_morpho.csv	0.188	1.893	0.692	0.652	0.442	1.461
938534	DICOTYLEDONES	BIGNONIACEAE	Dolichandrone	serrulata	NA	NA	0.733347	0.180591	Thailand	THA	25.9417	12.0167	51.5737	272.504	36.7	33.51	23.3	26.7167	31.1167	28.7667	35.9567	906	165	2.01	80.2919	435	17	286	17	325	Phanerophyte	Seed	Anemochory	Dry	Capsule	NA	NA	NA	NA	NA	NA	NA	938534_dolichandrone.JPGsummary_morpho.csv	69.8777	41.7301	0.50777	12.9272	6.64079	1.76254
938545	DICOTYLEDONES	SAPINDACEAE	Sapindus	rarak	NA	NA	NA	NA	Thailand	THA	25.525	11.6833	51.6962	276.738	35.7	33.21	22.6	26.9667	30.5833	28.2667	35.4233	1088	209	3.01	83.9637	563	19	337	19	352	Phanerophyte	Fruit	Zoochory	Fleshy	Drupe	PD	0	0	1	0	NA	NA	938545_sapindus.JPGsummary_morpho.csv	105.199	38.9841	0.86922	12.5634	10.7391	1.16234
938556	DICOTYLEDONES	ROSACEAE	Docynia	indica	NA	NA	1.94819	0.266316	Thailand	THA	22.7917	11.05	50	258.825	33	31.01	22.1	23.9667	28.2	25.45	33.04	1076	206	2.01	82.0586	536	22	340	22	947	Phanerophyte	Fruit	Zoochory	Fleshy	Pome	NA	NA	NA	NA	NA	NA	NA	938556_docynia.JPGsummary_morpho.csv	18.7248	19.1054	0.65426	6.88162	3.99015	1.78755
938578	DICOTYLEDONES	ANACARDIACEAE	Spondias	pinnata	NA	NA	NA	NA	Thailand	THA	25.1458	11.075	50.3409	269.296	35.2	33.31	22	26.4333	30.35	27.8333	35.19	1012	192	2.01	82.5113	510	18	314	18	413	Phanerophyte	Fruit	Zoochory	Fleshy	Drupe	PD	0	0	1	0	NA	NA	938578_spondias.JPGsummary_morpho.csv	590.921	99.6533	0.74904	33.5924	22.9238	1.47472
938590	DICOTYLEDONES	RUBIACEAE	Adina	cordifolia	NA	NA	NA	NA	Thailand	THA	25.9667	12	51.5021	272.149	36.7	33.51	23.3	26.75	31.15	28.7667	35.99	905	165	2.01	80.1155	435	17	286	17	319	Phanerophyte	Seed	Anemochory	Dry	Capsule	NA	NA	NA	NA	NA	NA	NA	938590_adina_06.tiffsummary_morpho.csv	0.692	6.841	0.187	2.724	0.432	6.593
938671	DICOTYLEDONES	ANACARDIACEAE	Semecarpus	cochinchinensis	NA	NA	6.78085	1.85899	Thailand	THA	22.2792	10.875	51.5403	245.657	31.9	30.91	21.1	23.5167	27.8333	24.7333	32.6733	1105	214	3.01	82.966	551	23	355	23	1154	Phanerophyte	Fruit	Zoochory	Fleshy	Drupe	NA	NA	NA	NA	NA	NA	NA	938671_semperocarpus.JPGsummary_morpho.csv	221.62	58.636	0.8063	19.6279	14.4226	1.3821
938707	DICOTYLEDONES	JUGLANDACEAE	Engelhardia	spicata	var.	colebrookeana	NA	NA	Thailand	THA	23.0917	10.9	51.1737	251.286	32.8	31.61	21.3	24.3333	28.5667	25.6	33.4067	1101	216	2.01	83.4387	555	21	351	21	962	NA	Fruit	Anemochory	Dry	Nutlet	NA	NA	NA	NA	NA	NA	NA	938707_engelhardia.JPGsummary_morpho.csv	25.2101	29.3134	0.38369	8.97627	5.12898	1.53768
938741	DICOTYLEDONES	EUPHORBIACEAE	Suregada	multiflora	NA	NA	5.34542	0.910931	Thailand	THA	26.0042	12.1583	51.5184	273.5	36.9	33.41	23.6	26.75	31.2	28.8167	36.04	891	164	2.01	80.2523	432	17	281	17	321	Nanophanerophyte or phanerophyte	Seed	Zoochory	Fleshy	Capsule	NA	NA	NA	NA	NA	NA	NA	938741_swegada.JPGsummary_morpho.csv	52.7846	27.7437	0.85983	8.5528	8.01818	1.051
938752	DICOTYLEDONES	BIGNONIACEAE	Millingtonia	hortensis	NA	NA	1.59438	0.419827	Thailand	THA	25.8958	11.925	51.6234	272.934	36.5	33.51	23.1	26.75	31.0333	28.6833	35.8733	916	166	2.01	80.54	440	17	287	17	324	Phanerophyte	Seed	Anemochory/zoochory	Unknown	Capsule	ND	1	0	0	0	NA	NA	938752_millingtonia.JPGsummary_morpho.csv	63.0161	46.9369	0.41581	10.4654	8.58405	1.15896
941167	GYMNOSPERMAE	GNETACEAE	Gnetum	gnemon	NA	NA	2.24863	0.203066	Fiji	FJI	24.0833	5.53333	56.4626	157.138	29.2	39.51	9.8	25.7	31.25	25.9667	35.9567	2767	345	128.01	30.9967	960	408	885	467	251	Phanerophyte	Fruit	Zoochory	Fleshy	Unknown	PD	0	0	1	0	NA	NA	941167_gnetum.JPGsummary_morpho.csv	38.6779	25.9151	0.72386	10.0842	5.37622	1.78412
941189	DICOTYLEDONES	CUNONIACEAE	Geissois	imthurnii	NA	NA	NA	NA	Fiji	FJI	21.2167	5.98333	59.2409	154.115	26.5	36.51	10.1	22.6667	28.4	23.0333	33.14	3167	442	92.01	47.363	1215	370	1194	427	904	Phanerophyte	Seed	Anemochory	Dry	Capsule	NA	NA	NA	NA	NA	NA	NA	941189_geissois.jpgsummary_morpho.csv	3.735	10.527	0.438	4.539	1.149	4.282
941237	DICOTYLEDONES	FABACEAE	Storckiella	vitiensis	NA	NA	0.822083	0.108999	Fiji	FJI	20.9542	5.925	58.0882	159.594	26.3	36.21	10.2	22.8333	28.0667	22.8333	32.8067	3246	425	113.01	40.1227	1173	428	1173	480	939	Phanerophyte	Fruit	Autochory or Anemochory	Dry	Pod	NA	NA	NA	NA	NA	NA	NA	941237_storikiella.JPGsummary_morpho.csv	18.1443	16.6582	0.81637	5.93156	3.92548	1.52078
941282	DICOTYLEDONES	SANTALACEAE	Santalum	yasi	NA	NA	12.3446	2.52819	Fiji	FJI	25.9	3.81667	54.5238	113.998	29.7	42.81	7	27.25	33.4333	27.25	38.2733	2406	304	95.01	36.8375	874	345	874	345	60	Nanophanerophyte or phanerophyte	Fruit	Zoochory	Fleshy	Drupe	NA	NA	NA	NA	NA	NA	NA	941282_sartalum.JPGsummary_morpho.csv	38.5705	25.1967	0.75785	8.948	6.17411	1.33945
941396	DICOTYLEDONES	SAPINDACEAE	Koelreuteria	elegans	NA	NA	NA	NA	Fiji	FJI	22.3833	6.71667	62.1914	152.901	27.8	37.11	10.8	24.1833	29.55	24.1833	34.3233	2615	424	80.01	47.3212	1063	320	1063	329	684	Phanerophyte	Seed	Anemochory	Dry	Capsule	NA	NA	NA	NA	NA	NA	NA	941396_koelreitena.JPGsummary_morpho.csv	204.944	58.625	0.74201	18.1017	15.4926	1.14172
941433	DICOTYLEDONES	RHAMNACEAE	Emmenosperma	micropetalum	NA	NA	22.2363	3.69185	Fiji	FJI	22.3167	6.43333	60.6918	157.96	27.7	37.21	10.6	24.1833	29.35	24.1833	34.19	2489	376	76.01	43.9887	995	311	995	311	648	Nanophanerophyte or phanerophyte	Seed	Zoochory	Fleshy	Capsule	NA	NA	NA	NA	NA	NA	NA	941433_emmenosperma.JPGsummary_morpho.csv	42.6565	26.4837	0.76502	8.66459	6.33231	1.35416
941569	DICOTYLEDONES	ARALIACEAE	Plerandra	pickeringii	NA	NA	1.91793	0.47391	Fiji	FJI	25.0792	4.19167	55.1535	123.904	29.2	41.71	7.6	26.5333	32.5	26.5333	37.34	2497	374	86.01	44.9917	996	321	996	321	169	Phanerophyte	Fruit	Zoochory	Fleshy	Drupe	NA	NA	NA	NA	NA	NA	NA	941569_pterandia.JPGsummary_morpho.csv	2.00895	5.67354	0.78331	2.02441	1.31809	1.49645
941628	DICOTYLEDONES	GOODENIACEAE	Scaevola	floribunda	NA	NA	44.2158	5.14516	Fiji	FJI	23.0167	4.15	53.8961	126.91	27.4	39.81	7.7	24.55	30.4167	24.55	35.2567	3196	432	120.01	40.0169	1152	436	1152	436	640	Nanophanerophyte or phanerophyte	Fruit	Zoochory	Fleshy	Drupe	NA	NA	NA	NA	NA	NA	NA	941628_scaevola.JPGsummary_morpho.csv	8.02106	12.9702	0.5956	4.17794	2.99537	1.36233
941639	DICOTYLEDONES	LOGANIACEAE	Neuburgia	alata	NA	NA	NA	NA	Fiji	FJI	25.2375	4.175	54.2208	125.084	29.4	41.81	7.7	26.4667	32.6333	26.7	37.4733	3029	371	151.01	29.6758	1015	501	1010	501	152	Phanerophyte	Fruit	Hydrochory	Fleshy	Drupe	NA	NA	NA	NA	NA	NA	NA	941639_neubugia.JPGsummary_morpho.csv	148.513	112.701	0.17891	22.8846	11.4251	2.14704
941640	DICOTYLEDONES	ANNONACEAE	Drepananthus	vitiensis	NA	NA	NA	NA	Fiji	FJI	25.5833	4.18333	54.329	124.523	29.7	42.11	7.7	27.05	33.1333	27.05	37.84	2934	363	148.01	28.2136	970	485	970	499	74	Phanerophyte	Fruit	Zoochory	Fleshy	Drupe	NA	NA	NA	NA	NA	NA	NA	941640_preparanthus.jpgsummary_morpho.csv	1.67	7.807	0.363	2.062	1.3	1.46
941765	DICOTYLEDONES	BETULACEAE	Alnus	incana	subsp.	incana	NA	NA	Finland	FIN	4.96667	7	23.1788	827.807	21.1	11.01	30.2	10.3333	12.6167	15.5833	9.05667	659	78	33.01	29.8324	220	111	194	141	55	Phanerophyte	Fruit	Anemochory	Dry	SamaraÂ	ND	1	0	0	0	0.01	7.6	941765_alnus.JPGsummary_morpho.csv	3.90433	7.7961	0.79855	2.54618	2.05111	1.17861
941802	DICOTYLEDONES	ASTERACEAE	Antennaria	dioica	NA	NA	NA	NA	Finland	FIN	4.97083	6.75833	22.5278	813.342	20.8	10.91	30	14.0333	12.2833	15.4167	9.35667	691	82	33.01	30.4001	221	111	202	159	84	Hemicryptophyte or chamaephyte	Fruit	Anemochory	Dry	Achene	ND	1	0	0	0	1.97078	7.4	941802_anknnesia_06.tiffsummary_morpho.csv	0.293	2.539	0.575	1.055	0.381	2.862
941824	MONOCOTYLEDONES	CYPERACEAE	Blysmus	rufus	NA	NA	NA	NA	NA	NA	5.74583	5.525	21.4981	712.127	19.4	13.81	25.7	3.1	16.85	14.9833	11.4567	651	79	32.01	30.2088	220	108	168	128	41	Hemicryptophyte	Fruit	Autochory or Anemochory	Dry	Achene	NA	NA	NA	NA	NA	NA	NA	941824_blysmus.JPGsummary_morpho.csv	3.67287	9.65925	0.49051	3.98935	1.47697	2.60706
941868	MONOCOTYLEDONES	CYPERACEAE	Carex	extensa	NA	NA	0.887842	0.138641	NA	NA	NA	NA	NA	NA	NA	NA	NA	NA	NA	NA	NA	NA	NA	NA	NA	NA	NA	NA	NA	NA	Hemicryptophyte or rhizomatous geophyte	Fruit	Hydrochory/Anemochory	Dry	Nutlet	PD	0	0	1	0	24.0855	NA	941868_carex.JPGsummary_morpho.csv	2.18504	7.23978	0.5263	3.11556	1.16744	2.60684
941879	DICOTYLEDONES	ASTERACEAE	Carlina	biebersteinii	NA	NA	NA	NA	Finland	FIN	3.725	7.71667	23.243	909.112	21.6	8.51	33.2	13.4333	6.08333	15.2667	6.55667	590	76	28.01	32.3082	208	93	203	114	119	Biennial	Fruit	Anemochory	Dry	Achene	NA	NA	NA	NA	NA	NA	34.3	941879.JPGsummary_morpho.csv	1.54716	7.99606	0.30902	2.64597	0.77803	3.81518
941880	DICOTYLEDONES	ASTERACEAE	Cirsium	oleraceum	NA	NA	0.387387	0.0754724	ÃƒÆ’Ã¢â‚¬Â¦land Islands	ALA	5.59583	5.70833	22.6521	686.994	19	13.91	25.2	6.8	12.1167	14.4833	11.59	599	71	28.01	32.2223	202	93	175	107	74	Hemicryptophyte or rhizomatous geophyte	Fruit	Anemochory	Dry	Achene	NA	NA	NA	NA	NA	NA	NA	941880_cirsium.JPGsummary_morpho.csv	5.08023	11.3975	0.49112	4.6458	1.5519	2.87572
941891	MONOCOTYLEDONES	CYPERACEAE	Cladium	mariscus	NA	NA	NA	NA	NA	NA	5.65	6.51667	24.4987	696.224	19.8	13.31	26.6	6.68333	12.3333	14.7	11.5567	555	64	27.01	30.0001	182	90	164	102	31	Hemicryptophyte	Fruit	Hydrochory	Dry	Achene	NA	NA	NA	NA	NA	NA	NA	941891_cladium.JPGsummary_morpho.csv	3.82206	8.71757	0.63292	3.49836	1.60786	2.06745
941927	DICOTYLEDONES	DROSERACEAE	Drosera	intermedia	NA	NA	NA	NA	NA	NA	5.65	6.51667	24.4987	696.224	19.8	13.31	26.6	6.68333	12.3333	14.7	11.5567	555	64	27.01	30.0001	182	90	164	102	31	Hemicryptophyte	Seed	Hydrochory	Dry	Capsule	PD	0	0	1	0	NA	NA	941927_drosera_06.tiffsummary_morpho.csv	0.19	1.997	0.599	0.746	0.352	2.242
941938	DICOTYLEDONES	GENTIANACEAE	Gentianella	campestris	NA	NA	NA	NA	Finland	FIN	4.92083	7.29167	23.6742	832.519	21.3	10.61	30.8	10.3167	12.5167	15.6167	8.99	664	79	34.01	29.1425	220	111	196	144	57	Therophyte or biennial	Seed	Autochory	Dry	Capsule	MPD	0	1	0	0	78.01	NA	941938_gentianella_06.tiffsummary_morpho.csv	0.267	1.962	0.87	0.638	0.557	1.121
941961	DICOTYLEDONES	ELAEAGNACEAE	Hippophae	rhamnoides	NA	NA	3.49767	0.796802	ÃƒÆ’Ã¢â‚¬Â¦land Islands	ALA	NA	NA	NA	NA	NA	NA	NA	NA	NA	NA	NA	NA	NA	NA	NA	NA	NA	NA	NA	NA	Nanophanerophyte	Fruit	Autochory/ Zoochory	Fleshy	Drupe	PD	0	0	1	0	6.54846	22.8	941961_hippophae.JPGsummary_morpho.csv	8.59814	12.9404	0.6507	4.70217	2.40748	1.95325
941983	DICOTYLEDONES	CAPRIFOLIACEAE	Lonicera	xylosteum	NA	NA	NA	NA	Finland	FIN	4.6	7.28333	23.7242	831.037	21	10.41	30.7	9.86667	12.3833	15.25	8.64	671	81	33.01	29.8302	221	110	203	147	105	Nanophanerophyte	Fruit	Zoochory	Fleshy	BerryÂ	NA	NA	NA	NA	NA	NA	15.6	941983_lomceia.JPGsummary_morpho.csv	4.78098	8.71179	0.7932	2.99028	2.12313	1.36736
942016	DICOTYLEDONES	LAMIACEAE	Mentha	aquatica	NA	NA	NA	NA	Finland	FIN	5.275	7.55	24.9175	810.184	21.6	11.41	30.3	14.2833	12.9	15.7167	9.65667	680	76	34.01	27.9648	216	115	198	154	60	Hemicryptophyte	Seed	Autochory and Hydrochory	Dry	Nutlet	PD	0	0	1	0	0.01	47.9	942016_merina_06.tiffsummary_morpho.csv	0.523	2.857	0.803	1.016	0.691	1.409
942072	DICOTYLEDONES	RHAMNACEAE	Frangula	alnus	NA	NA	3.25591	0.0515711	Finland	FIN	4.75417	6.775	22.7349	816.816	20.6	10.91	29.8	10.1167	12.35	15.2333	8.99	669	80	34.01	29.4966	220	111	200	146	95	Nanophanerophyte or phanerophyte	Fruit	Zoochory	Fleshy	Drupe	PD	0	0	1	0	0.394615	NA	942072_frasomenthing.JPGsummary_morpho.csv	14.3113	15.1584	0.77488	4.84214	4.00395	1.15432
942083	MONOCOTYLEDONES	CYPERACEAE	Rhynchospora	fusca	NA	NA	6.94059	1.61976	NA	NA	5.675	6.4	24.4275	689.596	19.7	13.61	26.2	10.95	12.3	14.65	11.6733	552	64	27.01	29.8562	181	90	165	101	30	Hemicryptophyte	Fruit	Autochory and Hydrochory	Dry	Achene	NA	NA	NA	NA	NA	NA	NA	942083_rhynchospora.JPGsummary_morpho.csv	3.66994	10.7931	0.39798	4.5055	1.24411	3.49792
942094	DICOTYLEDONES	GROSSULARIACEAE	Ribes	alpinum	NA	NA	NA	NA	Finland	FIN	4.13333	8.28333	25.2541	862.389	21.8	9.11	32.8	13.3833	6.56667	15.15	7.72333	598	82	30.01	34.1333	217	95	214	117	152	Nanophanerophyte	Fruit	Zoochory	Fleshy	BerryÂ	NA	NA	NA	NA	NA	0.01	25.1	942094_ribes.JPGsummary_morpho.csv	2.87183	6.77522	0.78551	2.34731	1.61483	1.42991
942175	DICOTYLEDONES	ROSACEAE	Rubus	caesius	NA	NA	4.32639	0.610871	NA	NA	NA	NA	NA	NA	NA	NA	NA	NA	NA	NA	NA	NA	NA	NA	NA	NA	NA	NA	NA	NA	Scrambling nanophanerophyte	Fruit	Zoochory	Fleshy	Drupe	NA	NA	NA	NA	NA	NA	63.3	942175_rubus.JPGsummary_morpho.csv	5.40084	10.1547	0.66055	3.53841	1.97169	1.84207
942197	DICOTYLEDONES	ROSACEAE	Sorbus	aucuparia	subsp.	aucuparia	0.746425	0.107726	Finland	FIN	5.15833	6.3	21.6495	816.266	20.7	11.71	29.1	10.55	12.6167	15.6833	9.45667	644	77	33.01	29.4169	216	108	191	138	64	Phanerophyte	Seed	Zoochory	Fleshy	Pome	PD	0	0	1	0	1.39889	NA	942197_sorbus.JPGsummary_morpho.csv	4.20288	9.00782	0.6497	3.52346	1.62834	2.12676
942212	DICOTYLEDONES	LAMIACEAE	Thymus	serpyllum	subsp.	serpyllum	NA	NA	Finland	FIN	4.65833	7.4	23.9482	832.706	21.1	10.31	30.9	13.7	12.5333	15.3167	8.67333	659	80	32.01	29.5779	217	109	204	143	101	Chamaephyte	Seed	Autochory	Dry	Nutlet	PD	0	0	1	0	9.45444	9.1	942212_thymus_06.tiffsummary_morpho.csv	0.349	2.238	0.872	0.754	0.613	1.212
942223	DICOTYLEDONES	FABACEAE	Trifolium	spadiceum	NA	NA	NA	NA	Finland	FIN	5.14167	6.6	22.3729	818.546	20.9	11.51	29.5	10.4833	12.6833	15.7	9.42333	649	78	32.01	30.5202	219	106	192	140	68	Therophyte or biennial	Seed	Autochory	Dry	Pod	NA	NA	NA	NA	NA	NA	2.8	942223_trifolium.JPGsummary_morpho.csv	0.92503	3.77498	0.81475	1.29411	0.95739	1.33939
942234	DICOTYLEDONES	ULMACEAE	Ulmus	laevis	NA	NA	NA	NA	Finland	FIN	4.22083	8.40833	25.5572	870.349	21.9	9.11	32.9	13.5167	6.63333	15.3	7.65667	586	81	29.01	34.2992	213	93	211	113	118	Phanerophyte	Fruit	Anemochory	Dry	SamaraÂ	ND	1	0	0	0	NA	13.5	942234_ulmus.jpgsummary_morpho.csv	4.527	8.442	0.791	2.871	2.086	1.352
942245	DICOTYLEDONES	VIBURNACEAE	Viburnum	opulus	NA	NA	2.63633	0.5213	NA	NA	5.65	4.65	19.4561	684.793	18.2	14.41	23.9	7.13333	8.35	14.4333	11.6567	559	67	27.01	32.7598	191	87	162	96	39	Nanophanerophyte	Fruit	Autochory/ Zoochory	Fleshy	Drupe	MPD	0	1	0	0	42.51	NA	942245_vibunum.JPGsummary_morpho.csv	34.4859	23.0934	0.80811	7.18285	6.47446	1.08541
942256	DICOTYLEDONES	CAMPANULACEAE	Campanula	cervicaria	NA	NA	NA	NA	Finland	FIN	2.91667	6.86667	20.8081	932.934	20.6	7.71	33	14.8167	5.33333	14.8167	5.40667	617	81	31.01	32.5948	224	97	224	117	155	Biennial or hemicryptophyte	Seed	Autochory	Dry	Capsule	MPD	0	1	0	0	NA	189.8	942256_campanula_06.tiffsummary_morpho.csv	0.393	2.504	0.785	0.914	0.566	1.628
942289	MONOCOTYLEDONES	POACEAE	Melica	picta	NA	NA	NA	NA	NA	NA	NA	NA	NA	NA	NA	NA	NA	NA	NA	NA	NA	NA	NA	NA	NA	NA	NA	NA	NA	NA	Hemicryptophyte	Fruit	Autochory	Dry	Caryopsis (grain)	NA	NA	NA	NA	NA	NA	NA	942289_melica.JPGsummary_morpho.csv	2.85303	7.00766	0.72545	2.75293	1.41042	1.92451
942290	MONOCOTYLEDONES	POACEAE	Sesleria	caerulea	NA	NA	NA	NA	NA	NA	NA	NA	NA	NA	NA	NA	NA	NA	NA	NA	NA	NA	NA	NA	NA	NA	NA	NA	NA	NA	Hemicryptophyte	Fruit	Autochory	Dry	Caryopsis (grain)	NA	NA	NA	NA	NA	NA	NA	942290_seslenia.JPGsummary_morpho.csv	4.03621	13.994	0.28542	4.392	1.39739	3.06404
943677	DICOTYLEDONES	PRIMULACEAE	Wallenia	apiculata	NA	NA	5.43107	1.4259	Dominican Republic	DOM	18.3292	10.1083	72.2024	129.693	24.9	31.01	14	19.6167	25.75	19.7	30.4067	1336	197	54.01	38.2221	434	175	389	214	1279	Phanerophyte	Fruit	Zoochory	Unknown	Unknown	NA	NA	NA	NA	NA	NA	NA	943677_wallenia.JPGsummary_morpho.csv	12.2399	13.6272	0.8297	4.34451	3.84518	1.08139
945899	DICOTYLEDONES	MELASTOMATACEAE	Calvoa	monticola	NA	NA	NA	NA	Cameroon	CMR	25.425	7.05	72.6804	95.0478	30.6	41.01	9.7	24.35	35.2	26.3833	37.94	2403	420	48.01	60.1099	999	181	491	702	335	Epiphyte	Seed	Autochory	Unknown	Capsule	NA	NA	NA	NA	NA	NA	14.3	945899_calvoa_06.tiffsummary_morpho.csv	0.162	2.083	0.472	0.814	0.3	3.019
945903	DICOTYLEDONES	MELASTOMATACEAE	Tristemma	hirtum	NA	NA	NA	NA	Cameroon	CMR	25.425	7.05	72.6804	95.0478	30.6	41.01	9.7	24.35	35.2	26.3833	37.94	2403	420	48.01	60.1099	999	181	491	702	335	Unknown	Seed	Autochory/ Zoochory	Fleshy	Capsule	NA	NA	NA	NA	NA	NA	14.2	945903_tristemma_06.tiffsummary_morpho.csv	0.27	2.201	0.706	0.711	0.544	1.281
945925	DICOTYLEDONES	FABACEAE	Stylosanthes	guianensis	NA	NA	NA	NA	Cameroon	CMR	25.7458	7.09167	74.6491	86.2991	30.9	41.51	9.5	25.2333	35.4667	26.6667	38.4233	2547	472	70.01	61.0397	1093	243	515	711	77	Chamaephyte or nanophanerophyte	Seed	Autochory/ Zoochory	Dry	Pod	PY	0	0	0	1	0.01	5.9	945925_stylosa.tifsummary_morpho.csv	2.459	6.341	0.765	2.22	1.375	1.647
945936	DICOTYLEDONES	MELASTOMATACEAE	Heterotis	decumbens	NA	NA	NA	NA	Cameroon	CMR	25.925	7.06667	74.386	86.5369	31.1	41.71	9.5	25.3667	35.6333	26.85	38.6067	2548	469	69.01	61.0044	1090	238	512	722	51	Unknown	Seed	Autochory/ Zoochory	Unknown	Capsule	NA	NA	NA	NA	NA	NA	13.1	945936_heleotis_06.tiffsummary_morpho.csv	0.616	3.104	0.802	1.016	0.838	1.181
945958	DICOTYLEDONES	SOLANACEAE	Solanum	torvum	NA	NA	NA	NA	Cameroon	CMR	25.9792	6.99167	74.3794	87.2941	31.1	41.81	9.4	25.4167	35.7	26.9167	38.64	2555	469	67.01	61.0627	1090	231	508	735	52	Nanophanerophyte	Fruit	Zoochory	Fleshy	BerryÂ	NA	NA	NA	NA	NA	10.6161	7.7	945958_solanum.JPGsummary_morpho.csv	2.8604	7.23273	0.69166	2.23499	1.72644	1.27975
946379	DICOTYLEDONES	TALINACEAE	Talinum	fruticosum	NA	NA	NA	NA	Cameroon	CMR	23.1583	7.76667	73.2704	91.8456	29.2	38.71	10.6	22.3	32.8833	24.3	35.84	1668	299	19.01	65.1799	693	84	365	485	803	Therophyte	Seed	Autochory	Dry	Capsule	NA	NA	NA	NA	NA	NA	NA	946379_talinum.tifsummary_morpho.csv	0.818	3.516	0.83	1.136	0.954	1.193
946391	DICOTYLEDONES	ASTERACEAE	Mikania	microptera	NA	NA	NA	NA	Cameroon	CMR	21.9583	7.73333	72.956	91.6226	28	37.51	10.6	21.1167	31.6667	23.1	34.6567	1749	307	20.01	63.6778	727	91	385	523	1108	Nanophanerophyte or phanerophyte	Fruit	Anemochory	Dry	Achene	NA	NA	NA	NA	NA	NA	NA	946391_mikania.jpgsummary_morpho.csv	1.453	7.302	0.346	3.04	0.61	5.446
946416	DICOTYLEDONES	MALVACEAE	Urena	lobata	NA	NA	3.48279	0.648903	Cameroon	CMR	26.2542	7.09167	72.3639	95.9749	31.5	41.81	9.8	25.1833	36.0333	27.2167	38.7567	2357	415	46.01	61.0656	1001	168	466	714	122	Chamaephyte or nanophanerophyte	Fruit	Zoochory	Dry	Schizocarp	PY	0	0	0	1	0.121005	6.1	946416_lirena.JPGsummary_morpho.csv	6.30476	10.3463	0.74009	3.68347	2.31996	1.54207
946427	MONOCOTYLEDONES	COMMELINACEAE	Palisota	barteri	NA	NA	NA	NA	Cameroon	CMR	26.2292	7.125	72.7041	96.353	31.5	41.81	9.8	25.1333	36.0167	27.1833	38.7233	2367	416	47.01	60.8848	1003	171	468	715	133	Hemicryptophyte or rhizomatous geophyte	Fruit	Zoochory	Fleshy	BerryÂ	NA	NA	NA	NA	NA	NA	NA	946427_palisota.jpgsummary_morpho.csv	5.061	8.925	0.797	3.098	2.219	1.389
946438	DICOTYLEDONES	MELASTOMATACEAE	Dupineta	multiflora	NA	NA	NA	NA	Cameroon	CMR	26.0083	7.08333	74.5614	87.0171	31.2	41.81	9.5	25.4833	35.7167	26.9333	38.6567	2535	467	64.01	61.2713	1083	227	513	716	113	Unknown	Seed	Autochory/ Zoochory	Unknown	Capsule	NA	NA	NA	NA	NA	NA	8.6	946438_dupineta_06.tiffsummary_morpho.csv	0.217	1.839	0.802	0.636	0.477	1.306
946449	DICOTYLEDONES	OXALIDACEAE	Oxalis	barrelieri	NA	NA	NA	NA	Cameroon	CMR	26.0083	7.08333	74.5614	87.0171	31.2	41.81	9.5	25.4833	35.7167	26.9333	38.6567	2535	467	64.01	61.2713	1083	227	513	716	113	Chamaephyte	Seed	Autochory	Dry	Capsule	NA	NA	NA	NA	NA	NA	NA	946449_oxalis.JPGsummary_morpho.csv	1.25696	4.85151	0.67115	1.70273	1.0879	1.55626
946450	DICOTYLEDONES	FABACEAE	Grona	ramosissima	NA	NA	0.900257	0.112732	Cameroon	CMR	25.925	7.06667	74.386	86.5369	31.1	41.71	9.5	25.3667	35.6333	26.85	38.6067	2548	469	69.01	61.0044	1090	238	512	722	51	Chamaephyte or hemicryptophyte	Seed	Zoochory	Unknown	Loment	NA	NA	NA	NA	NA	NA	8	946450_grona.JPGsummary_morpho.csv	9.24392	12.6696	0.72094	4.48022	2.83606	1.51376
946461	DICOTYLEDONES	LAMIACEAE	Hyptis	lanceolata	NA	NA	NA	NA	Cameroon	CMR	25.6917	7.1	73.9583	85.1959	30.9	41.41	9.6	25.1833	35.4	26.6	38.39	2550	472	71.01	60.9314	1094	246	519	708	86	Chamaephyte or nanophanerophyte	Fruit	Autochory/ Zoochory	Dry	Nutlet	NA	NA	NA	NA	NA	NA	8	946461_hyptis_06.tiffsummary_morpho.csv	0.467	2.843	0.726	1.107	0.555	1.994
946494	DICOTYLEDONES	RUBIACEAE	Mussaenda	tenuiflora	NA	NA	NA	NA	Cameroon	CMR	25.7208	7.09167	74.6491	84.6237	30.9	41.51	9.5	25.2	35.4167	26.6333	38.4233	2543	472	72.01	61.0536	1092	247	518	702	71	Nanophanerophyte	Fruit	Zoochory	Fleshy	BerryÂ	NA	NA	NA	NA	NA	NA	19.3	946494_mussaenda_06.tiffsummary_morpho.csv	0.27	2.169	0.717	0.737	0.53	1.376
946520	MONOCOTYLEDONES	MARANTACEAE	Marantochloa	leucantha	NA	NA	NA	NA	Cameroon	CMR	23.1583	7.76667	73.2704	91.8456	29.2	38.71	10.6	22.3	32.8833	24.3	35.84	1668	299	19.01	65.1799	693	84	365	485	803	Rhizomatous geophyte	Fruit	Zoochory	Fleshy	Capsule	NA	NA	NA	NA	NA	NA	NA	946520_masantochloa.JPGsummary_morpho.csv	20.8101	17.5978	0.84262	5.65427	4.81308	1.15337
946531	DICOTYLEDONES	PENTAPHYLACACEAE	Ternstroemia	cameroonensis	NA	NA	61.435	5.38562	Cameroon	CMR	17.3917	8.55	70.082	129.559	24	31.91	12.2	15.6167	27.4167	18.75	29.4567	2141	372	16.01	66.9186	966	82	395	966	2394	Phanerophyte	Seed	Zoochory	Fleshy	Unknown	NA	NA	NA	NA	NA	NA	NA	946531_termshroe,oa.JPGsummary_morpho.csv	28.5765	24.7753	0.5915	8.0887	4.7518	1.74355
948292	DICOTYLEDONES	FABACEAE	Erythrophleum	succirubrum	NA	NA	NA	NA	Thailand	THA	26.425	10.2333	57.8154	174.193	34.7	37.11	17.7	26.6333	33.3667	28.5667	37.9067	1568	317	2.01	89.8921	845	13	289	44	218	Phanerophyte	Seed	Autochory	Dry	Pod	NA	NA	NA	NA	NA	NA	NA	948292_erythrophleum.JPGsummary_morpho.csv	83.0952	36.7281	0.77648	11.8047	9.15829	1.25562
948306	DICOTYLEDONES	BIGNONIACEAE	Santisukia	pagetii	NA	NA	0.447616	0.068421	Thailand	THA	27.8875	8.175	63.3721	120.418	33.3	40.51	12.9	27.8	35.5	29.25	40.1233	1292	263	16.01	74.9805	621	58	373	116	53	Phanerophyte	Seed	Anemochory	Dry	Capsule	NA	NA	NA	NA	NA	NA	NA	948306_santisukia.JPGsummary_morpho.csv	76.8547	68.2716	0.22246	11.6476	9.04201	1.2164
948317	DICOTYLEDONES	COMBRETACEAE	Combretum	quadrangulare	NA	NA	NA	NA	Thailand	THA	27.6583	9.53333	59.9581	151.46	35	39.21	15.9	27.75	34.7833	29.3167	39.4067	1128	241	4.01	84.3181	584	18	338	41	34	Nanophanerophyte or phanerophyte	Fruit	Anemochory	Dry	Capsule	NA	NA	NA	NA	NA	NA	NA	948317_combretum.JPGsummary_morpho.csv	20.0217	20.0389	0.61779	8.30241	3.44486	2.34263
948340	DICOTYLEDONES	RUBIACEAE	Tamilnadia	uliginosa	NA	NA	NA	NA	Thailand	THA	26.7333	10.8833	58.5125	171.628	35.5	37.01	18.6	26.8833	33.75	28.9	38.29	1446	281	2.01	87.2615	753	13	295	38	198	Nanophanerophyte or phanerophyte	Fruit	Zoochory	Fleshy	BerryÂ	NA	NA	NA	NA	NA	NA	NA	948340_taminadia.JPGsummary_morpho.csv	8.86023	13.5693	0.62864	4.08541	2.82522	1.45006
948384	DICOTYLEDONES	MALVACEAE	Pentace	burmanica	NA	NA	NA	NA	Thailand	THA	26.4792	10.8083	58.7409	173.303	35.2	36.91	18.4	26.6167	33.5333	28.6833	38.0067	1497	294	2.01	87.9779	788	13	298	39	243	Phanerophyte	Fruit	Anemochory	Dry	Capsule	NA	NA	NA	NA	NA	NA	NA	948384_pertace.JPGsummary_morpho.csv	23.484	23.7483	0.52214	8.87932	3.68886	2.3636
948395	DICOTYLEDONES	MYRTACEAE	Melaleuca	cajuputi	NA	NA	NA	NA	Thailand	THA	26.5	9.06667	76.8362	67.0821	33	41.31	11.8	25.7	35.6667	27.4	39.54	1975	340	37.01	53.0402	831	172	362	831	174	Phanerophyte	Seed	Autochory	Dry	Capsule	ND	1	0	0	0	NA	9.8	948395_melaleuca_06.tiffsummary_morpho.csv	0.265	2.688	0.472	1.098	0.366	3.626
948409	DICOTYLEDONES	BIGNONIACEAE	Radermachera	quadripinnata	NA	NA	NA	NA	Thailand	THA	26.2167	9	76.9231	65.5166	32.6	41.01	11.7	25.4333	35.35	27.0833	39.2733	1976	338	37.01	52.4544	826	175	368	826	237	Phanerophyte	Seed	Anemochory	Dry	Capsule	NA	NA	NA	NA	NA	NA	NA	948409_radermachera.JPGsummary_morpho.csv	3.90415	11.5644	0.36854	4.08631	1.6621	2.50664
948454	DICOTYLEDONES	LYTHRACEAE	Lagerstroemia	subangulata	NA	NA	NA	NA	Thailand	THA	27.6292	10.725	59.5833	166.74	36.2	38.31	18	27.55	34.6833	29.5333	39.19	1141	235	4.01	81.4937	574	22	263	41	130	Phanerophyte	Seed	Anemochory	Dry	Capsule	NA	NA	NA	NA	NA	NA	NA	948454_lagerstoemia.JPGsummary_morpho.csv	14.9925	26.4581	0.30102	7.35705	4.16877	1.77245
948476	DICOTYLEDONES	MALVACEAE	Sterculia	pexa	NA	NA	6.25728	1.48553	Thailand	THA	25.7958	11.4583	54.8246	243.558	35.3	34.51	20.9	26.8333	31.3	28.2333	36.14	1130	222	3.01	83.3879	552	19	402	19	372	Phanerophyte	Seed	Autochory	Dry	Follicle	NA	NA	NA	NA	NA	NA	NA	948476_sterculia.JPGsummary_morpho.csv	92.7229	40.792	0.70002	15.9704	7.5532	2.12982
948498	DICOTYLEDONES	APOCYNACEAE	Wrightia	viridiflora	NA	NA	0.240188	0.0289981	Thailand	THA	24.6708	10.625	53.934	235.183	33.6	34.01	19.7	25.7333	30.2833	26.9833	35.1233	1119	226	2.01	84.3316	560	16	389	16	597	Nanophanerophyte or phanerophyte	Seed	Anemochory	Dry	Follicle	NA	NA	NA	NA	NA	NA	7	948498_wrign.JPGsummary_morpho.csv	34.6166	48.6632	0.18482	21.9385	2.21097	10.6563
948513	DICOTYLEDONES	BUXACEAE	Buxus	sirindhorniana	NA	NA	1.2824	0.0378192	Thailand	THA	25.1	11.6333	56.1997	192.106	35.2	34.61	20.7	25.3167	31.7667	27.45	36.4067	1758	335	3.01	90.1978	946	17	304	44	486	Nanophanerophyte or phanerophyte	Seed	Autochory	Dry	Capsule	NA	NA	NA	NA	NA	NA	NA	948513_buxus.JPGsummary_morpho.csv	8.34559	12.8068	0.65404	4.13576	2.61223	1.56256
948568	DICOTYLEDONES	FABACEAE	Albizia	lebbekoides	NA	NA	3.52489	0.800342	Thailand	THA	27.1625	11.025	57.7225	206.982	36.1	37.11	19.1	27.2333	33.7667	29.35	38.0233	1047	213	3.01	77.8423	505	24	273	35	228	Phanerophyte	Seed	Autochory	Dry	Pod	NA	NA	NA	NA	NA	NA	8	948568_albizia.JPGsummary_morpho.csv	18.5472	16.6529	0.83375	5.93977	4.02642	1.4537
948591	DICOTYLEDONES	MALVACEAE	Bombycidendron	grewiifolium	NA	NA	4.68497	0.247086	Thailand	THA	25.0458	9.25833	52.6042	300.48	32	34.51	17.6	27.8833	30.1833	27.9833	34.6233	2587	606	3.01	106.426	1626	23	1348	32	202	Phanerophyte	Seed	Autochory/ Zoochory	Dry	Capsule	NA	NA	NA	NA	NA	NA	NA	948591_bombycidendron.JPGsummary_morpho.csv	30.0816	79.0326	0.06232	7.90339	6.18791	1.29602
948661	DICOTYLEDONES	RUBIACEAE	Vidalasia	pubescens	NA	NA	NA	NA	Thailand	THA	27.3542	11.275	56.9444	180.875	37	37.31	19.8	27.1833	34.4333	29.55	38.79	1166	237	5.01	79.8981	585	25	280	59	235	Phanerophyte	Fruit	Zoochory	Unknown	Unknown	NA	NA	NA	NA	NA	NA	NA	948661_vidalasia.JPGsummary_morpho.csv	23.5199	19.3695	0.78518	6.70932	4.7011	1.42021
948683	DICOTYLEDONES	RUBIACEAE	Hymenodictyon	orixense	NA	NA	0.294887	0.0815041	Thailand	THA	27.4125	10.775	59.5304	168.74	36	38.01	18.1	27.3333	34.45	29.3333	38.94	1128	234	4.01	80.8579	567	24	267	42	168	Phanerophyte	Seed	Anemochory	Dry	Capsule	NA	NA	NA	NA	NA	NA	NA	948683_hymendictyon.JPGsummary_morpho.csv	28.9575	30.8277	0.39026	9.29011	4.57751	2.01765
948753	DICOTYLEDONES	MALVACEAE	Pterospermum	pecteniforme	NA	NA	0.99881	0.157668	Thailand	THA	26.6208	7.825	63.6179	112.097	32.5	40.31	12.3	26.3	34.1833	27.9167	38.99	1295	240	24.01	58.1713	541	106	310	234	157	Phanerophyte	Seed	Anemochory	Dry	Capsule	NA	NA	NA	NA	NA	NA	NA	948753_pterospermum.JPGsummary_morpho.csv	43.9805	38.1134	0.44878	11.657	6.03477	1.7827
948764	DICOTYLEDONES	LYTHRACEAE	Sonneratia	ovata	NA	NA	11.7509	0.451615	Thailand	THA	27.7917	7.68333	59.5607	128.926	33.8	41.01	12.9	27.8	35.25	29.2333	39.89	966	215	3.01	85.4959	506	13	239	89	33	Phanerophyte	Fruit	Hydrochory	Fleshy	BerryÂ	NA	NA	NA	NA	NA	NA	NA	948764_sonneratia.JPGsummary_morpho.csv	14.5946	17.634	0.59339	5.43999	3.77517	1.45702
948797	DICOTYLEDONES	FABACEAE	Parkia	timoriana	NA	NA	41.1487	3.84883	Thailand	THA	26.6208	7.825	63.6179	112.097	32.5	40.31	12.3	26.3	34.1833	27.9167	38.99	1295	240	24.01	58.1713	541	106	310	234	157	Phanerophyte	Seed	Zoochory	Dry	Pod	NA	NA	NA	NA	NA	NA	NA	948797_paskia.JPGsummary_morpho.csv	108.389	43.7751	0.71036	17.0781	7.80271	2.22246
948834	DICOTYLEDONES	FABACEAE	Millettia	utilis	NA	NA	2.11842	0.29173	Thailand	THA	25.2292	11.425	54.9279	240.798	34.7	34.01	20.8	26.3667	31.0667	27.5833	35.59	1231	224	4.01	81.0894	584	22	455	24	489	NA	Seed	Autochory	Dry	Pod	NA	NA	NA	NA	NA	NA	NA	948834_millettia.JPGsummary_morpho.csv	172.631	55.3755	0.70633	19.9322	10.8069	1.84196
948867	DICOTYLEDONES	RUTACEAE	Limonia	acidissima	NA	NA	2.88009	1.15197	NA	NA	NA	NA	NA	NA	NA	NA	NA	NA	NA	NA	NA	NA	NA	NA	NA	NA	NA	NA	NA	NA	Phanerophyte	Fruit	Zoochory	Fleshy	BerryÂ	NA	NA	NA	NA	NA	NA	NA	948867_limonia.JPGsummary_morpho.csv	30.5581	26.202	0.5642	8.5062	5.00461	1.72296
951711	GYMNOSPERMAE	TAXACEAE	Taxus	baccata	NA	NA	13.9299	1.13815	United Kingdom	GBR	8.72917	6.475	34.8118	445.638	19.3	20.81	18.6	4.75	21.8	14.4167	17.5567	1268	146	67.01	26.0371	429	222	239	396	335	Phanerophyte	Fruit	Zoochory	NA	Cone	MPD	0	1	0	0	NA	118.3	951711_taxus.JPGsummary_morpho.csv	21.0419	17.8225	0.8317	6.19581	4.38971	1.38905
954114	DICOTYLEDONES	MELASTOMATACEAE	Miconia	strigillosa	NA	NA	NA	NA	Puerto Rico	PRI	23.1208	11.8917	75.7431	134.053	30.6	35.01	15.7	24.3833	30.4667	24.55	35.24	2080	295	63.01	47.714	823	210	724	226	437	Unknown	Fruit	Zoochory	Fleshy	BerryÂ	NA	NA	NA	NA	NA	NA	NA	954114_clidemia_06.tiffsummary_morpho.csv	0.165	1.613	0.793	0.582	0.391	1.499
954147	DICOTYLEDONES	SCHLEGELIACEAE	Schlegelia	brachyantha	NA	NA	NA	NA	Puerto Rico	PRI	21.7833	10.5	75	126.713	28.4	34.51	14	22.9833	29.2833	23.1667	34.04	2190	307	69.01	47.351	873	238	628	241	757	Scrambling nanophanerophyte	Fruit	Zoochory	Fleshy	BerryÂ	NA	NA	NA	NA	NA	NA	NA	954147_schlegelia.JPGsummary_morpho.csv	2.40179	6.68213	0.67497	2.54751	1.3174	1.94439
954295	DICOTYLEDONES	PRIMULACEAE	Ardisia	obovata	NA	NA	1.90021	0.295183	NA	NA	21.6167	9.28333	72.526	129.638	27.6	34.91	12.8	22.8667	28.9667	23.05	33.8067	1823	248	70.01	40.434	694	233	583	233	727	Nanophanerophyte or phanerophyte	Fruit	Zoochory	Fleshy	Drupe	NA	NA	NA	NA	NA	NA	NA	954295_ardisia.JPGsummary_morpho.csv	15.5114	21.7463	0.44264	4.58765	4.39629	1.04266
954309	DICOTYLEDONES	SALICACEAE	Casearia	sylvestris	NA	NA	0.87945	0.0760365	Puerto Rico	PRI	25.7667	11.9167	77.381	128.228	33.1	37.81	15.4	26.9333	33.1667	27.1167	37.9567	1363	202	39.01	51.4397	569	135	434	138	56	Nanophanerophyte or phanerophyte	Seed	Zoochory	Dry	Capsule	PD	0	0	1	0	NA	17.9	954309_caseana.JPGsummary_morpho.csv	1.56331	5.03671	0.77286	1.77693	1.24447	1.35939
954332	DICOTYLEDONES	SOLANACEAE	Iochroma	arborescens	NA	NA	NA	NA	NA	NA	21.6167	9.28333	72.526	129.638	27.6	34.91	12.8	22.8667	28.9667	23.05	33.8067	1823	248	70.01	40.434	694	233	583	233	727	Nanophanerophyte or phanerophyte	Fruit	Zoochory	Fleshy	BerryÂ	NA	NA	NA	NA	NA	NA	NA	954332_lochroma.JPGsummary_morpho.csv	1.25639	4.47924	0.78071	1.52666	1.10204	1.38182
956886	DICOTYLEDONES	MYRTACEAE	Asteromyrtus	arnhemica	NA	NA	NA	NA	Australia	AUS	27.0542	10.6417	61.5125	191.162	35	37.81	17.3	27.9333	33.2167	29.0667	38.0567	1505	350	1.01	112.437	995	4	410	4	264	Nanophanerophyte or phanerophyte	Seed	Autochory or Anemochory	Dry	Capsule	NA	NA	NA	NA	NA	NA	NA	956886_ateromyrtus.JPGsummary_morpho.csv	1.29711	5.25277	0.59047	2.09536	0.90277	2.28451
959164	DICOTYLEDONES	SAPINDACEAE	Zollingeria	dongnaiensis	NA	NA	0.196012	0.015514	NA	NA	NA	NA	NA	NA	NA	NA	NA	NA	NA	NA	NA	NA	NA	NA	NA	NA	NA	NA	NA	NA	Phanerophyte	Fruit	Anemochory	Dry	SamaraÂ	NA	NA	NA	NA	NA	NA	7	959164_zollingeria.JPGsummary_morpho.csv	53.6188	33.1728	0.61097	13.2184	5.85793	2.31031
959256	DICOTYLEDONES	HYPERICACEAE	Cratoxylum	cochinchinense	NA	NA	NA	NA	Thailand	THA	25.9958	10.875	54.6482	236.484	34.9	35.11	19.9	27.0333	31.8667	28.3333	36.44	1083	224	2.01	85.3403	549	16	364	18	290	Nanophanerophyte or phanerophyte	Seed	Autochory or Anemochory	Dry	Capsule	PD	0	0	1	0	NA	10.5	959256_cratoxylum.JPGsummary_morpho.csv	9.12621	18.5804	0.3362	7.18772	1.86307	3.92928
960302	MONOCOTYLEDONES	ASPARAGACEAE	Yucca	filifera	NA	NA	NA	NA	Mexico	MEX	17.3542	16.2083	63.8123	245.519	29.7	24.41	25.4	19.2167	23.1167	20.15	27.9567	470	99	4.01	87.9949	255	22	163	22	2070	Phanerophyte	Seed	Anemochory/zoochory	Dry	Capsule	NA	NA	NA	NA	NA	NA	NA	960302_yucca.JPGsummary_morpho.csv	32.3832	21.9931	0.83106	6.87097	6.04063	1.10217
960313	DICOTYLEDONES	FABACEAE	Desmodium	tortuosum	NA	NA	2.09063	0.506437	Mexico	MEX	23.775	11.6667	62.3886	225.434	33	34.41	18.7	25.2167	32.05	26.0833	34.4733	1131	238	18.01	91.9788	640	60	277	68	458	Therophyte, hemicryptophyte or chamaephyte	Fruit	Zoochory	Unknown	Pod	NA	NA	NA	NA	NA	NA	2	960313_pesmodium.JPGsummary_morpho.csv	2.36464	6.06972	0.80334	2.20871	1.37776	1.6184
960324	DICOTYLEDONES	MUNTINGIACEAE	Muntingia	calabura	NA	NA	NA	NA	Mexico	MEX	25.875	10.0167	55.959	241.938	35.4	37.61	17.9	27.3667	34.3	28.4333	36.3067	1809	328	25.01	77.7961	924	88	308	181	88	Phanerophyte	Fruit	Zoochory	Fleshy	BerryÂ	NA	NA	NA	NA	NA	NA	NA	960324_murtingia_06.tiffsummary_morpho.csv	0.139	1.519	0.757	0.571	0.355	1.537
960335	DICOTYLEDONES	RUBIACEAE	Coccocypselum	hispidulum	NA	NA	NA	NA	Mexico	MEX	25.0417	8.9	57.0513	218.318	33.1	37.61	15.6	26	33.2667	27.2833	35.7567	2176	366	25.01	67.0049	972	126	618	332	256	Chamaephyte	Seed	Zoochory	Fleshy	BerryÂ	NA	NA	NA	NA	NA	NA	25.9	960335_coccocyp.tifsummary_morpho.csv	0.902	3.717	0.817	1.196	0.979	1.205
960368	DICOTYLEDONES	FABACEAE	Conzattia	multiflora	NA	NA	NA	NA	Mexico	MEX	21.1833	15.5667	68.5756	185.219	32.8	30.21	22.7	21.9667	27.95	23.5	32.7067	580	130	6.01	95.1205	317	18	199	25	1707	Phanerophyte	Seed	Autochory	Dry	Pod	NA	NA	NA	NA	NA	4.01	8	960368.JPGsummary_morpho.csv	42.8316	28.8524	0.66147	9.8612	5.61703	1.77049
960380	DICOTYLEDONES	FABACEAE	Enterolobium	cyclocarpum	NA	NA	63.6977	5.1944	Mexico	MEX	23.8875	18.0917	70.1227	235.933	36.6	30.91	25.8	25.2333	29.7667	26.7167	34.6067	437	91	4.01	96.7217	244	15	141	15	1133	Phanerophyte	Fruit	Zoochory	Dry	Pod	PY	0	0	0	1	NA	13.1	960380_enterolobium.JPGsummary_morpho.csv	131.694	44.8369	0.82143	16.3711	10.5798	1.54392
960405	MONOCOTYLEDONES	ASPARAGACEAE	Beaucarnea	gracilis	NA	NA	NA	NA	Mexico	MEX	24.1625	16.3583	67.0424	234.629	36.3	32.01	24.4	24.9	31.4333	27.05	34.9733	1361	257	22.01	87.3891	746	73	347	75	1176	Phanerophyte	Fruit	Anemochory	Dry	Capsule	ND	1	0	0	0	29.908	13.9	960405_beacarnea.JPGsummary_morpho.csv	10.0284	12.5462	0.79735	4.03898	3.34844	1.14938
960416	DICOTYLEDONES	MALVACEAE	Luehea	candida	NA	NA	1.13884	0.170922	Mexico	MEX	25.2583	13.6	69.0355	205.635	33.7	34.11	19.7	27.3167	32.3167	27.5333	36.54	1108	282	3.01	114.835	766	12	617	36	180	Phanerophyte	Seed	Anemochory	Dry	Capsule	NA	NA	NA	NA	NA	NA	NA	960416_leuhe.JPGsummary_morpho.csv	58.8672	42.0552	0.42602	14.1324	5.57726	2.52067
960438	DICOTYLEDONES	BIXACEAE	Cochlospermum	vitifolium	NA	NA	11.4011	0.46859	Mexico	MEX	25.8	12.45	71.1429	181.145	33.1	35.71	17.5	27.6833	32.6667	27.8	37.44	1008	274	1.01	112.742	679	6	527	36	77	Phanerophyte	Seed	Anemochory	Dry	Capsule	PY	0	0	0	1	NA	NA	960438_cochlospermum.JPGsummary_morpho.csv	14.5263	20.0719	0.46873	4.73416	3.99651	1.20842
960449	DICOTYLEDONES	FABACEAE	Vachellia	pennatula	NA	NA	65.4688	4.02244	Mexico	MEX	26.0125	11.6083	65.9564	195.345	34.7	37.21	17.6	27.4	34.5333	27.9833	37.1233	768	139	19.01	64.8215	341	62	257	95	34	Nanophanerophyte or phanerophyte	Seed	Zoochory	Dry	Pod	NA	NA	NA	NA	NA	14.3082	8.4	960449_vachellia.JPGsummary_morpho.csv	18.1788	18.149	0.69489	5.86072	3.92465	1.49002
960450	DICOTYLEDONES	MELASTOMATACEAE	Miconia	trinervia	NA	NA	NA	NA	Mexico	MEX	21.3583	9.56667	55.2987	280.072	29.5	32.31	17.3	23.55	27.25	24.1833	31.3233	1994	385	68.01	60.5749	882	212	606	235	608	Unknown	Fruit	Zoochory	Fleshy	BerryÂ	NA	NA	NA	NA	NA	NA	17.3	960450_miconia_06.tiffsummary_morpho.csv	0.592	3.231	0.716	1.101	0.768	1.453
960461	DICOTYLEDONES	MALVACEAE	Heliocarpus	pallidus	NA	NA	2.80204	0.688907	Mexico	MEX	18.3417	8.96667	56.0417	236.92	26	30.11	16	20.0333	24.6667	20.7167	28.89	1735	318	58.01	63.95	789	181	573	192	1306	Phanerophyte	Fruit	Anemochory	Dry	Unknown	NA	NA	NA	NA	NA	NA	7	960461_heliocar.tifsummary_morpho.csv	1.872	5.536	0.767	1.952	1.333	1.436
965178	DICOTYLEDONES	PITTOSPORACEAE	Pittosporum	viridiflorum	NA	NA	NA	NA	Guinea	GIN	21.7917	9.55	59.6875	176.118	30.6	34.71	16	20.4333	29.8	24.4833	34.2733	1398	354	2.01	111.985	931	7	129	931	1194	Phanerophyte	Seed	Zoochory	Dry	Capsule	NA	NA	NA	NA	NA	30.01	NA	965178 pittosporum.JPGsummary_morpho.csv	9.72289	12.4295	0.78025	4.24137	2.89928	1.50204
965226	DICOTYLEDONES	ASTERACEAE	Vernonia	djalonensis	NA	NA	0.536343	0.104629	Guinea	GIN	21.1625	11.9083	64.3694	142.48	30.7	32.31	18.5	20.1667	29.3333	23.3167	33.8233	1847	423	3.01	96.839	1097	16	273	55	1300	Hemicryptophyte or chamaephyte	Fruit	Anemochory	Dry	Achene	NA	NA	NA	NA	NA	NA	NA	965226_vernonia_djalonensis.JPGsummary_morpho.csv	7.7723	19.5826	0.25299	7.9769	1.7859	6.93645
965259	DICOTYLEDONES	MELASTOMATACEAE	Guyonia	jacquesii	NA	NA	NA	NA	Guinea	GIN	23.3208	9.99167	64.881	136.573	31.9	36.61	15.4	21.9333	32.2333	25.2833	35.7733	2623	649	3.01	103.076	1634	20	290	1634	985	Unknown	Seed	Autochory/ Zoochory	Dry	Capsule	NA	NA	NA	NA	NA	NA	21	965259_guyonia.jpgsummary_morpho.csv	0.724	3.385	0.787	1.099	0.868	1.254
965260	MONOCOTYLEDONES	IRIDACEAE	Gladiolus	mariae	NA	NA	NA	NA	Guinea	GIN	24.7458	10.4917	63.2028	156.444	34.1	37.61	16.6	23.15	33.7167	26.9667	36.99	2623	662	2.01	105.206	1654	16	267	1654	740	Tuberous geophyte	Seed	Anemochory	Dry	Capsule	NA	NA	NA	NA	NA	NA	NA	965260.JPGsummary_morpho.csv	2.97184	8.3446	0.53435	2.25789	1.76344	1.28723
965271	DICOTYLEDONES	MELASTOMATACEAE	Nerophila	gentianoides	NA	NA	NA	NA	Guinea	GIN	23.975	10.1667	64.346	145.516	32.8	37.11	15.8	22.4667	32.95	26.0333	36.3067	2623	656	2.01	104.376	1646	17	276	1646	865	Unknown	Fruit	Zoochory	Unknown	Unknown	NA	NA	NA	NA	NA	NA	NA	965271_nerophila_06.tiffsummary_morpho.csv	0.11	1.295	0.821	0.459	0.315	1.481
965293	DICOTYLEDONES	GENTIANACEAE	Exochaenium	teuszii	NA	NA	NA	NA	Guinea	GIN	23.7	10.0667	64.1189	140.632	32.4	36.81	15.7	22.3	32.5667	25.7333	36.14	2627	651	3.01	103.288	1637	19	286	1637	927	Therophyte	Seed	Autochory	Unknown	Capsule	NA	NA	NA	NA	NA	NA	NA	965293_exochaenium_06.tiffsummary_morpho.csv	0.049	0.889	0.768	0.313	0.214	1.371
965307	DICOTYLEDONES	RUBIACEAE	Geophila	obvallata	subsp.	obvallata	NA	NA	Guinea	GIN	26.725	10.1167	62.8364	159.765	35.7	39.71	16.1	25.1	35.55	29.0333	38.94	2813	734	1.01	108.684	1814	14	246	1814	344	Chamaephyte	Fruit	Zoochory	Fleshy	BerryÂ	NA	NA	NA	NA	NA	NA	NA	965307_geoptuia.JPGsummary_morpho.csv	7.20202	10.4754	0.81014	3.61667	2.70552	1.34011
965374	DICOTYLEDONES	RUBIACEAE	Leptactina	arborescens	NA	NA	NA	NA	Guinea	GIN	24.375	15.45	70.8716	62.6861	35.4	33.71	21.8	23.7333	33.3333	24.9	37.4567	1930	342	13.01	69.089	916	79	311	799	503	Nanophanerophyte or phanerophyte	Fruit	Zoochory	Fleshy	BerryÂ	NA	NA	NA	NA	NA	NA	NA	965374_leptacrina.JPGsummary_morpho.csv	2.85315	6.52715	0.83674	2.18023	1.68133	1.27005
965385	DICOTYLEDONES	ACHARIACEAE	Lindackeria	dentata	NA	NA	0.906487	0.149938	Guinea	GIN	24.525	15.0167	71.5079	61.5888	35.3	34.41	21	23.9333	33.4833	25.0667	37.6567	2032	359	19.01	67.2155	949	91	329	816	467	Phanerophyte	Seed	Zoochory	Dry	Capsule	ND	1	0	0	0	NA	NA	965385_lindackeria.JPGsummary_morpho.csv	28.05	22.3052	0.71224	6.66004	5.39798	1.21448
965396	DICOTYLEDONES	RUBIACEAE	Pauridiantha	hirtella	NA	NA	NA	NA	Guinea	GIN	24.625	15.0333	71.9298	62.3225	35.4	34.61	20.9	24.0167	33.6	25.1333	37.7567	2037	359	19.01	66.416	945	94	333	812	446	Nanophanerophyte or phanerophyte	Fruit	Zoochory	Fleshy	BerryÂ	NA	NA	NA	NA	NA	NA	NA	965396_pauridiarnma_06.tiffsummary_morpho.csv	0.403	2.471	0.827	0.835	0.623	1.338
965411	DICOTYLEDONES	RUBIACEAE	Nauclea	diderrichii	NA	NA	NA	NA	Guinea	GIN	24.5042	14.8917	73.358	61.9552	35	34.81	20.3	23.8667	33.5333	24.95	37.5733	2043	364	19.01	65.7598	942	97	333	811	470	Phanerophyte	Fruit	Zoochory	Unknown	Syncarp	ND	1	0	0	0	NA	NA	965411_nauclea.JPGsummary_morpho.csv	0.49975	2.86002	0.76868	0.94744	0.71033	1.31147
965499	DICOTYLEDONES	MALVACEAE	Glyphaea	brevis	NA	NA	NA	NA	Guinea	GIN	23.1917	15.45	65.1899	117.005	34.7	31.11	23.7	22.1833	31.5833	24.7833	36.0233	2354	406	12.01	71.4461	1098	69	471	1098	885	Nanophanerophyte or phanerophyte	Seed	Autochory	Unknown	Capsule	NA	NA	NA	NA	NA	NA	NA	965499_glyphaea.JPGsummary_morpho.csv	10.1161	12.131	0.85383	4.05854	3.10761	1.2978
965503	DICOTYLEDONES	RUBIACEAE	Tarenna	pavettoides	subsp.	guineensis	0.63652	0.0789859	Guinea	GIN	24.4333	15.5	70.7763	63.4369	35.5	33.71	21.9	23.7833	33.3833	24.9667	37.5067	1932	342	13.01	69.0676	916	79	311	799	493	Nanophanerophyte or phanerophyte	Fruit	Zoochory	Fleshy	BerryÂ	NA	NA	NA	NA	NA	NA	NA	965503_tarenna.jpgsummary_morpho.csv	3.931	7.89	0.79	2.53	2.02	1.227
965547	DICOTYLEDONES	FABACEAE	Distemonanthus	benthamianus	NA	NA	NA	NA	Guinea	GIN	24.375	15.45	70.8716	62.6861	35.4	33.71	21.8	23.7333	33.3333	24.9	37.4567	1930	342	13.01	69.089	916	79	311	799	503	Phanerophyte	Fruit	Anemochory	Dry	Pod	NA	NA	NA	NA	NA	NA	NA	965547_dis.JPGsummary_morpho.csv	33.9587	22.6624	0.83075	8.0467	5.33238	1.49846
965581	DICOTYLEDONES	ACANTHACEAE	Anisotes	guineensis	NA	NA	NA	NA	Guinea	GIN	23.3208	9.99167	64.881	136.573	31.9	36.61	15.4	21.9333	32.2333	25.2833	35.7733	2623	649	3.01	103.076	1634	20	290	1634	985	Nanophanerophyte or phanerophyte	Seed	Autochory	Dry	Capsule	NA	NA	NA	NA	NA	NA	16.5	965581_anisotes.JPGsummary_morpho.csv	18.7378	18.2986	0.70216	5.52594	4.62342	1.16982
966577	DICOTYLEDONES	ROSACEAE	Amelanchier	ovalis	NA	NA	5.98104	0.209059	Austria	AUT	7.2625	9.475	34.0827	695.456	21.8	14.11	27.8	15.8167	7.76667	15.8167	12.6067	1026	141	41.01	39.382	400	143	400	143	870	Unknown	Seed	Zoochory	Fleshy	Pome	NA	NA	NA	NA	NA	NA	NA	966577_amelanchier.JPGsummary_morpho.csv	6.30358	10.1383	0.76706	3.77509	2.22911	1.70387
972385	DICOTYLEDONES	ROSACEAE	Cotoneaster	racemiflorus	NA	NA	30.7244	4.36827	Georgia	GEO	9.83333	11.5167	35.5453	778.058	27	14.71	32.4	16.7167	9.95	19.05	13.8567	658	93	41.01	27.481	228	129	154	139	1129	Phanerophyte	Seed	Zoochory	Fleshy	Pome	NA	NA	NA	NA	NA	NA	NA	972385_cotoneaster.JPGsummary_morpho.csv	15.1024	18.2125	0.58665	6.16466	3.6791	1.56971
972400	DICOTYLEDONES	STAPHYLEACEAE	Staphylea	colchica	NA	NA	9.48696	1.3291	Georgia	GEO	13.8083	9.63333	35.0303	682.268	28.4	21.01	27.5	6.98333	21.9	22	19.1733	1537	186	92.01	20.5853	491	313	342	474	273	Nanophanerophyte or phanerophyte	Seed	Anemochory	Dry	Capsule	PD	0	0	1	0	NA	NA	972400_staphylea.JPGsummary_morpho.csv	22.5359	18.6003	0.8193	5.87003	5.08739	1.12087
972444	DICOTYLEDONES	ROSACEAE	Crataegus	caucasica	NA	NA	95.7161	24.1465	Georgia	GEO	8.59583	10.4583	34.4024	722.893	24.4	14.11	30.4	11.55	8.93333	17.4	13.7733	750	119	29.01	45.6495	307	97	251	97	1392	Nanophanerophyte or phanerophyte	Seed	Zoochory	Fleshy	Pome	NA	NA	NA	NA	NA	NA	NA	972444_crataegus.JPGsummary_morpho.csv	52.4642	31.921	0.64571	9.77946	7.38271	1.24304
972477	DICOTYLEDONES	BETULACEAE	Corylus	colchica	NA	NA	148.54	4.83985	Georgia	GEO	10.5417	10	32.4675	772.816	26.8	16.11	30.8	13.9833	10.1167	19.8333	14.9567	615	96	23.01	44.9742	254	80	196	80	883	Nanophanerophyte	Fruit	Zoochory	Dry	Nut	NA	NA	NA	NA	NA	NA	NA	972477_corylus colonica.JPGsummary_morpho.csv	175.013	50.5189	0.85739	17.1568	13.6026	1.24306
972581	DICOTYLEDONES	PUTRANJIVACEAE	Drypetes	lateriflora	NA	NA	13.5427	2.25479	Dominican Republic	DOM	25.5375	11.425	75.1645	123.548	32.9	37.81	15.2	26.6667	32.95	27.0333	37.79	773	124	17.01	60.8556	332	59	249	59	288	Phanerophyte	Fruit	Zoochory	Fleshy	Drupe	PD	0	0	1	0	NA	NA	972581_drypetes.JPGsummary_morpho.csv	28.358	21.6719	0.76701	7.35091	5.32693	1.31783
972639	DICOTYLEDONES	MALPIGHIACEAE	Malpighia	wrightiana	NA	NA	10.6571	0.575691	Dominican Republic	DOM	25.925	10.9333	76.4569	123.592	32.5	38.31	14.3	26.9667	33.45	27.2333	38.0733	1610	208	52.01	45.9179	604	183	553	183	50	Nanophanerophyte or phanerophyte	Fruit	Zoochory	Fleshy	Drupe	NA	NA	NA	NA	NA	NA	NA	972639_malpignia.JPGsummary_morpho.csv	20.4962	20.8128	0.6033	6.67007	4.34457	1.5184
972651	DICOTYLEDONES	PICRAMNIACEAE	Alvaradoa	haitiensis	NA	NA	0.261483	0.0344163	Dominican Republic	DOM	21.0833	11.0833	74.3848	117.866	28.1	33.31	14.9	22.2	28.4667	22.4	33.3067	1263	198	18.01	63.5772	538	67	445	67	957	Nanophanerophyte	Seed	Anemochory	Dry	SamaraÂ	NA	NA	NA	NA	NA	NA	NA	972651_alvasadoa.JPGsummary_morpho.csv	20.6671	21.7979	0.55008	8.03304	3.51042	2.28084
972673	DICOTYLEDONES	NYCTAGINACEAE	Guapira	domingensis	NA	NA	NA	NA	Dominican Republic	DOM	15.0208	9.975	72.2826	124.105	21.4	27.71	13.8	16.25	22.35	16.3833	27.19	1528	267	29.01	62.0468	648	101	519	101	1833	Nanophanerophyte or phanerophyte	Fruit	Zoochory	Fleshy	Drupe	NA	NA	NA	NA	NA	NA	NA	972673_guapira.JPGsummary_morpho.csv	8.69068	12.138	0.74353	3.78999	3.11244	1.17912
972709	DICOTYLEDONES	FABACEAE	Lonchocarpus	sericeus	NA	NA	0.61995	0.10138	NA	NA	25.75	10.6167	73.2184	154.066	33.1	38.71	14.5	24.3167	36.4	27.4333	37.6567	1492	238	57.01	48.0598	621	178	196	515	108	Phanerophyte	Fruit	Anemochory	Dry	Pod	NA	NA	NA	NA	NA	NA	9	972709_lonchocarpus.JPGsummary_morpho.csv	40.4162	25.9844	0.75046	8.86895	5.8159	1.59117
972710	DICOTYLEDONES	BURSERACEAE	Protium	balsamiferum	NA	NA	144.604	22.7927	NA	NA	25.8083	10.6667	73.0594	156.188	33.2	38.71	14.6	24.35	36.4833	27.5333	37.69	1492	240	57.01	48.4758	624	178	196	517	96	Phanerophyte	Fruit	Zoochory	Fleshy	Drupe	NA	NA	NA	NA	NA	NA	NA	972710_protium.JPGsummary_morpho.csv	158.36	48.32	0.84753	15.8932	13.2884	1.16123
972732	DICOTYLEDONES	SAPINDACEAE	Thouinidium	inaequilaterum	NA	NA	0.694637	0.132629	Dominican Republic	DOM	26.1125	10.725	75.5282	118.612	33	38.91	14.2	27.2333	33.5833	27.55	38.4233	789	130	20.01	59.3473	344	65	278	65	217	Phanerophyte	Fruit	Anemochory	Dry	SamaraÂ	NA	NA	NA	NA	NA	NA	NA	972732_thouinidium.JPGsummary_morpho.csv	141.931	75.4906	0.31999	22.6404	9.20942	2.53129
972787	DICOTYLEDONES	SAPINDACEAE	Acer	granatense	NA	NA	18.3068	2.34846	NA	NA	12.1167	8.71667	35.5782	581.555	26.1	21.71	24.5	9.68333	28.5833	19.75	19.7067	822	108	15.01	42.5131	310	82	121	255	945	Phanerophyte	Fruit	Anemochory	Dry	SamaraÂ	NA	NA	NA	NA	NA	NA	NA	972787_acer.JPGsummary_morpho.csv	28.145	22.8388	0.68086	8.47873	4.9249	1.67335
972802	DICOTYLEDONES	FABACEAE	Genista	tricuspidata	NA	NA	14.5168	2.4063	Spain	ESP	15.9125	10.4583	41.0131	553.793	30.2	24.81	25.5	13.7833	31.9167	23.15	23.7733	553	84	8.01	47.1925	217	48	86	165	201	Chamaephyte or nanophanerophyte	Seed	Autochory	Dry	Pod	NA	NA	NA	NA	NA	NA	7	972802_genista.JPGsummary_morpho.csv	3.9582	7.66899	0.847	2.45358	2.13262	1.12685
972891	MONOCOTYLEDONES	ARECACEAE	Chamaerops	humilis	NA	NA	NA	NA	NA	NA	15.0667	8.53333	37.2635	532.402	27.9	25.11	22.9	13.1667	30.75	22.1	23.24	747	102	11.01	46.8142	288	63	108	214	387	Chamaephyte or nanophanerophyte	Fruit	Zoochory	Fleshy	Unknown	MPD	0	1	0	0	NA	NA	972891_chamaerops.JPGsummary_morpho.csv	80.7086	38.7464	0.6916	13.049	8.47526	1.50624
972950	DICOTYLEDONES	ARISTOLOCHIACEAE	Asarum	europaeum	NA	NA	0.523507	0.114583	Finland	FIN	4.10417	8.575	25.295	894.108	22.3	8.51	33.9	13.6667	12.3167	15.45	7.17333	647	77	33.01	29.2637	214	106	199	142	80	Hemicryptophyte	Fruit	Autochory	Dry	Capsule	NA	NA	NA	NA	NA	NA	NA	972950_asarum.JPGsummary_morpho.csv	4.48707	9.34277	0.64574	3.60001	1.66766	2.20143
972972	DICOTYLEDONES	LAMIACEAE	Clinopodium	acinos	NA	NA	1.8621	0.206155	Finland	FIN	4.96667	6.61667	22.2783	819.652	20.7	11.11	29.7	10.3333	12.4667	15.5	9.24	677	79	32.01	30.1156	219	110	198	152	73	Therophyte or biennial	Fruit	Autochory	Dry	Nutlet	NA	NA	NA	NA	NA	0.01	NA	972972_clinopodium.JPGsummary_morpho.csv	4.46491	13.0886	0.33934	4.70308	1.52657	3.41332
972983	DICOTYLEDONES	RUBIACEAE	Galium	verum	NA	NA	NA	NA	Finland	FIN	NA	NA	NA	NA	NA	NA	NA	NA	NA	NA	NA	NA	NA	NA	NA	NA	NA	NA	NA	NA	Hemicryptophyte	Fruit	Autochory	Dry	Nutlet	PD	0	0	1	0	1.95338	NA	972983_galium.jpgsummary_morpho.csv	3.063	6.896	0.798	2.28	1.737	1.32
973049	DICOTYLEDONES	LINACEAE	Linum	catharticum	NA	NA	NA	NA	Finland	FIN	4.96667	6.61667	22.2783	819.652	20.7	11.11	29.7	10.3333	12.4667	15.5	9.24	677	79	32.01	30.1156	219	110	198	152	73	Therophyte or hemicryptophyte	Seed	Autochory	Dry	Capsule	PD	0	0	1	0	7.19514	NA	973049_linum.JPGsummary_morpho.csv	0.57129	3.06421	0.76442	1.169	0.64348	1.82796
973131	DICOTYLEDONES	CARYOPHYLLACEAE	Silene	tatarica	NA	NA	NA	NA	Finland	FIN	0.104167	8.44167	22.8153	995.199	19.6	2.71	37	12.9833	2.16667	12.9833	2.07333	519	68	26.01	31.5521	186	85	186	96	185	Hemicryptophyte	Seed	Autochory	Dry	Capsule	NA	NA	NA	NA	NA	0.01	NA	973131_silene.JPGsummary_morpho.csv	0.43744	2.67766	0.75599	0.88784	0.6643	1.36555
973201	DICOTYLEDONES	URTICACEAE	Urtica	dioica	subsp.	sondenii	NA	NA	Finland	FIN	-1.33333	9.33333	24.1171	1031.33	18.6	0.00999962	38.7	11.7833	1.18333	11.7833	0.00666603	483	76	23.01	45.0594	201	70	201	79	245	Hemicryptophyte	Fruit	Autochory	Dry	Achene	PD	0	0	1	0	3.07122	NA	973201_urtica_06.tiffsummary_morpho.csv	0.553	3.325	0.636	1.302	0.63	2.003
973371	DICOTYLEDONES	APOCYNACEAE	Nerium	oleander	NA	NA	NA	NA	NA	NA	18.8	9.36667	38.546	573.05	31.8	27.61	24.3	12.2	34.6333	25.9333	25.9733	445	102	0.01	97.0453	266	4	5	217	97	Nanophanerophyte or phanerophyte	Seed	Anemochory	Dry	Capsule	ND	1	0	0	0	2.09333	NA	973371_nerium.JPGsummary_morpho.csv	5.85383	14.222	0.37197	5.81687	1.37675	4.42427
973511	DICOTYLEDONES	ROSACEAE	Aria	graeca	NA	NA	1.11781	0.064306	Cyprus	CYP	8.8625	10.9417	36.4722	714.706	25.3	15.41	30	0.166667	26.3833	17.45	14.0067	953	187	12.01	79.7398	504	38	51	504	1865	Phanerophyte	Seed	Zoochory	Fleshy	Pome	NA	NA	NA	NA	NA	NA	NA	973511_ana.JPGsummary_morpho.csv	11.9692	15.4049	0.62532	5.95475	2.67047	2.23268
973522	DICOTYLEDONES	ASTERACEAE	Ptilostemon	chamaepeuce	NA	NA	2.37656	0.220459	Cyprus	CYP	15.3667	10.8	38.1625	666.119	30.8	22.61	28.3	7.46667	32.5	23.5	21.3067	629	134	4.01	88.8916	358	16	16	358	721	Unknown	Fruit	Anemochory	Dry	Achene	NA	NA	NA	NA	NA	2.09333	8.4	973522_philostema.JPGsummary_morpho.csv	7.26841	10.6378	0.80614	3.74952	2.58432	1.44205
973577	DICOTYLEDONES	CANNABACEAE	Celtis	australis	NA	NA	93.5852	4.29717	NA	NA	15.725	11.25	40.1786	637.511	31	23.11	28	8.16667	32.5167	23.5167	22.0067	563	115	3.01	86.4672	312	13	13	312	610	Phanerophyte	Fruit	Zoochory	Fleshy	Drupe	NA	NA	NA	NA	NA	NA	NA	973577_celtis.JPGsummary_morpho.csv	33.2478	23.1787	0.7779	7.58615	6.13261	1.15285
974699	DICOTYLEDONES	ROSACEAE	Malus	orientalis	NA	NA	1.37995	0.314367	Armenia	ARM	3.82917	10.1083	29.2148	870.821	21.4	6.91	34.6	7.11667	2.08333	14.3	6.92333	572	97	22.01	48.3509	245	74	131	74	2144	Phanerophyte	Seed	Zoochory	Fleshy	Pome	PD	0	0	1	0	NA	7.1	974699_malus.JPGsummary_morpho.csv	17.1724	17.5826	0.69926	6.45914	3.69868	1.7483
974747	DICOTYLEDONES	ROSACEAE	Pyrus	communis	subsp.	caucasica	1.14963	0.088391	Armenia	ARM	3.82917	10.1083	29.2148	870.821	21.4	6.91	34.6	7.11667	2.08333	14.3	6.92333	572	97	22.01	48.3509	245	74	131	74	2144	Phanerophyte	Seed	Autochory/ Zoochory	Fleshy	Pome	NA	NA	NA	NA	NA	NA	134.5	974747_pyrus.JPGsummary_morpho.csv	19.4918	18.9097	0.68752	6.7088	4.05327	1.62059
974792	DICOTYLEDONES	TAMARICACEAE	Tamarix	octandra	NA	NA	NA	NA	Armenia	ARM	12.3292	11.2083	29.0371	1002.25	32.1	13.61	38.6	17.05	32.9667	24.2	13.34	255	41	8.01	47.1423	106	27	46	54	830	Unknown	Seed	Anemochory	Dry	Capsule	NA	NA	NA	NA	NA	NA	NA	974792_tamarix_06.tiffsummary_morpho.csv	0.162	1.794	0.618	0.715	0.304	2.421
977689	DICOTYLEDONES	SALICACEAE	Populus	nigra	NA	NA	0.37851	0.0716	Poland	POL	8.78333	8.25	29.8913	740.94	24.1	16.61	27.6	17.9167	9.71667	17.9167	13.5233	504	74	21.01	37.2357	195	76	195	85	101	Phanerophyte	Seed	Anemochory	Dry	Capsule	ND	1	0	0	0	42.4967	NA	977689_populus.jpgsummary_morpho.csv	1.234	5.55	0.512	1.728	0.94	1.922
977704	DICOTYLEDONES	FABACEAE	Cytisus	scoparius	NA	NA	5.55549	1.42545	Czech Republic	CZE	7.0625	7.99167	29.2735	728.451	21.6	14.41	27.3	15.8	8.15	15.8	11.6567	564	81	25.01	41.2096	227	83	227	86	479	Nanophanerophyte	Seed	Autochory	Dry	Pod	NA	NA	NA	NA	NA	6.07934	7.3	977704_cytisus.JPGsummary_morpho.csv	6.34017	10.9671	0.65456	3.59244	2.27914	1.58306
977748	DICOTYLEDONES	THYMELAEACEAE	Daphne	mezereum	NA	NA	2.85154	0.432263	Poland	POL	7.68333	7.91667	29.2128	720.272	22.2	15.21	27.1	16.35	8.81667	16.35	12.4067	609	79	30.01	31.4634	223	102	223	111	351	Nanophanerophyte	Seed	Zoochory	Fleshy	Drupe	PD	0	0	1	0	NA	NA	977748_daphne.JPGsummary_morpho.csv	14.1177	16.0595	0.69582	4.96313	3.93934	1.21186
978376	DICOTYLEDONES	APOCYNACEAE	Holarrhena	floribunda	NA	NA	1.04865	0.133831	Guinea	GIN	24.375	15.45	70.8716	62.6861	35.4	33.71	21.8	23.7333	33.3333	24.9	37.4567	1930	342	13.01	69.089	916	79	311	799	503	Nanophanerophyte or phanerophyte	Seed	Anemochory	Dry	Follicle	NA	NA	NA	NA	NA	20.01	NA	NA	NA	NA	NA	NA	NA	NA
978435	DICOTYLEDONES	FABACEAE	Cassia	fikifiki	NA	NA	2.07407	0.93852	Liberia	LBR	24.4625	14.9583	75.1675	64.7416	34.7	34.91	19.9	23.7833	33.5333	24.9667	37.4233	2126	382	18.01	67.336	995	103	711	879	460	Phanerophyte	Seed	Zoochory	Dry	Pod	ND	1	0	0	0	NA	NA	978435_cassia.JPGsummary_morpho.csv	24.8583	20.3383	0.75355	6.95761	4.57704	1.5186
978561	DICOTYLEDONES	BIGNONIACEAE	Markhamia	tomentosa	NA	NA	0.424073	0.0422939	Guinea	GIN	22.45	11.5	60.5263	178.109	32.3	33.41	19	21.5333	29.95	25.0667	34.5233	1575	375	2.01	104.021	980	9	195	35	1048	Phanerophyte	Seed	Anemochory	Dry	Capsule	ND	1	0	0	0	NA	NA	978561_markamia_tomentosa.JPGsummary_morpho.csv	104.703	47.7662	0.58287	16.6535	8.05908	1.99343
978848	DICOTYLEDONES	CANNABACEAE	Trema	micranthum	NA	NA	NA	NA	Mexico	MEX	25.8875	9.94167	56.1676	240.786	35.3	37.71	17.7	27.3833	34.3167	28.4333	36.34	1875	337	26.01	76.0777	942	94	314	200	81	Nanophanerophyte or phanerophyte	Fruit	Zoochory	Fleshy	Drupe	NA	NA	NA	NA	NA	NA	NA	978848_trema.JPGsummary_morpho.csv	2.575	6.39316	0.79063	2.06157	1.69106	1.18758
978860	DICOTYLEDONES	ERICACEAE	Arctostaphylos	pungens	NA	NA	43.6579	6.71683	Mexico	MEX	13.4417	14.2	62.0087	267.504	24.7	21.91	22.9	15.1333	21.7333	16.35	23.6733	640	155	5.01	100.641	392	23	284	49	2651	Nanophanerophyte	Fruit	Zoochory	Fleshy	Drupe	NA	NA	NA	NA	NA	NA	NA	NA	NA	NA	NA	NA	NA	NA
978882	DICOTYLEDONES	RUTACEAE	Decatropis	bicolor	NA	NA	0.919713	0.0337092	Mexico	MEX	17.7917	12.2833	59.3398	240.783	28.2	27.61	20.7	19.0667	24.8167	20.4833	28.44	525	108	10.01	75.1795	260	39	141	39	1855	Phanerophyte	Fruit	Autochory/ Zoochory	Unknown	Unknown	NA	NA	NA	NA	NA	NA	NA	978882_decatropis.JPGsummary_morpho.csv	11.3991	14.3148	0.69912	4.57862	3.32265	1.45197
978893	DICOTYLEDONES	AMARANTHACEAE	Iresine	cassiniiformis	NA	NA	NA	NA	Mexico	MEX	17.8583	12.3167	59.5008	239.733	28.3	27.71	20.7	19.0833	24.9167	20.5667	28.5233	516	107	10.01	75.8436	257	38	140	38	1835	Unknown	Seed	Autochory	Dry	UtriclesÂ	NA	NA	NA	NA	NA	NA	NA	978893_iresine.jpgsummary_morpho.csv	1.561	5.999	0.562	1.792	1.217	1.456
978907	DICOTYLEDONES	EUPHORBIACEAE	Manihot	triloba	NA	NA	366.379	7.16471	Mexico	MEX	24	16.05	70.7048	178.529	35.5	32.91	22.7	24.7	30.9	26.25	35.59	786	170	4.01	102.361	455	13	258	16	1249	Phanerophyte	Seed	MyrmecochoryÂ	Dry	Capsule	NA	NA	NA	NA	NA	NA	NA	978907_Marihot.JPGsummary_morpho.csv	396.071	81.2451	0.75483	27.9511	17.607	1.58477
978918	DICOTYLEDONES	MELIACEAE	Trichilia	americana	NA	NA	49.7807	6.54529	Mexico	MEX	23.875	15.9667	70.649	175.997	35.3	32.81	22.6	24.5333	30.8	26.1	35.5233	790	171	4.01	102.246	459	14	260	16	1286	Phanerophyte	Seed	Zoochory	Dry	Capsule	NA	NA	NA	NA	NA	NA	NA	978918_Trichilia.JPGsummary_morpho.csv	212.204	56.0933	0.83941	17.1373	15.875	1.05831
978929	MONOCOTYLEDONES	ARECACEAE	Brahea	calcarea	NA	NA	7.31913	0.639233	Mexico	MEX	14.525	14.2167	70.0328	170.66	24.7	24.51	20.3	16.05	21.3	16.5	26.1233	475	116	1.01	96.8193	251	10	208	10	2349	Phanerophyte	Fruit	Zoochory	Fleshy	Unknown	NA	NA	NA	NA	NA	NA	NA	978929_brahea.JPGsummary_morpho.csv	38.2813	28.7499	0.58827	9.13315	5.68825	1.59812
978952	DICOTYLEDONES	EUPHORBIACEAE	Croton	grewiifolius	NA	NA	NA	NA	Mexico	MEX	22.6167	14.85	64.5652	235.047	34	31.11	23	23.4333	29.9333	25.4833	33.4233	1627	307	26.01	86.4598	881	90	399	103	1480	Nanophanerophyte or phanerophyte	Seed	Autochory	Dry	Capsule	NA	NA	NA	NA	NA	NA	NA	978952_croton.JPGsummary_morpho.csv	11.8608	13.7002	0.78963	5.01112	3.04511	1.61861
978974	DICOTYLEDONES	MELIACEAE	Cedrela	salvadorensis	NA	NA	0.699117	0.0830255	Mexico	MEX	23.5083	15.4833	65.6073	234.509	35.2	31.71	23.6	24.2833	30.8	26.4	34.3233	1536	290	25.01	87.1157	838	84	383	91	1370	Phanerophyte	Seed	Anemochory	Dry	Capsule	NA	NA	NA	NA	NA	NA	6	978974_cedrela.JPGsummary_morpho.csv	85.4254	45.1076	0.53349	16.3861	7.09893	2.31948
978985	DICOTYLEDONES	BURSERACEAE	Bursera	submoniliformis	NA	NA	41.3807	2.62937	Mexico	MEX	24.1625	16.3583	67.0424	234.629	36.3	32.01	24.4	24.9	31.4333	27.05	34.9733	1361	257	22.01	87.3891	746	73	347	75	1176	Nanophanerophyte or phanerophyte	Seed	Zoochory	Fleshy	Drupe	NA	NA	NA	NA	NA	NA	NA	978985_bursera.JPGsummary_morpho.csv	19.6745	18.6464	0.73713	5.93264	4.67742	1.19972
978996	DICOTYLEDONES	BIGNONIACEAE	Crescentia	alata	NA	NA	2.99376	1.05408	Mexico	MEX	24.2	16.25	70.6522	181.559	35.8	32.91	23	24.9167	31.0667	26.5	35.7567	772	166	4.01	101.857	443	14	251	17	1198	Phanerophyte	Fruit	Zoochory	Fleshy	Pepo	ND	1	0	0	0	NA	NA	978996_crescentia alata.JPGsummary_morpho.csv	38.1838	24.8066	0.77952	7.81298	6.44094	1.1657
979007	DICOTYLEDONES	BIGNONIACEAE	Handroanthus	impetiginosus	NA	NA	1.16679	0.0706948	Mexico	MEX	23.9167	16.0333	70.944	173.459	35.4	32.91	22.6	24.5333	30.9	26.1333	35.6067	791	171	4.01	101.837	458	14	260	16	1292	Phanerophyte	Seed	Anemochory	Dry	Capsule	NA	NA	NA	NA	NA	17.2827	9	979007_handroanthys.JPGsummary_morpho.csv	199.927	69.8767	0.52222	25.5093	11.2475	2.18735
979029	DICOTYLEDONES	FABACEAE	Ateleia	standleyana	NA	NA	13.0667	2.1666	Mexico	MEX	21.4708	15.3917	67.2125	231.482	31.6	28.81	22.9	23.8833	29.85	23.95	32.4067	1578	400	2.01	120.937	1137	17	919	67	794	Phanerophyte	Fruit	Anemochory	Dry	Samaroid	NA	NA	NA	NA	NA	NA	8.8	979029_ateleia.JPGsummary_morpho.csv	17.3098	17.4895	0.70989	5.71089	3.92721	1.51636
979052	DICOTYLEDONES	FABACEAE	Acaciella	angustissima	var.	angustissima	2.89801	0.173945	Mexico	MEX	25.5167	12.8667	68.4397	225.462	33.2	34.51	18.8	27.9833	31.8833	27.9833	36.59	830	228	2.01	109.783	552	9	552	41	71	Nanophanerophyte or phanerophyte	Seed	Zoochory	Dry	Pod	NA	NA	NA	NA	NA	2.29571	2.4	979052_acaciella.JPGsummary_morpho.csv	6.1881	9.40357	0.86795	3.12428	2.47919	1.25523
979063	DICOTYLEDONES	SALICACEAE	Salix	caprea	NA	NA	NA	NA	United Kingdom	GBR	9.05833	6.61667	35.195	448.476	19.7	21.01	18.8	5.01667	22.15	14.7833	17.8733	1011	113	50.01	21.8717	326	189	194	300	285	Phanerophyte	Seed	Anemochory	Dry	Capsule	NA	NA	NA	NA	NA	79.76	6	979063_salix_06.tiffsummary_morpho.csv	0.427	3.176	0.532	1.292	0.419	3.294
980991	DICOTYLEDONES	BORAGINACEAE	Cynoglossum	NA	NA	NA	1.34077	0.247836	Madagascar	MDG	26.1542	10.1583	70.544	141.397	32.4	38.11	14.4	27.1667	33.3	27.35	37.9733	1935	465	21.01	103.052	1209	65	830	72	87	Unknown	Fruit	Zoochory	Dry	Nutlet	NA	NA	NA	NA	NA	NA	NA	980991_Cynogossum.JPGsummary_morpho.csv	3.1488	8.04426	0.61117	3.05647	1.54016	2.00968
981068	MONOCOTYLEDONES	SMILACACEAE	Smilax	anceps	NA	NA	NA	NA	Madagascar	MDG	26.1542	10.1583	70.544	141.397	32.4	38.11	14.4	27.1667	33.3	27.35	37.9733	1935	465	21.01	103.052	1209	65	830	72	87	Climber	Fruit	Zoochory	Fleshy	BerryÂ	NA	NA	NA	NA	NA	NA	NA	981068_smilax.JPGsummary_morpho.csv	17.0425	15.8668	0.84931	5.20689	4.24745	1.20812
981172	DICOTYLEDONES	CLEOMACEAE	Cleome	viscosa	NA	NA	NA	NA	Madagascar	MDG	26.1542	10.1583	70.544	141.397	32.4	38.11	14.4	27.1667	33.3	27.35	37.9733	1935	465	21.01	103.052	1209	65	830	72	87	Therophyte or chamaephyte	Seed	Autochory	Dry	Capsule	NA	NA	NA	NA	NA	55.5869	7.3	981172_cleome.JPGsummary_morpho.csv	0.86837	3.67219	0.79409	1.22927	0.96529	1.25865
981219	DICOTYLEDONES	LAMIACEAE	Mesosphaerum	pectinatum	NA	NA	NA	NA	Madagascar	MDG	26.1542	10.1583	70.544	141.397	32.4	38.11	14.4	27.1667	33.3	27.35	37.9733	1935	465	21.01	103.052	1209	65	830	72	87	Therophyte or chamaephyte	Fruit	Zoochory	Dry	Nutlet	NA	NA	NA	NA	NA	0.350531	NA	981219_mesophaerum.JPGsummary_morpho.csv	0.60897	2.97001	0.86577	1.00756	0.81403	1.22353
981220	DICOTYLEDONES	BIXACEAE	Bixa	orellana	NA	NA	NA	NA	Madagascar	MDG	26.1542	10.1583	70.544	141.397	32.4	38.11	14.4	27.1667	33.3	27.35	37.9733	1935	465	21.01	103.052	1209	65	830	72	87	Nanophanerophyte or phanerophyte	Seed	Zoochory	Dry	Capsule	NA	NA	NA	NA	NA	NA	NA	NA	NA	NA	NA	NA	NA	NA
981286	DICOTYLEDONES	FABACEAE	Cynometra	sakalava	NA	NA	NA	NA	NA	NA	26.0167	9.28333	70.3283	129.164	31.7	38.61	13.2	26.8833	33.1833	27.2167	38.0233	2014	502	24.01	99.4195	1231	79	829	79	71	Phanerophyte	Seed	Zoochory	Fleshy	Pod	NA	NA	NA	NA	NA	NA	NA	981286_cynometra.JPGsummary_morpho.csv	48.7649	31.4785	0.61737	9.67242	6.74661	1.42164
981323	DICOTYLEDONES	BORAGINACEAE	Heliotropium	NA	NA	NA	NA	NA	Madagascar	MDG	26.1542	10.1583	70.544	141.397	32.4	38.11	14.4	27.1667	33.3	27.35	37.9733	1935	465	21.01	103.052	1209	65	830	72	87	Unknown	Fruit	Autochory/ Zoochory	Dry	Drupe	NA	NA	NA	NA	NA	NA	NA	NA	NA	NA	NA	NA	NA	NA
981415	DICOTYLEDONES	MORACEAE	Trilepisium	madagascariense	NA	NA	8.40846	1.66514	Madagascar	MDG	26.1542	10.1583	70.544	141.397	32.4	38.11	14.4	27.1667	33.3	27.35	37.9733	1935	465	21.01	103.052	1209	65	830	72	87	Phanerophyte	Fruit	Zoochory	Fleshy	Drupe	NA	NA	NA	NA	NA	NA	NA	981415_trilepisium.JPGsummary_morpho.csv	84.0012	38.7331	0.6996	14.1333	8.7046	1.53903
981437	DICOTYLEDONES	DICHAPETALACEAE	Dichapetalum	bojeri	NA	NA	3.87814	1.08983	Madagascar	MDG	26.1542	10.1583	70.544	141.397	32.4	38.11	14.4	27.1667	33.3	27.35	37.9733	1935	465	21.01	103.052	1209	65	830	72	87	Scrambling nanophanerophyte or phanerophyte	Fruit	Zoochory	Dry	Drupe	NA	NA	NA	NA	NA	NA	NA	981437_dichapetalum.JPGsummary_morpho.csv	43.8609	29.002	0.66201	9.87746	6.15597	1.54869
981507	DICOTYLEDONES	CHRYSOBALANACEAE	Grangeria	porosa	NA	NA	12.2664	2.15287	Madagascar	MDG	26.1542	10.1583	70.544	141.397	32.4	38.11	14.4	27.1667	33.3	27.35	37.9733	1935	465	21.01	103.052	1209	65	830	72	87	Nanophanerophyte or phanerophyte	Fruit	Zoochory	Fleshy	Drupe	NA	NA	NA	NA	NA	NA	NA	981507_grangeria.JPGsummary_morpho.csv	58.5211	33.9637	0.63972	12.8958	6.11891	2.06569
981552	DICOTYLEDONES	FABACEAE	Rhynchosia	NA	NA	NA	0.758967	0.0103787	Madagascar	MDG	26.1542	10.1583	70.544	141.397	32.4	38.11	14.4	27.1667	33.3	27.35	37.9733	1935	465	21.01	103.052	1209	65	830	72	87	Unknown	Seed	Autochory	Dry	Pod	NA	NA	NA	NA	NA	NA	5	981552.JPGsummary_morpho.csv	9.62029	13.4729	0.67098	3.78816	3.1897	1.14838
981574	DICOTYLEDONES	ONAGRACEAE	Ludwigia	octovalvis	NA	NA	NA	NA	Madagascar	MDG	26.1542	10.1583	70.544	141.397	32.4	38.11	14.4	27.1667	33.3	27.35	37.9733	1935	465	21.01	103.052	1209	65	830	72	87	Semiaquatic chamaephyte	Seed	Autochory	Dry	Capsule	NA	NA	NA	NA	NA	31.1263	6.5	981574_ludwig.JPGsummary_morpho.csv	0.3451	2.33867	0.76364	0.79718	0.58641	1.29478
981666	DICOTYLEDONES	MYRTACEAE	Psidium	NA	NA	NA	35.0249	5.61427	Madagascar	MDG	26.1542	10.1583	70.544	141.397	32.4	38.11	14.4	27.1667	33.3	27.35	37.9733	1935	465	21.01	103.052	1209	65	830	72	87	Unknown	Fruit	Zoochory	Fleshy	BerryÂ	NA	NA	NA	NA	NA	NA	NA	981666_psidium.JPGsummary_morpho.csv	6.07065	10.038	0.75674	3.33875	2.46282	1.36389
981688	DICOTYLEDONES	FABACEAE	Vigna	NA	NA	NA	NA	NA	Madagascar	MDG	26.1542	10.1583	70.544	141.397	32.4	38.11	14.4	27.1667	33.3	27.35	37.9733	1935	465	21.01	103.052	1209	65	830	72	87	Unknown	Seed	Autochory/ Zoochory	Fleshy	Pod	NA	NA	NA	NA	NA	NA	7	981688_vigna.JPGsummary_morpho.csv	16.1403	16.0671	0.78576	5.74045	3.4065	1.6865
981736	DICOTYLEDONES	OROBANCHACEAE	Leucosalpa	madagascariensis	NA	NA	5.09798	1.46634	Madagascar	MDG	25.7292	11.925	64.4595	227.061	33.1	34.71	18.5	27.8333	31.55	27.8333	36.39	857	265	1.01	130.387	632	4	632	4	60	Unknown	Seed	Anemochory	Unknown	Unknown	NA	NA	NA	NA	NA	NA	NA	981736_leucocalpa.JPGsummary_morpho.csv	143.305	47.2289	0.80377	14.929	12.3536	1.1647
981781	DICOTYLEDONES	FABACEAE	Abrus	precatorius	NA	NA	4.94667	0.512341	Madagascar	MDG	24.5667	13.6167	63.928	266.35	33.9	32.71	21.3	27.1667	29.8667	27.1667	34.7067	859	248	1.01	122.896	606	6	606	6	268	Climbing nanophanerophyte	Seed	Zoochory	Fleshy	Pod	PY	0	0	0	1	5.433	7.1	981781_abrus.JPGsummary_morpho.csv	19.881	19.3296	0.70017	6.16701	4.45611	1.31481
981781	DICOTYLEDONES	FABACEAE	Abrus	precatorius	NA	NA	11.8387	0.471507	Madagascar	MDG	24.5667	13.6167	63.928	266.35	33.9	32.71	21.3	27.1667	29.8667	27.1667	34.7067	859	248	1.01	122.896	606	6	606	6	268	Climbing nanophanerophyte	Seed	Zoochory	Fleshy	Pod	PY	0	0	0	1	5.433	7.1	981781_abrus.JPGsummary_morpho.csv	19.881	19.3296	0.70017	6.16701	4.45611	1.31481
981792	DICOTYLEDONES	FABACEAE	Leucaena	leucocephala	NA	NA	18.3992	3.0163	Madagascar	MDG	24.5667	13.6167	63.928	266.35	33.9	32.71	21.3	27.1667	29.8667	27.1667	34.7067	859	248	1.01	122.896	606	6	606	6	268	Nanophanerophyte or phanerophyte	Seed	Autochory	Dry	Pod	PY	0	0	0	1	0.667757	8	981792_leucaena.JPGsummary_morpho.csv	22.7683	18.9706	0.79318	7.17334	4.172	1.69301
981806	DICOTYLEDONES	EUPHORBIACEAE	Ricinus	communis	NA	NA	NA	NA	Madagascar	MDG	24.5667	13.6167	63.928	266.35	33.9	32.71	21.3	27.1667	29.8667	27.1667	34.7067	859	248	1.01	122.896	606	6	606	6	268	Nanophanerophyte or phanerophyte	Seed	Zoochory	Dry	Capsule	PD	0	0	1	0	1.04323	NA	981806_ricinus.JPGsummary_morpho.csv	55.7831	32.7402	0.65885	11.4345	6.57545	1.69315
981862	DICOTYLEDONES	OCHNACEAE	Ochna	ciliata	NA	NA	6.39118	0.487191	Madagascar	MDG	24.5667	13.6167	63.928	266.35	33.9	32.71	21.3	27.1667	29.8667	27.1667	34.7067	859	248	1.01	122.896	606	6	606	6	268	Phanerophyte	Fruit	Zoochory	Fleshy	Druplets	NA	NA	NA	NA	NA	NA	NA	981862_ochna.JPGsummary_morpho.csv	45.2423	27.898	0.73171	8.70869	6.71971	1.28185
981873	DICOTYLEDONES	VIOLACEAE	Rinorea	angustifolia	NA	NA	NA	NA	Madagascar	MDG	24.5667	13.6167	63.928	266.35	33.9	32.71	21.3	27.1667	29.8667	27.1667	34.7067	859	248	1.01	122.896	606	6	606	6	268	Nanophanerophyte or phanerophyte	Seed	Autochory	Dry	Capsule	ND	1	0	0	0	NA	NA	981873_rinorea.JPGsummary_morpho.csv	21.429	18.4913	0.78704	5.98561	4.91693	1.18768
984058	DICOTYLEDONES	JUGLANDACEAE	Pterocarya	fraxinifolia	NA	NA	14.5516	5.75966	Azerbaijan	AZE	9.80417	8.70833	28.0914	818.953	26.2	15.31	31	13.9667	8.91667	19.8667	13.7567	639	83	31.01	33.7989	228	102	153	102	915	Phanerophyte	Fruit	Anemochory	Dry	Nut	NA	NA	NA	NA	NA	NA	NA	984058_pterocasya.JPGsummary_morpho.csv	43.7279	30.5035	0.59133	9.0048	6.91803	1.2059
984069	DICOTYLEDONES	LYTHRACEAE	Punica	granatum	NA	NA	18.9292	3.7494	Azerbaijan	AZE	13.7792	9.725	29.3807	874.114	31.3	18.31	33.1	17.4333	12.2167	24.4667	17.0567	559	72	27.01	30.7885	197	91	150	91	247	Phanerophyte	Fruit	Zoochory	Fleshy	BerryÂ	PD	0	0	1	0	NA	NA	984069_punicagranatum.JPGsummary_morpho.csv	12.68	15.9264	0.63097	6.08873	2.7876	2.20704
984678	DICOTYLEDONES	RUTACEAE	Boronia	muelleri	NA	NA	0.212373	0.0506181	Australia	AUS	13.5042	9.925	47.488	372.433	25.4	24.61	20.9	10.85	27.2167	18.2167	22.8233	1079	117	55.01	19.14	332	203	203	280	217	Nanophanerophyte or phanerophyte	Seed	Autochory	Dry	Capsule	NA	NA	NA	NA	NA	NA	NA	984678_boronia.JPGsummary_morpho.csv	1.65987	5.28973	0.74545	1.9881	1.10212	1.79605
984807	DICOTYLEDONES	MYRTACEAE	Kunzea	phylicoides	NA	NA	NA	NA	Australia	AUS	14.1333	11.4167	48.1716	447.236	26.9	23.31	23.7	16.25	26.4	19.6333	22.3733	722	80	48.01	15.6786	215	158	179	171	245	Nanophanerophyte or phanerophyte	Seed	Anemochory	Dry	Capsule	NA	NA	NA	NA	NA	NA	NA	984807_Kunzea.JPGsummary_morpho.csv	0.21777	2.25384	0.53644	0.91451	0.33222	2.99613
984830	DICOTYLEDONES	PROTEACEAE	Lomatia	fraseri	NA	NA	0.151403	0.012548	Australia	AUS	8.63333	8.41667	38.2576	490.933	21	19.11	22	2.7	23.75	14.75	16.54	1342	165	62.01	27.6305	445	227	227	445	1282	Phanerophyte	Seed	Anemochory	Dry	Follicle	NA	NA	NA	NA	NA	NA	NA	984830_lomatia.JPGsummary_morpho.csv	12.9435	14.4754	0.77272	5.21841	3.35388	1.51848
984841	DICOTYLEDONES	ASTERACEAE	Ozothamnus	conditus	NA	NA	NA	NA	Australia	AUS	13.8375	10.6583	49.1167	383.957	25.5	23.91	21.7	15.4	25.9167	18.5333	22.9233	797	84	51.01	16.4988	233	179	192	189	224	Unknown	Fruit	Anemochory	Dry	Achene	NA	NA	NA	NA	NA	NA	NA	NA	NA	NA	NA	NA	NA	NA
985000	DICOTYLEDONES	RHAMNACEAE	Alphitonia	oblata	NA	NA	16.8932	1.59582	Australia	AUS	25.5042	7.99167	60.0877	178.153	31.9	38.71	13.3	27.0667	32.3	27.3333	36.84	2067	423	15.01	91.7071	1206	73	705	111	100	Nanophanerophyte or phanerophyte	Fruit	Zoochory	Fleshy	Drupe	NA	NA	NA	NA	NA	NA	NA	985000_alphe.JPGsummary_morpho.csv	10.8306	12.5591	0.86069	4.1029	3.3438	1.21704
985239	DICOTYLEDONES	MYRTACEAE	Eucalyptus	brownii	NA	NA	NA	NA	Australia	AUS	22.65	13.4833	54.8103	409.506	33.6	29.11	24.6	27.0167	27.3333	27.0167	30.8733	591	118	11.01	71.9683	299	40	299	45	391	Phanerophyte	Seed	Autochory or Anemochory	Dry	Capsule	NA	NA	NA	NA	NA	NA	NA	NA	NA	NA	NA	NA	NA	NA
986890	DICOTYLEDONES	RUBIACEAE	Chapelieria	NA	NA	NA	3.30285	0.961734	Madagascar	MDG	18.625	10.2167	63.4576	264.7	26.5	30.51	16.1	21.4333	25.4	21.4667	29.09	1840	324	52.01	69.9704	916	182	907	243	1092	Unknown	Fruit	Zoochory	Fleshy	Unknown	NA	NA	NA	NA	NA	NA	NA	986890_chapelliesis.JPGsummary_morpho.csv	22.9973	24.966	0.47292	9.52405	3.43305	2.79241
986915	DICOTYLEDONES	ANNONACEAE	Xylopia	NA	NA	NA	12.0236	4.44407	Madagascar	MDG	18.95	10.45	64.1104	264.042	26.9	30.71	16.3	21.7833	25.7667	21.7833	29.4067	1895	333	54.01	68.5285	933	192	933	264	1030	Unknown	Seed	Zoochory	Fleshy	Unknown	NA	NA	NA	NA	NA	NA	NA	986915_xylopia.JPGsummary_morpho.csv	181.302	84.0671	0.32305	35.6653	8.34814	4.84741
987244	DICOTYLEDONES	BIGNONIACEAE	Ophiocolea	NA	NA	NA	0.86706	0.0562873	Madagascar	MDG	19.7333	12.25	65.8602	232.558	28.3	29.81	18.6	21.85	25.4333	21.8667	30.2733	1418	349	8.01	108.3	907	26	772	26	1217	NA	Fruit	Zoochory	Fleshy	BerryÂ	NA	NA	NA	NA	NA	NA	NA	987244.JPGsummary_morpho.csv	30.1342	21.7413	0.79888	7.169	5.35477	1.3073
987347	DICOTYLEDONES	CALOPHYLLACEAE	Mammea	NA	NA	NA	NA	NA	Madagascar	MDG	19.7333	12.25	65.8602	232.558	28.3	29.81	18.6	21.85	25.4333	21.8667	30.2733	1418	349	8.01	108.3	907	26	772	26	1217	Unknown	Fruit	Zoochory	Fleshy	Drupe	NA	NA	NA	NA	NA	NA	NA	987347_mammea.JPGsummary_morpho.csv	0.35902	2.36597	0.80269	0.81195	0.61208	1.33525
987370	DICOTYLEDONES	RUBIACEAE	Saldinia	oblongifolia	NA	NA	3.28283	0.23037	NA	NA	23.7042	8.425	61.9485	215.306	30.2	36.71	13.6	26.1833	31.95	26.1833	34.8567	2831	493	71.01	50.6445	1220	317	1220	494	50	Nanophanerophyte	Seed	Zoochory	Fleshy	Unknown	NA	NA	NA	NA	NA	NA	NA	987370_saldinia.JPGsummary_morpho.csv	11.5333	15.0682	0.64249	5.71691	2.83673	1.97042
987417	DICOTYLEDONES	GENTIANACEAE	Tachiadenus	carinatus	NA	NA	NA	NA	NA	NA	23.7042	8.425	61.9485	215.306	30.2	36.71	13.6	26.1833	31.95	26.1833	34.8567	2831	493	71.01	50.6445	1220	317	1220	494	50	Unknown	Seed	Autochory	Unknown	Unknown	NA	NA	NA	NA	NA	NA	NA	987417_tachiaaerus_06.tiffsummary_morpho.csv	0.15	1.536	0.796	0.517	0.4	1.231
987576	DICOTYLEDONES	RUBIACEAE	Coffea	buxifolia	NA	NA	1.12831	0.249637	Madagascar	MDG	18.5583	12.4333	66.8459	223.331	27	28.51	18.6	20.5167	24.3667	20.5333	29.2067	1459	370	3.01	113.382	953	11	825	11	1430	Nanophanerophyte	Fruit	Zoochory	Fleshy	Drupe	NA	NA	NA	NA	NA	NA	NA	987576_coltea.JPGsummary_morpho.csv	10.0397	12.5781	0.80121	3.80375	3.41171	1.09497
987657	DICOTYLEDONES	RUTACEAE	Vepris	macrophylla	NA	NA	20.3574	2.27677	Madagascar	MDG	18.5583	12.4333	66.8459	223.331	27	28.51	18.6	20.5167	24.3667	20.5333	29.2067	1459	370	3.01	113.382	953	11	825	11	1430	Phanerophyte	Fruit	Zoochory	Fleshy	Drupe	NA	NA	NA	NA	NA	NA	NA	987657_vepris_macroph.JPGsummary_morpho.csv	59.9639	29.7989	0.84036	9.25084	8.24071	1.09958
987819	DICOTYLEDONES	RHAMNACEAE	Gouania	NA	NA	NA	25.6033	1.88538	NA	NA	26.0167	9.28333	70.3283	129.164	31.7	38.61	13.2	26.8833	33.1833	27.2167	38.0233	2014	502	24.01	99.4195	1231	79	829	79	71	Unknown	Seed	Anemochory	Dry	Schizocarp	NA	NA	NA	NA	NA	NA	NA	987819_gouania.JPGsummary_morpho.csv	10.3598	12.3223	0.85706	4.14035	3.18717	1.29459
988089	DICOTYLEDONES	PEDALIACEAE	Sesamum	indicum	NA	NA	NA	NA	NA	NA	26.0167	9.28333	70.3283	129.164	31.7	38.61	13.2	26.8833	33.1833	27.2167	38.0233	2014	502	24.01	99.4195	1231	79	829	79	71	Therophyte	Seed	Autochory	Dry	Capsule	NA	NA	NA	NA	NA	1.54846	NA	988089_sesamu.JPGsummary_morpho.csv	0.80635	3.47247	0.83698	1.16539	0.93421	1.2384
988458	DICOTYLEDONES	FABACEAE	Macrotyloma	axillare	NA	NA	0.56789	0.0778855	NA	NA	26.0167	9.28333	70.3283	129.164	31.7	38.61	13.2	26.8833	33.1833	27.2167	38.0233	2014	502	24.01	99.4195	1231	79	829	79	71	Scrambling therophyte or hemicryptophyte	Seed	Autochory	Dry	Pod	NA	NA	NA	NA	NA	2.51	6	988458_macrotyl.JPGsummary_morpho.csv	11.9795	14.0695	0.76051	4.83431	3.1982	1.53769
988492	DICOTYLEDONES	MALVACEAE	Sida	NA	NA	NA	0.62196	0.108085	Madagascar	MDG	26.5708	12.6917	64.4247	186.967	35.5	35.91	19.7	27.7	33.6833	28.2833	37.7233	1489	459	1.01	130.492	1091	6	786	6	83	Unknown	Seed	Autochory/ Zoochory	Dry	Schizocarp	NA	NA	NA	NA	NA	23.01	4	988492_sida.JPGsummary_morpho.csv	3.45583	10.2623	0.42888	3.14365	1.84946	1.54822
988610	DICOTYLEDONES	RUBIACEAE	Danais	NA	NA	NA	NA	NA	Madagascar	MDG	19.325	10.7833	64.9598	264.115	27.4	30.91	16.6	22.1333	26.15	22.1333	29.7733	1862	337	52.01	70.1517	930	187	930	253	958	Unknown	Seed	Anemochory	Dry	Capsule	NA	NA	NA	NA	NA	NA	NA	988610_Danais.JPGsummary_morpho.csv	0.24024	2.20176	0.62659	0.71752	0.50451	1.3525
988643	DICOTYLEDONES	HYPERICACEAE	Harungana	madagascariensis	NA	NA	6.97176	0.632825	NA	NA	26.0167	9.28333	70.3283	129.164	31.7	38.61	13.2	26.8833	33.1833	27.2167	38.0233	2014	502	24.01	99.4195	1231	79	829	79	71	Nanophanerophyte or phanerophyte	Fruit	Zoochory	Fleshy	BerryÂ	NA	NA	NA	NA	NA	3.95089	NA	988643_hasungana.JPGsummary_morpho.csv	12.2007	14.1132	0.7862	4.35154	3.73691	1.15606
988964	DICOTYLEDONES	PHYSENACEAE	Physena	NA	NA	NA	NA	NA	NA	NA	23.7042	8.425	61.9485	215.306	30.2	36.71	13.6	26.1833	31.95	26.1833	34.8567	2831	493	71.01	50.6445	1220	317	1220	494	50	Unknown	Fruit	Zoochory	Dry	Nut	NA	NA	NA	NA	NA	NA	NA	NA	NA	NA	NA	NA	NA	NA
990062	DICOTYLEDONES	BORAGINACEAE	Borago	officinalis	NA	NA	4.12489	0.156283	Madagascar	MDG	26.2792	11.275	75.1667	98.6375	33.1	38.21	15	26.7333	33.8333	27.05	38.6733	1564	439	4.01	119.648	1084	12	667	12	98	Therophyte	Fruit	Autochory/ Zoochory	Dry	Nutlet	NA	NA	NA	NA	NA	NA	NA	990062_borago.JPGsummary_morpho.csv	7.63377	11.2126	0.76113	3.93675	2.68807	1.47968
991830	DICOTYLEDONES	RUBIACEAE	Morinda	NA	NA	NA	4.02725	0.764706	Madagascar	MDG	19.325	10.7833	64.9598	264.115	27.4	30.91	16.6	22.1333	26.15	22.1333	29.7733	1862	337	52.01	70.1517	930	187	930	253	958	Unknown	Fruit	Zoochory	Fleshy	Syncarp	NA	NA	NA	NA	NA	NA	NA	991830_morinda.JPGsummary_morpho.csv	4.97427	9.12287	0.75406	3.05601	2.11085	1.44772
991841	MONOCOTYLEDONES	ARECACEAE	Ravenea	NA	NA	NA	NA	NA	Madagascar	MDG	19.325	10.7833	64.9598	264.115	27.4	30.91	16.6	22.1333	26.15	22.1333	29.7733	1862	337	52.01	70.1517	930	187	930	253	958	Unknown	Fruit	Zoochory	Fleshy	Unknown	NA	NA	NA	NA	NA	NA	NA	991841_ravenea.JPGsummary_morpho.csv	11.3653	13.2927	0.80846	4.51171	3.25987	1.37679
991999	DICOTYLEDONES	EUPHORBIACEAE	Sclerocroton	melanostictus	NA	NA	3.95482	0.819321	Madagascar	MDG	26.4167	12.6167	65.7118	185.072	35.3	36.21	19.2	27.6	32.7333	28.1167	37.5733	1521	475	1.01	131.618	1119	5	808	5	89	Nanophanerophyte or phanerophyte	Seed	Zoochory	Unknown	Capsule	NA	NA	NA	NA	NA	NA	14	991999_sclerocroton.JPGsummary_morpho.csv	17.2592	18.0042	0.66916	6.44314	3.47951	1.8433
992088	MONOCOTYLEDONES	ASPARAGACEAE	Dracaena	NA	NA	NA	NA	NA	Madagascar	MDG	19.325	10.7833	64.9598	264.115	27.4	30.91	16.6	22.1333	26.15	22.1333	29.7733	1862	337	52.01	70.1517	930	187	930	253	958	Unknown	Fruit	Zoochory	Fleshy	BerryÂ	NA	NA	NA	NA	NA	NA	NA	992088_dracaena.JPGsummary_morpho.csv	30.7022	23.5504	0.70077	7.11843	5.9645	1.14825
992169	DICOTYLEDONES	LAURACEAE	Cryptocarya	NA	NA	NA	56.2279	2.47736	Madagascar	MDG	19.325	10.7833	64.9598	264.115	27.4	30.91	16.6	22.1333	26.15	22.1333	29.7733	1862	337	52.01	70.1517	930	187	930	253	958	Unknown	Fruit	Zoochory	Fleshy	Drupe	NA	NA	NA	NA	NA	NA	NA	992169_cryptocarya.JPGsummary_morpho.csv	25.7564	22.4997	0.64084	6.34793	5.62844	1.06491
992284	MONOCOTYLEDONES	ARECACEAE	Dypsis	NA	NA	NA	NA	NA	Madagascar	MDG	19.325	10.7833	64.9598	264.115	27.4	30.91	16.6	22.1333	26.15	22.1333	29.7733	1862	337	52.01	70.1517	930	187	930	253	958	Unknown	Fruit	Zoochory	Fleshy	Drupe	NA	NA	NA	NA	NA	NA	NA	992284_dypsis.JPGsummary_morpho.csv	19.148	17.0448	0.819	5.5246	4.48736	1.22093
992505	DICOTYLEDONES	VITACEAE	Cissus	NA	NA	NA	1.98313	0.131975	NA	NA	23.7042	8.425	61.9485	215.306	30.2	36.71	13.6	26.1833	31.95	26.1833	34.8567	2831	493	71.01	50.6445	1220	317	1220	494	50	Unknown	Fruit	Zoochory	Fleshy	BerryÂ	NA	NA	NA	NA	NA	NA	7.7	992505_cissus.JPGsummary_morpho.csv	2.5271	7.24703	0.67009	2.20146	1.63025	1.27351
992664	DICOTYLEDONES	RHAMNACEAE	Frangula	alnus	NA	NA	3.64982	0.199309	United Kingdom	GBR	9.1625	7.14167	37.9876	440.455	19.7	21.01	18.8	6.98333	14.6667	14.7667	17.99	787	84	50.01	17.3318	243	163	187	197	115	Nanophanerophyte or phanerophyte	Fruit	Zoochory	Fleshy	Drupe	PD	0	0	1	0	0.394615	NA	992664_fragarula.JPGsummary_morpho.csv	15.1981	15.8218	0.76276	5.09618	4.12254	1.18761
992723	DICOTYLEDONES	MELASTOMATACEAE	Memecylon	NA	NA	NA	13.411	3.03335	NA	NA	26.1833	11.4167	66.376	172.671	33.7	36.61	17.2	27.35	32.7167	27.65	37.5567	1499	462	3.01	127.969	1082	12	787	12	99	Unknown	Fruit	Zoochory	Fleshy	BerryÂ	NA	NA	NA	NA	NA	NA	NA	992723_memecylan.JPGsummary_morpho.csv	137.717	47.883	0.75596	14.2917	12.3391	1.15609
992893	DICOTYLEDONES	BIGNONIACEAE	Colea	fusca	NA	NA	0.996822	0.109657	Madagascar	MDG	23.5917	9.01667	62.6157	223.788	30.6	36.31	14.4	26.1333	31.85	26.1333	34.6233	2593	434	83.01	50.508	1140	328	1140	431	89	Nanophanerophyte or phanerophyte	Fruit	Zoochory	Fleshy	BerryÂ	NA	NA	NA	NA	NA	NA	NA	992893_colea.JPGsummary_morpho.csv	51.7774	30.2728	0.69641	9.57491	7.40046	1.23491
994037	DICOTYLEDONES	FABACEAE	Callistachys	sp. south-coast variant (M. Carter 180)	NA	NA	8.33306	2.42763	NA	NA	NA	NA	NA	NA	NA	NA	NA	NA	NA	NA	NA	NA	NA	NA	NA	NA	NA	NA	NA	NA	NA	Seed	Autochory	Dry	Pod	NA	NA	NA	NA	NA	NA	NA	994037_callisachys.JPGsummary_morpho.csv	1.96335	5.82255	0.72769	2.1498	1.20809	1.85337
995274	DICOTYLEDONES	RHAMNACEAE	Rhamnus	cathartica	NA	NA	2.04546	0.426938	United Kingdom	GBR	9.75417	7.725	37.5	479.685	21.6	21.11	20.6	7.38333	14.9833	15.8333	18.1067	599	62	37.01	13.8991	174	125	150	145	57	Nanophanerophyte or phanerophyte	Seed	Zoochory	Fleshy	Drupe	NA	NA	NA	NA	NA	NA	88	995274_rhamnus.JPGsummary_morpho.csv	12.2212	14.6773	0.7138	5.26869	3.27788	1.54128
995296	DICOTYLEDONES	VIBURNACEAE	Viburnum	lantana	NA	NA	5.67807	1.31688	United Kingdom	GBR	9.64167	7.48333	36.683	477.85	21.5	21.21	20.4	7.26667	14.8667	15.75	18.0733	621	64	38.01	13.6255	179	132	154	150	125	Nanophanerophyte or phanerophyte	Seed	Autochory/ Zoochory	Fleshy	Drupe	MPD	0	1	0	0	15.51	46.5	995296_viyrnsm.JPGsummary_morpho.csv	33.6465	27.5514	0.56967	7.71394	5.86168	1.27821
995399	DICOTYLEDONES	SIMAROUBACEAE	Amaroria	soulameoides	NA	NA	6.91256	1.96827	Fiji	FJI	25.3667	4.31667	56.7982	120.535	29.5	42.01	7.6	26.7833	32.8333	26.7833	37.6733	2408	364	63.01	46.9557	986	277	986	277	135	Phanerophyte	Seed	Zoochory	Fleshy	Drupe	NA	NA	NA	NA	NA	NA	NA	995399_amaroria.JPGsummary_morpho.csv	20.4918	17.864	0.80434	6.20899	4.39009	1.38512
995861	DICOTYLEDONES	ARALIACEAE	Polyscias	NA	NA	NA	3.77265	0.229717	Madagascar	MDG	26.2	9.65	72.0149	119.354	32.2	38.91	13.4	27	33.5167	27.2833	38.3567	1769	477	8.01	111.333	1148	28	748	28	44	Unknown	Fruit	Zoochory	Fleshy	Drupe	NA	NA	NA	NA	NA	NA	NA	995861_polyscias.JPGsummary_morpho.csv	16.38	15.7625	0.8287	5.13679	4.031	1.25227
996086	DICOTYLEDONES	RUBIACEAE	Chassalia	princei	NA	NA	1.5057	0.456482	Madagascar	MDG	26.2	9.65	72.0149	119.354	32.2	38.91	13.4	27	33.5167	27.2833	38.3567	1769	477	8.01	111.333	1148	28	748	28	44	Nanophanerophyte	Fruit	Zoochory	Fleshy	Drupe	NA	NA	NA	NA	NA	NA	NA	996086_chassalia.JPGsummary_morpho.csv	13.2567	14.0848	0.8378	4.63254	3.70193	1.24291
996156	DICOTYLEDONES	FABACEAE	Baphia	madagascariensis	NA	NA	16.0386	4.08452	Madagascar	MDG	26.0625	13.1583	65.4643	191.503	35.4	35.41	20.1	27.2833	32.3	27.85	37.14	1492	458	0.01	131.306	1098	2	790	2	197	Nanophanerophyte or phanerophyte	Seed	Autochory	Dry	Pod	NA	NA	NA	NA	NA	NA	7	996156_baphia.JPGsummary_morpho.csv	24.9037	20.04	0.7765	7.59271	4.22792	1.74963
996341	DICOTYLEDONES	APOCYNACEAE	Landolphia	NA	NA	NA	NA	NA	Madagascar	MDG	23.7083	7.86667	62.4339	198.114	30.1	37.61	12.6	25.9833	31.9667	25.9833	35.0567	2980	416	89.01	44.6332	1162	328	1162	519	207	Unknown	Fruit	Zoochory	Fleshy	BerryÂ	NA	NA	NA	NA	NA	NA	NA	996341_lardlphia.JPGsummary_morpho.csv	79.2881	38.3048	0.68513	12.7659	7.93425	1.62537
996765	DICOTYLEDONES	MORINGACEAE	Moringa	oleifera	NA	NA	8.64502	1.19387	Madagascar	MDG	26.2792	10.2417	73.681	110.36	32.4	38.61	13.9	26.9667	33.7	27.25	38.54	1744	471	7.01	112.194	1141	25	737	25	46	Phanerophyte	Seed	Anemochory	Dry	Capsule	NA	NA	NA	NA	NA	NA	NA	996765_moringa.JPGsummary_morpho.csv	11.9624	16.0876	0.58039	6.62143	2.59965	2.59865
997382	DICOTYLEDONES	MYRICACEAE	Myrica	NA	NA	NA	30.6136	8.68528	Madagascar	MDG	18.0083	10.6333	61.8217	262.617	25.8	28.71	17.2	20.7167	24.1	20.7167	28.2067	1244	266	25.01	90.8601	726	82	726	82	1268	Unknown	Fruit	Zoochory	Fleshy	Drupe	NA	NA	NA	NA	NA	NA	NA	997382_myrta.JPGsummary_morpho.csv	2.91592	6.92668	0.76243	2.3859	1.7645	1.27397
997625	DICOTYLEDONES	FABACEAE	Mezoneuron	hildebrandtii	NA	NA	10.5759	1.38497	Madagascar	MDG	24.1958	9.84167	71.3164	121.027	30.7	37.01	13.8	25.0333	32.3833	25.2333	36.29	1344	358	8.01	116.656	905	40	633	43	431	Scrambling nanophanerophyte or liana	Fruit	Anemochory	Dry	Pod	NA	NA	NA	NA	NA	NA	7	997625_mezoneran.JPGsummary_morpho.csv	32.8292	22.624	0.80629	7.59221	5.42139	1.39705
997739	DICOTYLEDONES	FABACEAE	Hymenaea	verrucosa	NA	NA	14.9368	4.49077	Madagascar	MDG	26.2	9.65	72.0149	119.354	32.2	38.91	13.4	27	33.5167	27.2833	38.3567	1769	477	8.01	111.333	1148	28	748	28	44	Nanophanerophyte or phanerophyte	Fruit	Zoochory	Dry	Pod	NA	NA	NA	NA	NA	60.01	NA	997739_hymenoea.JPGsummary_morpho.csv	116.944	42.1166	0.82551	14.4658	10.3415	1.38952
998323	DICOTYLEDONES	RUBIACEAE	Triainolepis	NA	NA	NA	1.91657	0.068942	Madagascar	MDG	19.325	10.7833	64.9598	264.115	27.4	30.91	16.6	22.1333	26.15	22.1333	29.7733	1862	337	52.01	70.1517	930	187	930	253	958	Unknown	Fruit	Zoochory	Fleshy	Drupe	NA	NA	NA	NA	NA	NA	NA	998323_triainolepsis.JPGsummary_morpho.csv	30.134	22.6501	0.74585	6.81286	5.95152	1.09245
998770	DICOTYLEDONES	ANACARDIACEAE	Micronychia	NA	NA	NA	6.43597	0.316126	Madagascar	MDG	19.325	10.7833	64.9598	264.115	27.4	30.91	16.6	22.1333	26.15	22.1333	29.7733	1862	337	52.01	70.1517	930	187	930	253	958	Unknown	Fruit	Zoochory	Fleshy	Drupe	NA	NA	NA	NA	NA	NA	NA	998770_microyc.JPGsummary_morpho.csv	25.0008	23.5879	0.58172	7.45024	5.50279	1.34354
998976	DICOTYLEDONES	CUNONIACEAE	Weinmannia	NA	NA	NA	0.262885	0.096185	Madagascar	MDG	19.325	10.7833	64.9598	264.115	27.4	30.91	16.6	22.1333	26.15	22.1333	29.7733	1862	337	52.01	70.1517	930	187	930	253	958	Unknown	Seed	Anemochory	Dry	Capsule	NA	NA	NA	NA	NA	NA	NA	998976_weinma.JPGsummary_morpho.csv	0.31882	2.50025	0.64078	1.00994	0.45421	2.22246
999489	DICOTYLEDONES	FABACEAE	Alysicarpus	vaginalis	NA	NA	0.3268	0.10753	NA	NA	26.0167	9.28333	70.3283	129.164	31.7	38.61	13.2	26.8833	33.1833	27.2167	38.0233	2014	502	24.01	99.4195	1231	79	829	79	71	Hemicryptophyte or chamaephyte	Seed	Zoochory	Dry	Pod	PY	0	0	0	1	4.01	7	999489_alysicarpus.JPGsummary_morpho.csv	1.15867	4.29444	0.78881	1.58725	0.89992	1.76428
999515	DICOTYLEDONES	RUBIACEAE	Breonia	perrieri	NA	NA	NA	NA	NA	NA	26.0167	9.28333	70.3283	129.164	31.7	38.61	13.2	26.8833	33.1833	27.2167	38.0233	2014	502	24.01	99.4195	1231	79	829	79	71	Phanerophyte	Seed	Zoochory	Dry	Capsule	NA	NA	NA	NA	NA	NA	NA	999515_breonadia.jpgsummary_morpho.csv	1.14	4.355	0.76	1.507	1.066	1.368
999803	DICOTYLEDONES	RUBIACEAE	Melanoxerus	suavissimus	NA	NA	1.05302	0.15964	Madagascar	MDG	25.9458	12.6083	64.9914	193.22	34.9	35.61	19.4	27.2333	32.8	27.7333	37.0067	1509	467	0.01	131.68	1111	3	801	3	171	Nanophanerophyte or phanerophyte	Seed	Zoochory	Fleshy	BerryÂ	NA	NA	NA	NA	NA	NA	26.1	999803_melaxoxesus.JPGsummary_morpho.csv	117.964	44.0418	0.76068	14.99	10.589	1.37636
1000007	DICOTYLEDONES	FABACEAE	Pleurolobus	salicifolius	NA	NA	NA	NA	NA	NA	NA	NA	NA	NA	NA	NA	NA	NA	NA	NA	NA	NA	NA	NA	NA	NA	NA	NA	NA	NA	Hemicryptophyte, chamaephyte or nanophanerophyte	Seed	Zoochory	Unknown	Pod	NA	NA	NA	NA	NA	0.01	7	1000007_plewolobus.JPGsummary_morpho.csv	6.04481	10.2218	0.72371	3.86015	1.89549	2.0589
1000041	DICOTYLEDONES	PRIMULACEAE	Maesa	lanceolata	NA	NA	NA	NA	Madagascar	MDG	15.7833	10.3833	61.8056	268.466	23.6	26.91	16.8	18.55	21.1333	18.55	25.9733	1528	290	34.01	79.7027	802	107	802	107	1610	Phanerophyte	Fruit	Zoochory	Fleshy	BerryÂ	PD	0	0	1	0	NA	39	1000041.JPGsummary_morpho.csv	1.14948	4.30802	0.77488	1.38086	1.10491	1.24578
1000292	DICOTYLEDONES	FABACEAE	Sesbania	bispinosa	NA	NA	NA	NA	NA	NA	26.0167	9.28333	70.3283	129.164	31.7	38.61	13.2	26.8833	33.1833	27.2167	38.0233	2014	502	24.01	99.4195	1231	79	829	79	71	Therophyte, hemicryptophyte or chamaephyte	Seed	Autochory	Dry	Pod	NA	NA	NA	NA	NA	5.77271	NA	1000292_sesbania.JPGsummary_morpho.csv	4.89399	9.95611	0.65521	3.32702	1.72588	1.93372
1002322	DICOTYLEDONES	FABACEAE	Crotalaria	retusa	NA	NA	20.4362	3.24673	Madagascar	MDG	27.275	13.65	64.0845	208.212	36.6	35.41	21.3	28.7	33.2167	29.1833	38.0567	1353	401	2.01	115.396	881	16	403	16	90	Therophyte, hemicryptophyte or chamaephyte	Seed	Autochory	Dry	Pod	NA	NA	NA	NA	NA	0.491118	NA	1002322_crotolana.jpgsummary_morpho.csv	8.81	12.397	0.723	3.825	3.147	1.224
1002377	DICOTYLEDONES	FABACEAE	Teramnus	labialis	NA	NA	22.1647	1.76397	Madagascar	MDG	25.6917	11.8167	64.5719	236.517	33	34.81	18.3	28	31.4333	28	36.2733	811	254	1.01	132.103	616	5	616	5	48	Climbing therophyte or hemicryptophyte	Seed	Autochory	Dry	Pod	NA	NA	NA	NA	NA	3.2502	NA	1002377_teramnus.JPGsummary_morpho.csv	3.49774	7.27261	0.82259	2.45391	1.67336	1.45403
1002403	DICOTYLEDONES	FABACEAE	Macroptilium	atropurpureum	NA	NA	1.32045	0.64148	Madagascar	MDG	25.6917	11.7667	64.2987	238.583	33	34.81	18.3	28.0167	31.4	28.0167	36.24	809	255	1.01	132.219	615	5	615	5	46	Scrambling therophyte or hemicryptophyte	Seed	Autochory/ Zoochory	Dry	Pod	NA	NA	NA	NA	NA	NA	NA	1002403_macroptilium.JPGsummary_morpho.csv	5.87256	9.62712	0.79457	3.34284	2.15026	1.53672
1002414	DICOTYLEDONES	ASTERACEAE	Eclipta	prostrata	NA	NA	NA	NA	Madagascar	MDG	25.6917	11.7667	64.2987	238.583	33	34.81	18.3	28.0167	31.4	28.0167	36.24	809	255	1.01	132.219	615	5	615	5	46	Therophyte or hemicryptophyte	Fruit	Anemochory	Dry	Achene	ND	1	0	0	0	0.51	7	1002414_eclipta.JPGsummary_morpho.csv	1.88111	6.6244	0.53456	2.47355	0.99096	2.78441
1002425	DICOTYLEDONES	OLACACEAE	Olax	dissitiflora	NA	NA	5.91605	1.79677	Madagascar	MDG	25.7417	11.8833	64.9362	226.222	33	34.81	18.3	27.8667	31.5833	27.8667	36.4233	853	265	1.01	130.649	630	4	630	4	54	Phanerophyte	Fruit	Zoochory	Fleshy	Drupe	NA	NA	NA	NA	NA	NA	NA	1002425_olax.JPGsummary_morpho.csv	23.3073	20.2463	0.71881	7.22799	4.57385	1.48038
1002469	DICOTYLEDONES	MALVACEAE	Gossypium	barbadense	NA	NA	35.1411	3.58121	Madagascar	MDG	25.6792	11.8917	64.6286	239.341	33	34.71	18.4	28.0333	31.3833	28.0333	36.2233	794	248	1.01	132.414	604	5	604	5	47	Nanophanerophyte	Seed	Anemochory	Dry	Capsule	NA	NA	NA	NA	NA	6.60091	NA	1002469_gossypium.JPGsummary_morpho.csv	30.2114	50.7517	0.15052	7.7051	5.3669	1.43948
1002584	DICOTYLEDONES	ICACINACEAE	Iodes	perrieri	NA	NA	19.5334	3.22284	Madagascar	MDG	26.0792	12.375	64.7906	220.18	33.8	34.81	19.1	28.0667	31.95	28.1	36.79	938	280	2.01	126.692	680	6	513	6	77	Unknown	Fruit	Zoochory	Fleshy	Drupe	NA	NA	NA	NA	NA	NA	NA	1002584_iodes.JPGsummary_morpho.csv	144.345	46.5765	0.83409	15.0521	12.3457	1.20021
1002595	DICOTYLEDONES	RHAMNACEAE	Phyllogeiton	discolor	NA	NA	147.724	5.49796	Madagascar	MDG	26.1708	12.4917	64.7237	219.901	34	34.81	19.3	28.1333	32.0333	28.1833	36.8733	965	287	2.01	125.46	696	7	533	7	66	Phanerophyte	Fruit	Zoochory	Fleshy	Drupe	NA	NA	NA	NA	NA	NA	NA	1002595_berchernia.JPGsummary_morpho.csv	100.496	41.9798	0.71488	14.7936	8.66595	1.71781
1002621	DICOTYLEDONES	MALVACEAE	Abutilon	indicum	NA	NA	4.67795	0.315614	Madagascar	MDG	26.3125	12.075	64.5722	214.689	34	35.41	18.7	28.1333	32.2167	28.2167	37.0567	994	289	2.01	122.848	699	9	537	9	40	Therophyte or nanophanerophyte	Seed	Autochory or Anemochory	Dry	Capsule	PY	0	0	0	1	10.5363	NA	1002621_abutilon.JPGsummary_morpho.csv	3.1074	7.65	0.66519	2.42002	1.86519	1.33805
1002713	DICOTYLEDONES	FABACEAE	Senegalia	menabeensis	NA	NA	5.30324	1.09905	Madagascar	MDG	26.1792	11.675	63.7978	212.95	33.8	35.61	18.3	27.9833	32.1167	28.0667	36.9567	994	291	2.01	124.092	707	7	542	7	74	Nanophanerophyte or phanerophyte	Seed	Autochory	Dry	Pod	NA	NA	NA	NA	NA	NA	7	1002713_senegalia.JPGsummary_morpho.csv	43.0613	28.6502	0.67646	8.45935	6.57052	1.28333
1002768	DICOTYLEDONES	LYTHRACEAE	Lawsonia	inermis	NA	NA	NA	NA	Madagascar	MDG	NA	NA	NA	NA	NA	NA	NA	NA	NA	NA	NA	NA	NA	NA	NA	NA	NA	NA	NA	NA	Nanophanerophyte or phanerophyte	Fruit	Zoochory	NA	Capsule	PD	0	0	1	0	4.53365	7.8	1002768_lawsonia.JPGsummary_morpho.csv	2.04972	6.31764	0.63765	2.20453	1.37989	1.6055
1002838	DICOTYLEDONES	CASUARINACEAE	Casuarina	equisetifolia	NA	NA	0.46051	0.144955	Madagascar	MDG	25.6625	8.675	72.2917	118.016	31.2	39.31	12	26.5833	33.6833	26.6667	37.8567	1112	299	11.01	114.62	752	51	493	60	74	Phanerophyte	Fruit	Anemochory	Dry	SamaraÂ	ND	1	0	0	0	NA	11.6	1002838_cauarina.JPGsummary_morpho.csv	5.8594	9.94387	0.74052	3.7	2.22898	1.69975
1003640	DICOTYLEDONES	ROSACEAE	Torminalis	glaberrima	NA	NA	1.71288	0.254226	United Kingdom	GBR	9.75833	8.28333	38.7072	492.151	22.2	20.91	21.4	10.4667	14.95	16	17.9733	556	57	33.01	15.0021	162	116	138	132	60	Phanerophyte	Fruit	Autochory/ Zoochory	Fleshy	Pome	NA	NA	NA	NA	NA	NA	7.6	1003640_torminalis.JPGsummary_morpho.csv	11.7034	14.7408	0.67368	5.72744	2.82416	2.03387
1007039	MONOCOTYLEDONES	ARECACEAE	Coccothrinax	inaguensis	NA	NA	NA	NA	NA	NA	NA	NA	NA	NA	NA	NA	NA	NA	NA	NA	NA	NA	NA	NA	NA	NA	NA	NA	NA	NA	Nanophanerophyte or phanerophyte	Fruit	Zoochory	Dry	Drupe	NA	NA	NA	NA	NA	NA	NA	1007039_cocotria_naguensis.JPGsummary_morpho.csv	36.7849	23.0492	0.86652	7.03386	6.72873	1.0328
1007165	DICOTYLEDONES	OLEACEAE	Ligustrum	vulgare	NA	NA	NA	NA	NA	NA	9.38333	6.11667	36.8474	388.098	18.6	22.11	16.6	7.93333	19.2	14.3333	18.9067	1017	122	54.01	26.7234	345	174	238	260	158	Nanophanerophyte	Seed	Autochory/ Zoochory	Fleshy	Drupe	PD	0	0	1	0	NA	149.7	1007165_ligustrum.JPGsummary_morpho.csv	6.73725	9.9826	0.84884	3.46293	2.58995	1.32939
1007615	DICOTYLEDONES	RUBIACEAE	Oxyanthus	speciosus	subsp.	speciosus	NA	NA	Guinea	GIN	23.2542	15.0417	68.9985	70.2741	34.1	32.41	21.8	22.6	32.0167	24.0333	36.4067	1863	342	12.01	73.2626	918	63	416	822	704	Nanophanerophyte or phanerophyte	Fruit	Zoochory	Fleshy	BerryÂ	NA	NA	NA	NA	NA	NA	35.4	1007615_oxyanthys.JPGsummary_morpho.csv	7.87844	10.9943	0.81533	3.96296	2.64983	1.49086
1007763	DICOTYLEDONES	FABACEAE	Flemingia	macrophylla	NA	NA	2.85874	0.583205	Madagascar	MDG	20.5458	9.55833	60.1153	253.811	27.7	31.91	15.9	23.1667	27.8333	23.25	30.99	2093	397	55.01	74.8871	1085	181	1049	226	651	Chamaephyte or nanophanerophyte	Seed	Autochory	Dry	Pod	NA	NA	NA	NA	NA	NA	15.1	1007763_flemingia.JPGsummary_morpho.csv	7.23153	10.8383	0.7789	3.19017	2.90859	1.0898
1008139	DICOTYLEDONES	MELIACEAE	Neobeguea	mahafaliensis	NA	NA	0.587475	0.112081	Madagascar	MDG	24.6042	13.3417	63.5317	313.85	34.1	33.21	21	27.9667	30.3333	27.9833	34.3567	467	103	5.01	96.2797	293	22	251	27	116	Phanerophyte	Seed	Anemochory	Dry	Capsule	NA	NA	NA	NA	NA	NA	6.4	1008139_neobeguea.JPGsummary_morpho.csv	254.934	133.014	0.19573	22.4037	16.9302	1.37098
1008173	DICOTYLEDONES	RUBIACEAE	Catunaregam	spinosa	NA	NA	NA	NA	Madagascar	MDG	25.2167	14.4333	65.6061	310.427	34.7	32.81	22	28.3167	30.95	28.3167	34.8067	565	143	3.01	108.72	379	15	379	16	59	Nanophanerophyte or phanerophyte	Fruit	Zoochory	Fleshy	BerryÂ	ND	1	0	0	0	6.01	13	1008173_ratusafegam.JPGsummary_morpho.csv	7.07823	10.2421	0.83734	3.62871	2.52835	1.44218
1009413	DICOTYLEDONES	VITACEAE	Leea	guineensis	NA	NA	2.95921	0.520574	Madagascar	MDG	24.9542	7.74167	60.958	184.569	31.3	38.71	12.7	27.0833	33.1167	27.0833	36.49	2373	323	92.01	36.1934	876	323	876	454	43	Nanophanerophyte or phanerophyte	Fruit	Zoochory	Fleshy	BerryÂ	ND	1	0	0	0	NA	NA	1009413_leea.JPGsummary_morpho.csv	17.3384	16.9552	0.75964	5.64592	3.97625	1.40851
1009675	DICOTYLEDONES	SALICACEAE	Ludia	NA	NA	NA	0.88797	0.109232	NA	NA	23.7542	8.55833	62.0169	215.264	30.3	36.61	13.8	26.2333	32.0167	26.2333	34.9233	2887	499	75.01	50.1241	1239	328	1239	507	41	Unknown	Fruit	Autochory/ Zoochory	Fleshy	BerryÂ	NA	NA	NA	NA	NA	NA	NA	1009675_ludia.jpgsummary_morpho.csv	4.935	9.148	0.738	3.242	2.026	1.611
1009804	DICOTYLEDONES	BIGNONIACEAE	Rhodocolea	NA	NA	NA	7.96741	2.395	NA	NA	23.7208	8.425	61.9485	215.38	30.2	36.71	13.6	26.2	31.9833	26.2	34.8733	2778	491	69.01	51.7387	1210	308	1210	478	47	Unknown	Fruit	Zoochory	Fleshy	BerryÂ	NA	NA	NA	NA	NA	NA	NA	1009804_rhodoc.JPGsummary_morpho.csv	126.053	74.9604	0.28063	30.4131	5.95589	5.55198
1009826	DICOTYLEDONES	ANACARDIACEAE	Schinus	terebinthifolia	NA	NA	3.40575	0.710641	Madagascar	MDG	23.7125	8.60833	62.3792	215.787	30.3	36.61	13.8	26.2	31.9833	26.2	34.89	2920	507	76.01	50.709	1262	333	1262	504	55	Phanerophyte	Fruit	Zoochory	Fleshy	Drupe	PD	0	0	1	0	NA	NA	1009826_schi.JPGsummary_morpho.csv	9.51021	12.5012	0.76183	3.88604	3.31179	1.18512
1009963	DICOTYLEDONES	RUBIACEAE	Gynochthodes	NA	NA	NA	7.09987	2.15086	NA	NA	NA	NA	NA	NA	NA	NA	NA	NA	NA	NA	NA	NA	NA	NA	NA	NA	NA	NA	NA	NA	Unknown	Fruit	Zoochory	Fleshy	Unknown	NA	NA	NA	NA	NA	NA	NA	1009963_gynochthodeo.JPGsummary_morpho.csv	11.0934	14.3654	0.67136	4.82976	3.15164	1.57819
1010112	DICOTYLEDONES	RUBIACEAE	Schismatoclada	NA	NA	NA	1.59794	0.315258	NA	NA	NA	NA	NA	NA	NA	NA	NA	NA	NA	NA	NA	NA	NA	NA	NA	NA	NA	NA	NA	NA	Unknown	Seed	Anemochory	Dry	Unknown	NA	NA	NA	NA	NA	NA	NA	1010112.JPGsummary_morpho.csv	7.15851	11.244	0.71532	3.75254	2.57637	1.4206
1012426	DICOTYLEDONES	MELASTOMATACEAE	Henriettea	triflora	NA	NA	NA	NA	Saint Lucia	LCA	24.9292	5.69167	68.5743	89.4035	28.9	40.71	8.3	25.4333	33.7667	25.7667	37.54	2040	267	79.01	39.2118	765	264	610	365	384	Unknown	Fruit	Zoochory	Dry	BerryÂ	NA	NA	NA	NA	NA	NA	NA	1012426_henrietta_06.tiffsummary_morpho.csv	0.134	1.73	0.558	0.672	0.304	2.447
1012448	DICOTYLEDONES	FABACEAE	Chamaecrista	glandulosa	var.	swartzii	15.1326	4.49793	NA	NA	26.6708	5.70833	70.4733	84.7579	30.6	42.61	8.1	27.1	34.9167	27.4667	39.3733	2038	308	79.01	44.44	801	258	680	307	104	Chamaephyte	Seed	Autochory/ Zoochory	Dry	Pod	NA	NA	NA	NA	NA	NA	7.2	1012448_chamaecrista.JPGsummary_morpho.csv	6.25545	10.2633	0.74491	3.54715	2.37233	1.31843
1012459	DICOTYLEDONES	LAMIACEAE	Cornutia	pyramidata	NA	NA	36.0175	1.25074	NA	NA	26.6708	5.70833	70.4733	84.7579	30.6	42.61	8.1	27.1	34.9167	27.4667	39.3733	2038	308	79.01	44.44	801	258	680	307	104	Nanophanerophyte or phanerophyte	Fruit	Zoochory	Fleshy	Drupe	NA	NA	NA	NA	NA	NA	NA	1012459_cornutia.JPGsummary_morpho.csv	7.94478	11.5531	0.74831	3.48906	3.0754	1.09819
1012460	DICOTYLEDONES	RUBIACEAE	Erithalis	odorifera	NA	NA	NA	NA	NA	NA	27.0917	5.61667	71.097	83.089	30.9	43.11	7.9	27.4667	35.35	27.8833	39.8233	2081	285	82.01	43.3762	797	265	618	310	43	Nanophanerophyte or phanerophyte	Fruit	Zoochory	Fleshy	Drupe	NA	NA	NA	NA	NA	NA	NA	1012460_erimalis.JPGsummary_morpho.csv	3.25888	7.88902	0.6564	2.86125	1.54444	1.84706
1012699	DICOTYLEDONES	HERNANDIACEAE	Gyrocarpus	mocinoi	NA	NA	8.77961	0.273784	Mexico	MEX	24.575	18.7333	70.6918	238.161	37.6	31.21	26.5	25.8833	30.45	27.4167	35.29	518	102	4.01	94.6268	290	17	161	17	1004	Phanerophyte	Fruit	Anemochory	Fleshy	Drupe	NA	NA	NA	NA	NA	2.01	NA	1012699_gyrocarpus.JPGsummary_morpho.csv	115.717	49.4334	0.61276	19.4068	8.52754	2.25261
1012714	DICOTYLEDONES	FOUQUIERIACEAE	Fouquieria	formosa	NA	NA	0.632727	0.162296	Mexico	MEX	24.425	18.7167	71.166	233.924	37.4	31.21	26.3	25.6833	30.3667	27.2333	35.2067	567	109	6.01	91.9003	311	24	170	24	1057	Nanophanerophyte or phanerophyte	Seed	Autochory or Anemochory	Dry	Unknown	NA	NA	NA	NA	NA	1.01	8.6	1012714_fouquieria.JPGsummary_morpho.csv	21.3315	47.0626	0.17236	9.53381	3.4846	3.05403
1012736	DICOTYLEDONES	BORAGINACEAE	Ehretia	latifolia	NA	NA	62.0689	18.7346	Mexico	MEX	16.3333	14.25	67.5355	194.625	26.9	25.91	21.1	18.0667	22.7667	18.5333	27.59	495	112	3.01	90.5566	243	17	206	19	2058	Phanerophyte	Fruit	Zoochory	Fleshy	Drupe	NA	NA	NA	NA	NA	NA	NA	1012736_ehrelia.JPGsummary_morpho.csv	22.5514	18.9115	0.78884	5.7042	5.11835	1.09128
1012747	DICOTYLEDONES	MORACEAE	Maclura	tinctoria	NA	NA	1.37899	0.0667448	Mexico	MEX	23.875	15.9667	70.649	175.997	35.3	32.81	22.6	24.5333	30.8	26.1	35.5233	790	171	4.01	102.246	459	14	260	16	1286	Phanerophyte	Fruit	Zoochory	Fleshy	Drupe	ND	1	0	0	0	NA	NA	NA	NA	NA	NA	NA	NA	NA
1012758	DICOTYLEDONES	SCROPHULARIACEAE	Buddleja	cordata	NA	NA	NA	NA	Mexico	MEX	11.9667	11.6	64.8045	159.706	21.7	23.91	17.9	12.5333	20.0167	14.0167	23.8233	1143	214	13.01	85.1085	614	58	291	107	2515	Phanerophyte	Seed	Anemochory	Dry	Capsule	ND	1	0	0	0	35.01	NA	1012758_buddleia_06.tiffsummary_morpho.csv	0.36	3.162	0.454	1.312	0.417	3.33
1012769	DICOTYLEDONES	APOCYNACEAE	Plumeria	rubra	NA	NA	0.738425	0.064049	Mexico	MEX	25.2	17.5333	68.4896	239.545	37.9	32.41	25.6	26.0667	32.2833	28.05	35.8567	746	143	8.01	94.177	420	28	215	28	825	Phanerophyte	Seed	Anemochory	Dry	Follicle	ND	1	0	0	0	NA	8	1012769_plumeria.JPGsummary_morpho.csv	45.6751	30.4385	0.6169	11.3744	5.55774	2.03551
1012770	DICOTYLEDONES	FABACEAE	Tara	cacalaco	NA	NA	NA	NA	Mexico	MEX	23.1125	18.0083	69.5302	237.076	35.6	29.81	25.9	24.1833	30.2167	25.8167	33.7567	458	105	4.01	95.5803	237	18	154	20	1308	Nanophanerophyte or phanerophyte	Fruit	Zoochory	Fleshy	Pod	NA	NA	NA	NA	NA	0.01	NA	1012770_tara_cacalas.JPGsummary_morpho.csv	60.3381	30.4106	0.81423	9.66668	7.83502	1.23391
1012828	DICOTYLEDONES	EUPHORBIACEAE	Alchornea	latifolia	NA	NA	4.29185	0.534487	Mexico	MEX	21.3833	14.2167	67.3776	226.498	31.5	30.51	21.1	22.65	30.2	23.8167	32.0733	2076	358	52.01	74.5916	1035	164	504	193	1108	Phanerophyte	Seed	Zoochory	Dry	Capsule	NA	NA	NA	NA	NA	NA	NA	1012828_alchornea.JPGsummary_morpho.csv	17.2642	16.626	0.78518	5.13943	4.51108	1.09574
1012851	DICOTYLEDONES	MELASTOMATACEAE	Miconia	xalapensis	NA	NA	NA	NA	Mexico	MEX	21.3833	14.2167	67.3776	226.498	31.5	30.51	21.1	22.65	30.2	23.8167	32.0733	2076	358	52.01	74.5916	1035	164	504	193	1108	Unknown	Fruit	Zoochory	Fleshy	BerryÂ	NA	NA	NA	NA	NA	NA	NA	1012851_conostegia.jpgsummary_morpho.csv	0.543	2.989	0.763	1.061	0.685	1.628
1012873	DICOTYLEDONES	BORAGINACEAE	Heliotropium	glabrum	NA	NA	NA	NA	Mexico	MEX	21.4292	14.2417	67.1777	227.77	31.6	30.51	21.2	22.6833	30.2333	23.9	32.1067	2079	359	52.01	74.5119	1038	165	503	197	1120	Nanophanerophyte	Fruit	Zoochory/ Autochory	Dry	Nutlet	NA	NA	NA	NA	NA	NA	NA	1012873_tournefor.JPGsummary_morpho.csv	3.98974	9.00304	0.61855	2.77695	2.36614	1.02777
1012884	DICOTYLEDONES	ACTINIDIACEAE	Saurauia	scabrida	NA	NA	NA	NA	Mexico	MEX	21.45	14.1	67.4641	224.682	31.5	30.71	20.9	22.7	30.2667	23.8667	32.1567	2127	368	53.01	74.7318	1063	167	513	197	1139	Phanerophyte	Fruit	Zoochory	Fleshy	BerryÂ	NA	NA	NA	NA	NA	NA	24	NA	NA	NA	NA	NA	NA	NA
1012910	DICOTYLEDONES	DIPENTODONTACEAE	Perrottetia	ovata	NA	NA	NA	NA	Mexico	MEX	17.5542	9.15833	56.1861	232.1	25.4	29.21	16.3	19.15	23.9833	19.8833	28.1733	1546	287	46.01	68.0126	726	146	529	153	1450	Phanerophyte	Fruit	Zoochory	Fleshy	BerryÂ	NA	NA	NA	NA	NA	NA	NA	1012910_perrottetia.JPGsummary_morpho.csv	0.81075	3.46062	0.84784	1.11907	0.94834	1.15904
1012976	DICOTYLEDONES	SABIACEAE	Meliosma	alba	NA	NA	35.6316	3.48446	Mexico	MEX	16.8333	10.3167	60.3314	210.738	25	28.01	17.1	18.2333	23.6	18.9667	27.74	1500	281	43.01	72.9233	741	135	371	138	1645	Phanerophyte	Fruit	Zoochory	Fleshy	Drupe	NA	NA	NA	NA	NA	NA	NA	1012976_meliosma.JPGsummary_morpho.csv	20.0345	17.7549	0.79917	5.3754	4.80475	1.09608
1012987	DICOTYLEDONES	BETULACEAE	Ostrya	virginiana	NA	NA	4.22407	0.902812	Mexico	MEX	17.2917	10.25	59.9415	212.173	25.5	28.51	17.1	18.7	23.3333	19.4333	28.1733	1566	303	41.01	76.397	793	131	393	131	1563	Phanerophyte	Fruit	Anemochory	Dry	Nutlet	PD	0	0	1	0	NA	NA	1012987_ostrya.JPGsummary_morpho.csv	7.99985	13.1227	0.58658	4.78174	2.40716	1.95253
1012998	DICOTYLEDONES	VERBENACEAE	Duranta	erecta	NA	NA	24.7837	2.91006	Mexico	MEX	18.5708	10.0917	59.3627	221.918	26.8	29.91	17	20.0833	25.15	20.7833	29.3233	1629	307	49.01	71.278	772	150	429	152	1337	Nanophanerophyte or phanerophyte	Fruit	Zoochory	Fleshy	Drupe	NA	NA	NA	NA	NA	NA	NA	1012998_duranta.JPGsummary_morpho.csv	6.76277	10.1961	0.80855	3.51997	2.50373	1.39495
1013032	DICOTYLEDONES	CAPPARACEAE	Crateva	tapia	NA	NA	5.95139	1.32946	NA	NA	24.7042	10.5083	55.0175	353.878	33.1	34.11	19.1	28.75	31.8333	28.75	34.3233	825	220	0.01	129.687	647	3	647	32	33	Nanophanerophyte or phanerophyte	Seed	Zoochory	Fleshy	BerryÂ	NA	NA	NA	NA	NA	NA	NA	1013032_crateva.JPGsummary_morpho.csv	43.4649	32.619	0.52149	8.59754	6.86965	1.20381
1013043	DICOTYLEDONES	PICRODENDRACEAE	Piranhea	mexicana	NA	NA	1.12705	0.139082	NA	NA	24.6917	10.5	54.9738	353.565	33.1	34.11	19.1	28.7333	31.8333	28.7333	34.3067	827	219	0.01	129.381	647	3	647	32	38	Phanerophyte	Seed	Autochory	Dry	Schizocarp	NA	NA	NA	NA	NA	NA	671.5	1013043_pirantea.JPGsummary_morpho.csv	22.303	22.0336	0.58624	6.37775	4.46952	1.43021
1013054	DICOTYLEDONES	FABACEAE	Prosopis	juliflora	NA	NA	0.97992	0.15961	Mexico	MEX	24.5417	13.1167	59.0841	374.905	34	31.91	22.2	28.85	31.75	28.85	34.0067	692	193	1.01	120.122	509	6	509	34	35	Nanophanerophyte or phanerophyte	Fruit	Zoochory	Unknown	Legume	PY	0	0	0	1	3.00725	6	NA	NA	NA	NA	NA	NA	NA
1013102	DICOTYLEDONES	BIGNONIACEAE	Tabebuia	rosea	NA	NA	0.636795	0.0636228	Mexico	MEX	25.1125	13.5583	67.1205	213.777	34.9	34.81	20.2	26.7833	31.8333	27.3167	35.9233	1055	268	10.01	109.802	679	36	248	36	131	Phanerophyte	Seed	Anemochory	Dry	Capsule	ND	1	0	0	0	NA	NA	1013102_tabebuia.JPGsummary_morpho.csv	70.5131	37.0466	0.66084	11.9313	7.75407	1.62458
1013135	DICOTYLEDONES	MORACEAE	Poulsenia	armata	NA	NA	9.24055	1.47628	Mexico	MEX	25.5708	9.975	56.3559	240.6	35	37.41	17.7	26.3667	34.05	28.2167	36.0733	1981	389	26.01	76.4862	985	93	324	216	218	Phanerophyte	Fruit	Zoochory	Fleshy	Syncarp	ND	1	0	0	0	NA	NA	NA	NA	NA	NA	NA	NA	NA
1013146	DICOTYLEDONES	BIGNONIACEAE	Parmentiera	aculeata	NA	NA	0.658027	0.100414	Mexico	MEX	25.5708	9.975	56.3559	240.6	35	37.41	17.7	26.3667	34.05	28.2167	36.0733	1981	389	26.01	76.4862	985	93	324	216	218	Nanophanerophyte or phanerophyte	Fruit	Zoochory	Fleshy	Unknown	NA	NA	NA	NA	NA	NA	NA	1013146_parentiesa.JPGsummary_morpho.csv	8.96241	11.7452	0.81191	3.97454	3.05722	1.26182
1013157	DICOTYLEDONES	ASTERACEAE	Critonia	daleoides	NA	NA	NA	NA	Mexico	MEX	23.7458	9.125	57.0312	222.511	32	36.11	16	25.2167	32.0833	26.05	34.4733	1763	289	16.01	71.2226	814	85	568	225	517	Nanophanerophyte or phanerophyte	Fruit	Anemochory	Dry	Achene	NA	NA	NA	NA	NA	NA	14.3	1013157_critonia.JPGsummary_morpho.csv	1.14952	6.15403	0.38133	2.53226	0.59972	4.49656
1013168	DICOTYLEDONES	RUBIACEAE	Calycophyllum	candidissimum	NA	NA	NA	NA	Mexico	MEX	24.7792	9.225	55.9091	229.817	33.4	37.01	16.5	25.6333	33.2167	27.2167	35.4067	1975	357	26.01	73.1004	938	97	335	228	387	Phanerophyte	Seed	Anemochory	Dry	Capsule	ND	1	0	0	0	NA	NA	1013168_calyophyllum.JPGsummary_morpho.csv	1.50307	6.8556	0.42609	2.61116	0.81525	3.26379
1013179	DICOTYLEDONES	ROSACEAE	Prunus	serotina	NA	NA	54.7788	1.819	Mexico	MEX	14.2417	11.0833	63.3333	187.53	22.4	25.01	17.5	15.4833	22.8	16.15	25.4733	1271	251	40.01	62.152	561	136	293	169	2157	Phanerophyte	Fruit	Zoochory	Fleshy	Drupe	PD	0	0	1	0	10.01	29	1013179_prunus.JPGsummary_morpho.csv	46.7293	26.6676	0.82449	8.74455	7.10389	1.20163
1013227	DICOTYLEDONES	APOCYNACEAE	Tabernaemontana	alba	NA	NA	1.11814	0.121433	Mexico	MEX	22.2125	12.3083	55.947	336.027	32.6	30.71	22	24.7667	27.95	25.6333	31.4233	1263	288	22.01	86.065	660	74	455	79	845	Nanophanerophyte or phanerophyte	Seed	Zoochory	Dry	Follicle	NA	NA	NA	NA	NA	NA	NA	NA	NA	NA	NA	NA	NA	NA
1014095	DICOTYLEDONES	SAPINDACEAE	Dodonaea	viscosa	NA	NA	3.38891	0.600799	Madagascar	MDG	19.2958	10.6583	63.8224	266.701	27.4	30.81	16.7	22.1167	26.1167	22.1167	29.69	1849	333	53.01	69.8072	921	186	921	254	987	Chamaephyte or nanophanerophyte	Fruit	Anemochory	Dry	Capsule	PY	0	0	0	1	6.74432	7.8	1014095_dodonaea.JPGsummary_morpho.csv	4.71699	8.47316	0.82556	2.96335	2.06989	1.4318
1014844	DICOTYLEDONES	MELIACEAE	Cedrelopsis	grevei	NA	NA	0.220603	0.0432773	Madagascar	MDG	24.5667	13.6167	63.928	266.35	33.9	32.71	21.3	27.1667	29.8667	27.1667	34.7067	859	248	1.01	122.896	606	6	606	6	268	Phanerophyte	Seed	Anemochory	Dry	Capsule	NA	NA	NA	NA	NA	NA	NA	1014844_cedrelopsis.JPGsummary_morpho.csv	40.0499	29.1754	0.61343	9.60502	5.4629	1.80636
1014899	DICOTYLEDONES	SARCOLAENACEAE	Xyloolaena	sambiranensis	NA	NA	NA	NA	NA	NA	26.3167	9.65	70.438	138.602	32.1	38.51	13.7	27.3	33.5	27.55	38.19	2096	508	25.01	99.3824	1282	86	885	89	39	Phanerophyte	Fruit	Zoochory	Unknown	Unknown	NA	NA	NA	NA	NA	NA	NA	1014899_xyloolaena.JPGsummary_morpho.csv	9.49572	12.2133	0.79243	4.08102	3.13452	1.31379
1017764	DICOTYLEDONES	FABACEAE	Senna	septemtrionalis	NA	NA	28.2113	12.9573	NA	NA	23.7583	8.45	61.6788	215.162	30.2	36.61	13.7	26.2333	32.0333	26.2333	34.9233	2851	495	72.01	50.4831	1226	319	1226	497	36	Chamaephyte, nanophanerophyte or phanerophyte	Seed	Zoochory	Dry	Pod	PY	0	0	0	1	0.01	7	1017764_senna.JPGsummary_morpho.csv	10.3911	12.289	0.86067	4.16147	3.37279	1.2007
1017889	DICOTYLEDONES	OCHNACEAE	Ouratea	NA	NA	NA	6.79374	0.53293	Madagascar	MDG	25.7833	10.7833	75.4079	101.452	32.1	37.91	14.3	26.35	33.3333	26.6667	38.1733	1725	466	6.01	112.899	1141	22	728	22	157	Unknown	Fruit	Zoochory	Fleshy	Druplets	NA	NA	NA	NA	NA	NA	15.6	1017889_ouratea.JPGsummary_morpho.csv	24.6998	19.8109	0.79435	6.11004	5.19401	1.14215
1017915	DICOTYLEDONES	PHYLLANTHACEAE	Uapaca	NA	NA	NA	38.2208	0.637104	NA	NA	23.7042	8.425	61.9485	215.306	30.2	36.71	13.6	26.1833	31.95	26.1833	34.8567	2831	493	71.01	50.6445	1220	317	1220	494	50	Unknown	Fruit	Zoochory	Fleshy	Drupe	NA	NA	NA	NA	NA	NA	NA	1017915_vapara.JPGsummary_morpho.csv	108.074	49.1696	0.58553	14.4774	9.77867	1.4187
1018211	DICOTYLEDONES	SARCOLAENACEAE	Schizolaena	parviflora	NA	NA	NA	NA	Madagascar	MDG	25.1958	10.575	73.951	123.665	31.5	37.31	14.3	26.05	32.4667	26.3333	37.3067	1886	494	10.01	107.445	1197	34	788	34	256	Phanerophyte	Fruit	Zoochory	Unknown	Unknown	NA	NA	NA	NA	NA	NA	NA	1018211_schizolaena.JPGsummary_morpho.csv	11.1201	14.4198	0.67495	4.24514	3.51759	1.18488
1018358	DICOTYLEDONES	MALVACEAE	Dombeya	NA	NA	NA	NA	NA	Madagascar	MDG	17.8083	12.3333	67.029	221.491	26.2	27.91	18.4	19.7667	23.65	19.7667	28.49	1431	367	4.01	113.714	934	13	805	13	1575	Unknown	Seed	Anemochory	Dry	Capsule	NA	NA	NA	NA	NA	44.01	9.3	1018358_dombeya.tifsummary_morpho.csv	2.43	6.316	0.751	2.251	1.455	1.57
1018576	DICOTYLEDONES	RUTACEAE	Zanthoxylum	asiaticum	NA	NA	39.8452	2.0101	Madagascar	MDG	20.9792	9.275	59.8387	249.066	28.1	32.71	15.5	23.6333	28.15	23.6833	31.5567	2369	426	59.01	70.2593	1208	220	1131	289	565	Scrambling nanophanerophyte or phanerophyte	Fruit	Zoochory	Fleshy	Unknown	NA	NA	NA	NA	NA	NA	NA	1018576_toddalia.JPGsummary_morpho.csv	12.2261	14.4187	0.7369	5.17977	3.05052	1.68926
1018679	DICOTYLEDONES	HYPERICACEAE	Psorospermum	malifolium	NA	NA	NA	NA	Madagascar	MDG	24.2125	15.3583	65.9156	316.71	34.6	31.41	23.3	27.2833	30.0833	27.3	33.79	620	158	5.01	106.333	408	19	338	22	382	Nanophanerophyte	Fruit	Zoochory	Fleshy	BerryÂ	NA	NA	NA	NA	NA	NA	NA	1018679_psorospermum.JPGsummary_morpho.csv	2.38519	6.63599	0.67711	2.66111	1.18654	2.32816
1018738	DICOTYLEDONES	BIGNONIACEAE	Stereospermum	nematocarpum	NA	NA	NA	NA	Madagascar	MDG	24.6042	13.3417	63.5317	313.85	34.1	33.21	21	27.9667	30.3333	27.9833	34.3567	467	103	5.01	96.2797	293	22	251	27	116	Phanerophyte	Seed	Anemochory	Dry	Capsule	NA	NA	NA	NA	NA	NA	8	1018738_stereospermum.JPGsummary_morpho.csv	3.4519	7.98506	0.66075	2.71085	1.79508	1.50084
1018831	DICOTYLEDONES	MALVACEAE	Grewia	androyensis	NA	NA	0.926873	0.0552436	Madagascar	MDG	25.0333	13.7167	65.3175	304.141	34.1	33.21	21	28.1	30.8167	28.15	34.74	558	142	3.01	109.306	377	15	329	16	62	NA	Fruit	Zoochory	Fleshy	Drupe	NA	NA	NA	NA	NA	NA	NA	1018831_grewia.JPGsummary_morpho.csv	32.8882	23.7421	0.7225	7.62973	5.48618	1.35917
1018842	DICOTYLEDONES	EUPHORBIACEAE	Givotia	madagascariensis	NA	NA	285.977	56.6344	Madagascar	MDG	25.075	13.9	66.1905	291.692	33.9	33.01	21	28.0667	30.1	28.0667	34.94	564	141	2.01	111.613	385	12	385	12	65	Pachycaul phanerophyte	Fruit	Zoochory	Fleshy	Drupe	NA	NA	NA	NA	NA	NA	NA	1018842_Givotia.JPGsummary_morpho.csv	337.2	74.082	0.77363	25.7352	18.1339	1.3828
1019344	DICOTYLEDONES	SALICACEAE	Dovyalis	zenkeri	NA	NA	NA	NA	Cameroon	CMR	23.0125	7.35833	72.8548	102.65	28.2	38.21	10.1	21.5333	32.7	24.1167	35.3733	2777	455	22.01	68.6027	1284	111	428	1284	807	Nanophanerophyte or phanerophyte	Fruit	Zoochory	Fleshy	BerryÂ	ND	1	0	0	0	NA	NA	1019344_dovyalis.JPGsummary_morpho.csv	23.1014	27.6846	0.39823	7.57064	4.29565	1.74882
1019366	DICOTYLEDONES	RUBIACEAE	Gardenia	vogelii	NA	NA	NA	NA	Cameroon	CMR	23.0125	7.35833	72.8548	102.65	28.2	38.21	10.1	21.5333	32.7	24.1167	35.3733	2777	455	22.01	68.6027	1284	111	428	1284	807	Nanophanerophyte or phanerophyte	Fruit	Zoochory	Unknown	Pod	NA	NA	NA	NA	NA	NA	NA	1019366_gardenia.JPGsummary_morpho.csv	9.63322	12.5506	0.76558	4.37063	2.8689	1.55692
1019403	DICOTYLEDONES	RUBIACEAE	Eumachia	sciadephora	NA	NA	1.16453	0.271187	Cameroon	CMR	23.0125	7.35833	72.8548	102.65	28.2	38.21	10.1	21.5333	32.7	24.1167	35.3733	2777	455	22.01	68.6027	1284	111	428	1284	807	Nanophanerophyte	Fruit	Zoochory	Unknown	Unknown	NA	NA	NA	NA	NA	NA	NA	1019403_gardenia.JPGsummary_morpho.csv	26.9999	21.6448	0.73102	7.66859	4.9988	1.50034
1019506	DICOTYLEDONES	RUBIACEAE	Tricalysia	pallens	NA	NA	0.133533	0.0186525	Cameroon	CMR	23.0125	7.35833	72.8548	102.65	28.2	38.21	10.1	21.5333	32.7	24.1167	35.3733	2777	455	22.01	68.6027	1284	111	428	1284	807	Nanophanerophyte or phanerophyte	Fruit	Zoochory	Fleshy	Drupe	NA	NA	NA	NA	NA	NA	NA	1019506_tricallysia.JPGsummary_morpho.csv	9.08349	12.3264	0.76604	3.77764	3.14804	1.2025
1019643	DICOTYLEDONES	MALVACEAE	Pavonia	urens	NA	NA	3.76944	1.14396	Cameroon	CMR	23.0125	7.35833	72.8548	102.65	28.2	38.21	10.1	21.5333	32.7	24.1167	35.3733	2777	455	22.01	68.6027	1284	111	428	1284	807	Nanophanerophyte	Fruit	Anemochory	Dry	Schizocarp	NA	NA	NA	NA	NA	NA	NA	1019643_PAVONIA.JPGsummary_morpho.csv	6.51459	10.549	0.73489	3.84508	2.26608	1.72928
1019665	DICOTYLEDONES	RUBIACEAE	Psydrax	subcordatus	var.	subcordatus	2.79245	0.307991	Cameroon	CMR	23.0125	7.35833	72.8548	102.65	28.2	38.21	10.1	21.5333	32.7	24.1167	35.3733	2777	455	22.01	68.6027	1284	111	428	1284	807	Phanerophyte	Fruit	Zoochory	Fleshy	Drupe	NA	NA	NA	NA	NA	NA	NA	1019665_psydrax.JPGsummary_morpho.csv	22.1729	19.5606	0.72917	6.54049	4.68607	1.38872
1019724	DICOTYLEDONES	EUPHORBIACEAE	Discoglypremna	caloneura	NA	NA	29.2688	5.16511	Cameroon	CMR	23.0125	7.35833	72.8548	102.65	28.2	38.21	10.1	21.5333	32.7	24.1167	35.3733	2777	455	22.01	68.6027	1284	111	428	1284	807	Phanerophyte	Seed	Zoochory	Unknown	Capsule	ND	1	0	0	0	NA	NA	1019724_discoglypremna.JPGsummary_morpho.csv	13.4263	15.2675	0.7354	4.74549	3.87641	1.19025
1019827	DICOTYLEDONES	URTICACEAE	Urera	cordifolia	NA	NA	0.415407	0.0862827	Cameroon	CMR	23.0125	7.35833	72.8548	102.65	28.2	38.21	10.1	21.5333	32.7	24.1167	35.3733	2777	455	22.01	68.6027	1284	111	428	1284	807	Scrambling nanophanerophyte or liana	Fruit	Anemochory	Dry	Achene	NA	NA	NA	NA	NA	NA	NA	1019827-Cordifolia.JPGsummary_morpho.csv	0.61421	3.22507	0.74174	1.198	0.72071	1.65268
1019920	DICOTYLEDONES	LECYTHIDACEAE	Rhaptopetalum	geophylax	NA	NA	2.56594	1.31889	Cameroon	CMR	23.0125	7.35833	72.8548	102.65	28.2	38.21	10.1	21.5333	32.7	24.1167	35.3733	2777	455	22.01	68.6027	1284	111	428	1284	807	Phanerophyte	Seed	Autochory/ Zoochory	Dry	Capsule	NA	NA	NA	NA	NA	NA	NA	1019920_rhaptopetalum.JPGsummary_morpho.csv	72.5657	38.133	0.65708	12.3882	8.07423	1.55508
1019931	DICOTYLEDONES	APOCYNACEAE	Alafia	multiflora	NA	NA	1.49398	0.33621	Cameroon	CMR	23.0125	7.35833	72.8548	102.65	28.2	38.21	10.1	21.5333	32.7	24.1167	35.3733	2777	455	22.01	68.6027	1284	111	428	1284	807	Liana	Seed	Anemochory	Dry	Follicle	NA	NA	NA	NA	NA	NA	NA	1019931_alafia.JPGsummary_morpho.csv	34.2564	40.0423	0.27168	17.6755	2.94526	6.2379
1020032	DICOTYLEDONES	GENTIANACEAE	Anthocleista	NA	NA	NA	NA	NA	Madagascar	MDG	18.625	10.2167	63.4576	264.7	26.5	30.51	16.1	21.4333	25.4	21.4667	29.09	1840	324	52.01	69.9704	916	182	907	243	1092	Unknown	Fruit	Zoochory	Fleshy	BerryÂ	NA	NA	NA	NA	NA	NA	NA	1020032_antnocleista.JPGsummary_morpho.csv	3.30842	7.33567	0.76786	2.52642	1.74783	1.48428
1021006	DICOTYLEDONES	COMBRETACEAE	Terminalia	tricristata	NA	NA	184.139	28.4334	Madagascar	MDG	25.7583	12	64.5161	226.724	33.2	34.71	18.6	27.85	31.5833	27.85	36.4233	860	266	1.01	130.392	634	4	634	4	59	Phanerophyte	Fruit	Anemochory	Dry	Unknown	NA	NA	NA	NA	NA	NA	30.7	1021006_terminalia_tri.JPGsummary_morpho.csv	71.1932	57.8183	0.28296	13.9759	8.58226	1.48751
1021028	DICOTYLEDONES	LAMIACEAE	Vitex	pervillei	NA	NA	85.4951	3.40059	Madagascar	MDG	26.4208	12.175	65.1069	214.968	33.9	35.31	18.7	28.3667	32.35	28.3667	37.19	956	288	2.01	126.227	695	7	530	7	39	Unknown	Fruit	Zoochory	Fleshy	Drupe	NA	NA	NA	NA	NA	NA	NA	1021028_vitex.JPGsummary_morpho.csv	83.6053	37.1113	0.76131	12.4332	8.94492	1.37452
1021084	DICOTYLEDONES	FABACEAE	Chadsia	versicolor	NA	NA	1.95662	0.333837	Madagascar	MDG	26.3333	11.0333	71.645	133.847	32.7	37.41	15.4	27.3167	34.5167	27.4333	38.2567	1672	407	24.01	93.5669	986	106	730	133	61	Nanophanerophyte	Seed	Autochory	Dry	Pod	NA	NA	NA	NA	NA	NA	NA	1021084_chadsia.JPGsummary_morpho.csv	15.3074	15.8734	0.76436	5.54863	3.34674	1.70051
1021165	DICOTYLEDONES	MALVACEAE	Helmiopsis	NA	NA	NA	1.05273	0.156926	Madagascar	MDG	26.3583	12.2	67.4033	158.585	34.3	36.31	18.1	27.3167	33.25	27.7833	37.9233	1523	438	9.01	118.959	1043	34	766	35	111	Unknown	Fruit	Autochory	Dry	Capsule	NA	NA	NA	NA	NA	NA	NA	1021165_helmiopsis.JPGsummary_morpho.csv	9.00002	12.3019	0.743	4.16143	2.83968	1.44968
1021235	DICOTYLEDONES	RUBIACEAE	Spermacoce	latifolia	NA	NA	NA	NA	NA	NA	26.425	9.91667	70.8333	138.736	32.4	38.51	14	27.4	33.5833	27.6333	38.29	2066	499	25.01	100.452	1270	80	882	84	45	Chamaephyte or nanophanerophyte	Seed	Anemochory	Dry	Capsule	NA	NA	NA	NA	NA	NA	NA	1021235_spermacoce.JPGsummary_morpho.csv	1.17999	4.38518	0.75961	1.64006	0.88896	1.89549
1021361	DICOTYLEDONES	RUBIACEAE	Empogona	ovalifolia	NA	NA	NA	NA	Madagascar	MDG	25.0125	9.55833	72.9644	131.359	31.1	38.11	13.1	26.15	32.9333	26.15	37.04	1351	324	22.01	98.201	817	81	590	94	274	Nanophanerophyte or phanerophyte	Fruit	Zoochory	Fleshy	Drupe	NA	NA	NA	NA	NA	NA	NA	1021361_empogona.JPGsummary_morpho.csv	7.2843	10.6132	0.79412	3.49364	2.75688	1.25796
1021475	DICOTYLEDONES	FABACEAE	Colvillea	racemosa	NA	NA	7.55732	0.478265	Madagascar	MDG	25.7625	8.35833	71.4387	119.261	31.2	39.61	11.7	26.7167	33.75	26.7833	37.9567	1088	297	11.01	116.762	745	50	488	59	44	Phanerophyte	Seed	Zoochory	Dry	Pod	NA	NA	NA	NA	NA	NA	NA	1021475_colvillea.JPGsummary_morpho.csv	100.525	43.3996	0.67003	17.242	7.33999	2.30632
1021486	DICOTYLEDONES	FABACEAE	Mimosa	latispinosa	NA	NA	11.4191	2.34383	Madagascar	MDG	25.7125	8.44167	71.5395	121.265	31.1	39.41	11.8	26.6833	33.6833	26.7333	37.8733	1060	288	10.01	116.467	726	48	473	59	58	Nanophanerophyte	Seed	Autochory	Dry	Pod	NA	NA	NA	NA	NA	0.458276	7	1021486_mimosa.JPGsummary_morpho.csv	10.8412	12.5938	0.85732	4.33791	3.27121	1.30821
1021523	DICOTYLEDONES	RUBIACEAE	Bremeria	pervillei	NA	NA	NA	NA	NA	NA	26.2833	9.66667	70.5596	138.635	32.1	38.51	13.7	27.25	33.4833	27.5167	38.14	2074	496	25.01	98.6234	1262	85	878	88	43	Phanerophyte	Fruit	Autochory	Dry	Unknown	NA	NA	NA	NA	NA	NA	20.4	1021523_bremeria_06.tiffsummary_morpho.csv	0.356	2.349	0.802	0.81	0.591	1.373
1021774	DICOTYLEDONES	EBENACEAE	Diospyros	sakalavarum	NA	NA	NA	NA	Madagascar	MDG	26.9708	13.075	67.3969	172.211	35.6	36.31	19.4	27.9833	33.4833	28.5667	38.3233	1471	436	2.01	126.258	1051	9	764	9	81	Phanerophyte	Fruit	Zoochory	Fleshy	BerryÂ	NA	NA	NA	NA	NA	NA	38.3	1021774_diospyros.JPGsummary_morpho.csv	42.943	29.1891	0.64268	9.73888	5.98445	1.59912
1021903	DICOTYLEDONES	FABACEAE	Brandzeia	filicifolia	NA	NA	NA	NA	Madagascar	MDG	25.8375	11.8417	64.7086	230.445	33.1	34.91	18.3	28.05	31.6333	28.05	36.4733	813	256	2.01	132.383	614	6	614	6	44	Phanerophyte	Fruit	Anemochory	Dry	SamaraÂ	NA	NA	NA	NA	NA	NA	NA	1021903_brandzeia.JPGsummary_morpho.csv	130.803	48.6242	0.68706	19.0716	8.88111	2.16238
1022210	DICOTYLEDONES	FABACEAE	Tetrapterocarpon	geayi	NA	NA	10.7036	2.81309	Madagascar	MDG	25.8333	11.95	64.5946	230.625	33.2	34.81	18.5	28.05	31.6333	28.05	36.4733	815	256	2.01	132.058	614	6	614	6	45	Nanophanerophyte or phanerophyte	Fruit	Anemochory	Dry	Pod	NA	NA	NA	NA	NA	1.26	NA	1022210_tetrapleocasp.JPGsummary_morpho.csv	26.2472	22.1833	0.67172	8.11359	4.69876	1.72101
1022612	DICOTYLEDONES	APOCYNACEAE	Pachypodium	rutenbergianum	NA	NA	0.643907	0.0469793	Madagascar	MDG	24.5667	13.6167	63.928	266.35	33.9	32.71	21.3	27.1667	29.8667	27.1667	34.7067	859	248	1.01	122.896	606	6	606	6	268	Semisucculent phanerophyte	Fruit	Anemochory	Dry	Unknown	NA	NA	NA	NA	NA	39.908	NA	1022612_pachypodium.JPGsummary_morpho.csv	21.7683	24.8995	0.44104	10.0957	3.16398	3.40176
1022645	DICOTYLEDONES	FABACEAE	Cordyla	madagascariensis	NA	NA	17.4119	2.15834	Madagascar	MDG	24.5667	13.6167	63.928	266.35	33.9	32.71	21.3	27.1667	29.8667	27.1667	34.7067	859	248	1.01	122.896	606	6	606	6	268	Phanerophyte	Fruit	Zoochory	Fleshy	Legume	NA	NA	NA	NA	NA	NA	NA	1022645_dupuya.JPGsummary_morpho.csv	145.226	46.2049	0.85111	15.4451	11.7003	1.32842
1022715	DICOTYLEDONES	ASTERACEAE	Ageratum	conyzoides	NA	NA	NA	NA	Madagascar	MDG	19.325	10.7833	64.9598	264.115	27.4	30.91	16.6	22.1333	26.15	22.1333	29.7733	1862	337	52.01	70.1517	930	187	930	253	958	Therophyte or chamaephyte	Fruit	Anemochory	Dry	Achene	NA	NA	NA	NA	NA	NA	NA	1022715_leptolaena_06.tiffsummary_morpho.csv	0.477	4.297	0.333	1.569	0.444	4.2
1022759	DICOTYLEDONES	RUBIACEAE	Peponidium	NA	NA	NA	NA	NA	NA	NA	23.7583	8.45	61.6788	215.162	30.2	36.61	13.7	26.2333	32.0333	26.2333	34.9233	2851	495	72.01	50.4831	1226	319	1226	497	36	Unknown	Fruit	Zoochory	Unknown	Unknown	NA	NA	NA	NA	NA	NA	NA	1022759_peponidium.JPGsummary_morpho.csv	68.6309	42.9209	0.4796	12.4292	6.80468	1.84
1024144	DICOTYLEDONES	FABACEAE	Erythrina	sandwicensis	NA	NA	14.294	1.31953	United States	USA	23.175	10.6333	72.3356	153.423	30.4	35.81	14.7	22.5833	31.9833	24.9667	35.1233	1161	138	52.01	28.8699	380	212	322	313	329	Phanerophyte	Seed	Autochory/ Zoochory	Dry	Legume	PY	0	0	0	1	NA	NA	1024144_ery.JPGsummary_morpho.csv	74.2078	37.5827	0.66012	12.3434	7.51886	1.65039
1024177	DICOTYLEDONES	FABACEAE	Sophora	chrysophylla	NA	NA	6.4663	1.58836	NA	NA	NA	NA	NA	NA	NA	NA	NA	NA	NA	NA	NA	NA	NA	NA	NA	NA	NA	NA	NA	NA	Nanophanerophyte or phanerophyte	Fruit	Zoochory	Fleshy	Legume	PY	0	0	0	1	NA	7.6	1024177_sophora.JPGsummary_morpho.csv	17.0472	16.5352	0.78099	5.66679	3.78441	1.49166
1024878	DICOTYLEDONES	PENTAPHYLACACEAE	Adinandra	integerrima	NA	NA	2.39699	0.642442	Thailand	THA	22.2292	10.875	51.2972	247.703	31.9	30.81	21.2	23.5	27.75	24.6833	32.59	1105	213	3.01	82.7469	550	23	355	23	1171	Phanerophyte	Fruit	Zoochory	Fleshy	BerryÂ	PD	0	0	1	0	NA	NA	1024878_adinandra.JPGsummary_morpho.csv	4.01002	7.8216	0.8197	2.54846	2.09565	1.16206
1024889	DICOTYLEDONES	FABACEAE	Peltophorum	dasyrhachis	var.	dasyrhachis	18.0789	3.74396	Thailand	THA	25.5083	11.3333	51.0511	269.232	35.6	33.51	22.2	26.8167	30.6833	28.1833	35.5233	1025	192	2.01	82.5001	515	18	319	18	363	Phanerophyte	Fruit	Anemochory	Fleshy	Pod	PY	0	0	0	1	NA	7	1024889_peltophorum.JPGsummary_morpho.csv	28.6194	25.2441	0.56472	10.114	3.73326	2.82445
1024904	DICOTYLEDONES	BURSERACEAE	Canarium	subulatum	NA	NA	NA	NA	Thailand	THA	22.5792	10.9417	50.6559	255.463	32.5	31.01	21.6	23.8333	28.0167	25.1333	32.8567	1101	215	2.01	83.1087	555	22	348	22	1041	Phanerophyte	Fruit	Zoochory	Fleshy	Drupe	NA	NA	NA	NA	NA	NA	NA	1024904_canarium_subu.JPGsummary_morpho.csv	268.321	68.2392	0.72647	25.2564	14.6557	1.6594
1024915	DICOTYLEDONES	ANACARDIACEAE	Allospondias	lakonensis	NA	NA	19.1991	2.31924	Thailand	THA	22.5792	10.9417	50.6559	255.463	32.5	31.01	21.6	23.8333	28.0167	25.1333	32.8567	1101	215	2.01	83.1087	555	22	348	22	1041	Phanerophyte	Fruit	Zoochory	Fleshy	Unknown	NA	NA	NA	NA	NA	NA	NA	1024915_allospondias.JPGsummary_morpho.csv	42.1125	31.4837	0.5468	8.4805	6.59174	1.22237
1024948	DICOTYLEDONES	MALVACEAE	Berrya	mollis	NA	NA	34.1078	5.72166	Thailand	THA	25.5542	11.3917	51.3138	270.096	35.6	33.51	22.2	26.9167	30.7	28.2167	35.54	1054	198	3.01	82.5726	531	20	328	20	367	Phanerophyte	Fruit	Anemochory	Dry	Nutlet	NA	NA	NA	NA	NA	NA	NA	1024948_berrya.JPGsummary_morpho.csv	19.1247	16.9913	0.83169	5.66408	4.46551	1.25035
1024959	DICOTYLEDONES	MAGNOLIACEAE	Magnolia	garrettii	NA	NA	12.1758	0.593759	NA	NA	NA	NA	NA	NA	NA	NA	NA	NA	NA	NA	NA	NA	NA	NA	NA	NA	NA	NA	NA	NA	Phanerophyte	Seed	Zoochory	Dry	Aggregate fruitÂ of follicles	NA	NA	NA	NA	NA	NA	NA	1024959_magnolia.JPGsummary_morpho.csv	26.3981	21.9923	0.68177	8.15627	4.60441	1.72736
1024960	DICOTYLEDONES	ANACARDIACEAE	Toxicodendron	rhetsoides	NA	NA	62.1514	0.598558	NA	NA	NA	NA	NA	NA	NA	NA	NA	NA	NA	NA	NA	NA	NA	NA	NA	NA	NA	NA	NA	NA	Phanerophyte	Fruit	Zoochory	Fleshy	Drupe	NA	NA	NA	NA	NA	NA	NA	1024960_toxicodendron.JPGsummary_morpho.csv	17.3453	16.6362	0.78981	5.37383	4.07989	1.33716
1024982	DICOTYLEDONES	MALVACEAE	Colona	floribunda	NA	NA	NA	NA	NA	NA	NA	NA	NA	NA	NA	NA	NA	NA	NA	NA	NA	NA	NA	NA	NA	NA	NA	NA	NA	NA	Phanerophyte	Fruit	Anemochory	Dry	Capsule	PY	0	0	0	1	NA	NA	1024982_colonahagro.JPGsummary_morpho.csv	48.6517	48.2231	0.27319	10.9584	7.37546	1.5469
1025004	DICOTYLEDONES	MALVACEAE	Microcos	paniculata	NA	NA	38.436	9.90469	NA	NA	NA	NA	NA	NA	NA	NA	NA	NA	NA	NA	NA	NA	NA	NA	NA	NA	NA	NA	NA	NA	Nanophanerophyte or phanerophyte	Fruit	Zoochory	Fleshy	Drupe	PY	0	0	0	1	NA	NA	1025004_microcos.JPGsummary_morpho.csv	61.4476	45.2505	0.37647	11.4535	7.23288	1.55155
1025093	DICOTYLEDONES	MALVACEAE	Eriolaena	candollei	NA	NA	3.9889	0.197471	Thailand	THA	20.0083	11.1333	51.5432	240.027	29.8	28.31	21.6	21.1667	25.6167	22.4333	30.4567	1080	188	3.01	80.91	508	24	348	24	1476	Phanerophyte	Seed	Anemochory	Dry	Capsule	NA	NA	NA	NA	NA	NA	NA	1025093.JPGsummary_morpho.csv	9.34816	14.0906	0.59247	4.27683	2.9421	1.41307
1025129	DICOTYLEDONES	ANACARDIACEAE	Holigarna	kurzii	NA	NA	1.14885	0.157628	Thailand	THA	25.5542	11.3917	51.3138	270.096	35.6	33.51	22.2	26.9167	30.7	28.2167	35.54	1054	198	3.01	82.5726	531	20	328	20	367	Phanerophyte	Fruit	Zoochory	Fleshy	Drupe	NA	NA	NA	NA	NA	NA	NA	1025129_holigaina.JPGsummary_morpho.csv	51.6914	28.2943	0.81258	9.1075	7.63673	1.1312
1025130	DICOTYLEDONES	CHRYSOBALANACEAE	Parinari	anamensis	NA	NA	NA	NA	Thailand	THA	25.8125	11.8917	51.9287	270.808	36.4	33.61	22.9	27.1	30.9667	28.6	35.8067	946	171	2.01	80.8347	459	17	297	17	337	Phanerophyte	Fruit	Zoochory	Fleshy	Drupe	PD	0	0	1	0	NA	NA	1025130_Parinari.JPGsummary_morpho.csv	344.366	82.4539	0.65056	23.8749	19.0354	1.21757
1025141	DICOTYLEDONES	ANACARDIACEAE	Buchanania	cochinchinensis	NA	NA	123.889	11.5338	Thailand	THA	25.5042	11.375	51.2387	272.609	35.6	33.51	22.2	26.9	30.6167	28.1833	35.4567	1052	199	3.01	82.7439	533	20	327	20	367	Phanerophyte	Fruit	Zoochory	Fleshy	Drupe	NA	NA	NA	NA	NA	NA	NA	1025141_buchanania.JPGsummary_morpho.csv	55.9588	28.7859	0.84018	9.5483	7.53484	1.25922
1025174	DICOTYLEDONES	BIGNONIACEAE	Mayodendron	igneum	NA	NA	0.408873	0.103759	Thailand	THA	25.5542	11.3917	51.3138	270.096	35.6	33.51	22.2	26.9167	30.7	28.2167	35.54	1054	198	3.01	82.5726	531	20	328	20	367	Phanerophyte	Seed	Anemochory	Dry	Capsule	NA	NA	NA	NA	NA	NA	NA	1025174_mayodendron.JPGsummary_morpho.csv	5.94127	12.5492	0.5029	3.61696	2.3344	1.54078
1025196	DICOTYLEDONES	RUTACEAE	Micromelum	integerrimum	NA	NA	0.68251	0.33598	Thailand	THA	21.1917	11.05	50.4566	235.535	31.3	29.51	21.9	22.2333	26.85	23.6	31.69	1088	192	3.01	83.3286	527	20	338	20	1296	Phanerophyte	Fruit	Zoochory	Fleshy	BerryÂ	NA	NA	NA	NA	NA	NA	NA	1025196_Micromelum.JPGsummary_morpho.csv	23.7382	20.3637	0.71754	7.23802	4.26327	1.71187
1025200	DICOTYLEDONES	PENTAPHYLACACEAE	Eurya	acuminata	NA	NA	NA	NA	Thailand	THA	22.2167	10.8167	51.2638	246.681	31.8	30.81	21.1	23.4833	27.75	24.65	32.59	1101	213	3.01	82.854	549	22	352	22	1140	Nanophanerophyte or phanerophyte	Fruit	Zoochory	Fleshy	BerryÂ	PD	0	0	1	0	NA	18.6	NA	NA	NA	NA	NA	NA	NA
1025288	DICOTYLEDONES	LOGANIACEAE	Strychnos	nux-blanda	NA	NA	1.05229	0.0628943	Thailand	THA	25.825	11.85	50.8584	271.314	36.7	33.51	23.3	26.5	31.1	28.6	35.9233	929	168	2.01	79.799	443	18	295	56	365	Phanerophyte	Fruit	Zoochory	Fleshy	BerryÂ	NA	NA	NA	NA	NA	NA	NA	1025288_Strychnos.JPGsummary_morpho.csv	252.474	68.5793	0.68796	20.771	15.9919	1.29117
1025299	DICOTYLEDONES	RUBIACEAE	Wendlandia	tinctoria	subsp.	floribunda	NA	NA	Thailand	THA	23.0917	10.9	51.1737	251.286	32.8	31.61	21.3	24.3333	28.5667	25.6	33.4067	1101	216	2.01	83.4387	555	21	351	21	962	Nanophanerophyte or phanerophyte	Seed	Anemochory	Dry	Capsule	NA	NA	NA	NA	NA	NA	NA	1025299_wendlan.JPGsummary_morpho.csv	0.12044	1.45537	0.7179	0.55503	0.29911	1.81548
1025314	DICOTYLEDONES	ANACARDIACEAE	Anacardium	occidentale	NA	NA	32.4608	4.41572	Thailand	THA	25.8458	11.9083	51.5512	274.006	36.5	33.51	23.1	27.1667	30.9667	28.65	35.8067	932	168	2.01	81.0454	449	17	294	17	334	Phanerophyte	Fruit	Zoochory	Fleshy	Drupe	NA	NA	NA	NA	NA	NA	NA	1025314_Anacardium.JPGsummary_morpho.csv	550.673	108.607	0.59476	31.504	22.4504	1.42305
1025325	DICOTYLEDONES	ANACARDIACEAE	Lannea	coromandelica	NA	NA	53.304	8.21644	Thailand	THA	25.8208	11.9417	51.9203	266.999	36.4	33.51	23	27.0333	31.05	28.5333	35.89	952	171	3.01	80.0813	459	19	299	19	351	Phanerophyte	Fruit	Zoochory	Fleshy	Drupe	PD	0	0	1	0	NA	NA	1025325_lannea.JPGsummary_morpho.csv	41.0303	26.0802	0.75638	9.00764	5.61258	1.61603
1025347	DICOTYLEDONES	EUPHORBIACEAE	Macaranga	denticulata	NA	NA	6.12994	1.69167	Thailand	THA	23.0917	10.9	51.1737	251.286	32.8	31.61	21.3	24.3333	28.5667	25.6	33.4067	1101	216	2.01	83.4387	555	21	351	21	962	Nanophanerophyte or phanerophyte	Seed	Zoochory	Unknown	Capsule	PD	0	0	1	0	NA	NA	1025347.JPGsummary_morpho.csv	4.51339	8.5879	0.77011	2.54209	2.24626	1.1165
1025369	DICOTYLEDONES	BERBERIDACEAE	Berberis	napaulensis	NA	NA	0.455285	0.12103	Thailand	THA	22.7125	10.675	50.3538	257.586	32.4	31.31	21.2	24.0167	28.1	25.25	32.94	1097	214	2.01	82.574	550	22	346	22	927	Nanophanerophyte or phanerophyte	Fruit	Zoochory	Fleshy	BerryÂ	NA	NA	NA	NA	NA	NA	NA	1025369_berberis.JPGsummary_morpho.csv	8.28065	12.0385	0.71997	4.30856	2.52459	1.7301
1025370	DICOTYLEDONES	PENTAPHYLACACEAE	Anneslea	fragrans	NA	NA	4.61768	0.944903	Thailand	THA	21.4083	10.8333	51.8341	241.838	30.9	30.11	20.9	22.6667	27.0167	23.8167	31.8567	1105	209	3.01	82.0427	543	24	355	24	1359	Nanophanerophyte or phanerophyte	Seed	Zoochory	Unknown	Unknown	ND	1	0	0	0	NA	NA	1025370_annestea.JPGsummary_morpho.csv	45.0942	28.8036	0.69096	9.39948	6.04145	1.58117
1025392	DICOTYLEDONES	NYSSACEAE	Nyssa	bifida	NA	NA	79.5122	7.24198	Thailand	THA	23.0917	10.9	51.1737	251.286	32.8	31.61	21.3	24.3333	28.5667	25.6	33.4067	1101	216	2.01	83.4387	555	21	351	21	962	Phanerophyte	Fruit	Zoochory	Fleshy	Drupe	PD	0	0	1	0	NA	NA	1025392_nyssa.JPGsummary_morpho.csv	111.587	43.7412	0.73603	13.9861	10.2776	1.35556
1025428	DICOTYLEDONES	SANTALACEAE	Scleropyrum	pentandrum	NA	NA	60.5166	10.0582	Thailand	THA	23.125	10.9	50.9346	254.768	32.9	31.61	21.4	24.4	28.55	25.6667	33.39	1103	217	3.01	83.1743	555	22	352	22	953	Phanerophyte	Fruit	Zoochory	Fleshy	Drupe	MPD	0	1	0	0	NA	NA	1025428_scleropyrum.JPGsummary_morpho.csv	272.982	66.1792	0.78511	22.3889	16.2969	1.33877
1025738	DICOTYLEDONES	HAMAMELIDACEAE	Exbucklandia	populnea	NA	NA	0.47175	0.139417	Thailand	THA	21.6333	11.55	52.7397	218.656	31.9	30.11	21.9	22.1	27.7	24	32.5067	1080	202	2.01	81.7898	519	21	251	50	1213	Phanerophyte	Seed	Anemochory	Dry	Capsule	NA	NA	NA	NA	NA	NA	NA	1025738_exbuc.JPGsummary_morpho.csv	5.57094	14.0575	0.35751	5.01646	2.04861	2.45378
1025750	DICOTYLEDONES	MELIACEAE	Toona	calcicola	NA	NA	0.41211	0.0522264	Thailand	THA	24.2458	10.6417	54.0186	233.642	33.2	33.61	19.7	25.2667	29.8833	26.55	34.7233	1105	221	2.01	83.3583	544	16	389	16	707	Phanerophyte	Seed	Anemochory	Dry	Capsule	NA	NA	NA	NA	NA	NA	NA	1025750_toona.JPGsummary_morpho.csv	28.6969	23.8039	0.63849	9.07823	4.42757	2.04151
1025783	DICOTYLEDONES	OLEACEAE	Chionanthus	velutinus	NA	NA	56.1405	11.8836	Thailand	THA	24.4667	10.8333	57.9323	192.724	33.2	34.61	18.7	24.6167	31.1833	26.55	35.54	1049	210	2.01	78.0097	497	20	303	26	743	Phanerophyte	Fruit	Zoochory	Fleshy	Drupe	NA	NA	NA	NA	NA	NA	NA	1025783_chionanthus.JPGsummary_morpho.csv	156.863	49.7445	0.7955	17.701	12.3915	1.3738
1025842	DICOTYLEDONES	RUBIACEAE	Mitragyna	speciosa	NA	NA	NA	NA	Thailand	THA	27.3667	9.01667	75.7703	85.3957	33.8	42.01	11.9	26.45	36.0167	28.3667	40.09	1979	455	45.01	70.682	1012	207	352	845	35	Phanerophyte	Seed	Anemochory	Dry	Capsule	NA	NA	NA	NA	NA	NA	NA	NA	NA	NA	NA	NA	NA	NA
1025886	DICOTYLEDONES	PUTRANJIVACEAE	Putranjiva	roxburghii	NA	NA	129.908	12.0986	Thailand	THA	27.0167	10.5	54.1237	229.895	35.9	36.61	19.4	27.8667	32.7167	29.3333	37.5567	1166	214	2.01	85.6787	583	18	264	18	206	Phanerophyte	Fruit	Zoochory	Fleshy	Drupe	PD	0	0	1	0	NA	NA	1025886_Putranjiva.JPGsummary_morpho.csv	110	51.1888	0.53215	18.2023	10.0596	1.6333
1025923	DICOTYLEDONES	APOCYNACEAE	Kibatalia	laurifolia	NA	NA	0.28621	0.0198386	Thailand	THA	26.6208	7.825	63.6179	112.097	32.5	40.31	12.3	26.3	34.1833	27.9167	38.99	1295	240	24.01	58.1713	541	106	310	234	157	Nanophanerophyte or phanerophyte	Seed	Anemochory	Dry	Follicle	NA	NA	NA	NA	NA	NA	NA	NA	NA	NA	NA	NA	NA	NA
1026089	DICOTYLEDONES	MALVACEAE	Bombax	anceps	NA	NA	6.45398	1.0146	Thailand	THA	27.2583	11.0667	59.8198	178.196	35.9	37.51	18.5	27.2	34.2167	29.25	38.6067	1108	231	4.01	80.4621	556	24	270	41	192	Phanerophyte	Seed	Anemochory	Dry	Capsule	NA	NA	NA	NA	NA	NA	13	1026089_bombax.JPGsummary_morpho.csv	20.4202	20.3262	0.63337	6.12354	4.49271	1.35061
1026090	DICOTYLEDONES	MALVACEAE	Schoutenia	ovata	NA	NA	NA	NA	Thailand	THA	27.3292	11.0417	58.114	198.843	36.4	37.51	19	27.8167	34.0333	29.5	38.3233	1307	237	3.01	79.4128	627	24	325	35	171	Phanerophyte	Fruit	Anemochory	Dry	Unknown	NA	NA	NA	NA	NA	NA	NA	1026090_schuteia.JPGsummary_morpho.csv	8.90596	11.9497	0.78411	3.69421	3.19528	1.13672
1026104	DICOTYLEDONES	BIGNONIACEAE	Heterophragma	sulfureum	NA	NA	1.0773	0.217533	Thailand	THA	27.1417	10.2833	57.1296	182.755	35.5	37.61	18	27.45	34.1167	29.4	38.49	1920	427	2.01	101.891	1150	14	331	27	168	Phanerophyte	Seed	Anemochory	Dry	Capsule	NA	NA	NA	NA	NA	NA	NA	1026104_helophora.JPGsummary_morpho.csv	607.402	191.231	0.22576	40.8776	19.0758	2.14304
1026551	DICOTYLEDONES	AMARANTHACEAE	Celosia	floribunda	NA	NA	NA	NA	Mexico	MEX	22.1333	14.2667	59.1978	405.195	33.7	29.71	24.1	27.4167	31.25	27.4167	31.34	285	96	1.01	130.449	208	3	208	39	270	Nanophanerophyte	Seed	Anemochory	Dry	UtriclesÂ	NA	NA	NA	NA	NA	1.01	7	1026551_celosia.JPGsummary_morpho.csv	1.04735	3.86563	0.86814	1.2683	1.07547	1.17246
1026838	DICOTYLEDONES	ERICACEAE	Comarostaphylis	polifolia	subsp.	polifolia	60.8548	10.0958	Mexico	MEX	18.85	13.6	62.963	222.67	29.7	28.21	21.6	20.1667	26.3833	21.5333	29.8067	716	147	6.01	92.9512	387	25	213	54	1954	Nanophanerophyte	Fruit	Zoochory	Fleshy	Drupe	NA	NA	NA	NA	NA	NA	NA	1026838_comasostaphylis.JPGsummary_morpho.csv	13.7244	15.7952	0.69255	4.53537	4.06812	1.08277
1027031	DICOTYLEDONES	ERICACEAE	Vaccinium	leucanthum	NA	NA	NA	NA	Mexico	MEX	17.7792	11.325	58.3763	242.744	27.3	28.01	19.4	19.2333	24.6333	20.35	28.29	902	211	13.01	87.0847	482	49	221	55	1950	Phanerophyte	Fruit	Zoochory	Fleshy	BerryÂ	NA	NA	NA	NA	NA	NA	23.1	1027031_vaccinium.JPGsummary_morpho.csv	1.30075	4.6971	0.72677	1.7259	1.04109	1.66856
1027097	DICOTYLEDONES	HYPERICACEAE	Vismia	baccifera	NA	NA	1.04472	0.122068	Mexico	MEX	19.6542	10.575	61.1272	220.366	28.2	31.01	17.3	21.1	26.3167	21.8833	30.4067	1514	287	38.01	70.8668	693	129	416	136	1197	Nanophanerophyte or phanerophyte	Fruit	Zoochory	Fleshy	BerryÂ	NA	NA	NA	NA	NA	NA	NA	1027097_vismia.jpgsummary_morpho.csv	1.609	5.835	0.595	2.345	0.919	2.695
1029541	PTERIDOPHYTA	CYATHEACEAE	Cyathea	arborea	NA	NA	NA	NA	Montserrat	MSR	23.5625	5.625	66.1765	108.043	27.5	39.11	8.5	24.6167	31.5	24.7	35.9733	1559	184	75.01	28.5906	532	243	502	273	572	Unknown	Spores	Autochory	NA	NA	NA	NA	NA	NA	NA	NA	NA	NA	NA	NA	NA	NA	NA	NA
1029585	DICOTYLEDONES	RUBIACEAE	Rondeletia	buxifolia	NA	NA	NA	NA	NA	NA	25.4375	4.90833	62.9273	113.781	29.1	41.41	7.8	26.5	33.3833	26.6667	37.8067	1514	178	70.01	30.4649	527	237	496	257	260	Nanophanerophyte	Seed	Anemochory	Dry	Capsule	NA	NA	NA	NA	NA	NA	NA	1029585_rendeletia_06.tiffsummary_morpho.csv	0.516	3.381	0.575	1.304	0.589	2.176
1029666	DICOTYLEDONES	ACANTHACEAE	Oplonia	microphylla	NA	NA	0.49576	0.0420713	NA	NA	25.65	4.78333	62.1212	111.6	29.3	41.71	7.7	26.7333	33.2	26.8667	38.04	1439	178	59.01	34.4334	526	222	495	222	244	Nanophanerophyte	Seed	Autochory	Dry	Capsule	NA	NA	NA	NA	NA	NA	NA	1029666_oplonia.JPGsummary_morpho.csv	4.13223	8.31056	0.74583	2.67883	2.12385	1.19803
1029699	DICOTYLEDONES	FABACEAE	Calliandra	purpurea	NA	NA	0.712463	0.0500852	NA	NA	25.9417	4.61667	61.5556	112.792	29.5	42.11	7.5	27.0167	33.8667	27.15	38.3233	1457	176	62.01	33.201	524	228	493	232	190	Nanophanerophyte or phanerophyte	Seed	Autochory	Dry	Pod	NA	NA	NA	NA	NA	NA	32	1029699_calliandsa.JPGsummary_morpho.csv	32.8945	23.6448	0.73445	8.9092	4.44127	2.00985
1029943	DICOTYLEDONES	SPHAEROSEPALACEAE	Rhopalocarpus	similis	NA	NA	10.4437	2.17547	Madagascar	MDG	26.0583	12.4667	65.2705	191.309	34.9	35.91	19.1	27.35	32.2833	27.8	37.1233	1530	470	1.01	130.646	1116	4	816	4	142	Phanerophyte	Fruit	Zoochory	Fleshy	Unknown	NA	NA	NA	NA	NA	10.01	NA	1029943_rhopaloca.JPGsummary_morpho.csv	165.529	49.7955	0.83572	16.2652	12.8789	1.25296
1029954	DICOTYLEDONES	PHYLLANTHACEAE	Antidesma	madagascariense	NA	NA	12.6945	2.38256	NA	NA	26.1667	9.71667	70.4106	138.717	32	38.31	13.8	27.15	33.35	27.4	38.04	2082	501	24.01	99.1838	1271	84	881	86	69	Nanophanerophyte or phanerophyte	Fruit	Zoochory	Fleshy	Drupe	NA	NA	NA	NA	NA	NA	NA	1029954_antidesma.JPGsummary_morpho.csv	14.1374	17.7704	0.60051	4.96129	3.89647	1.20598
1030228	DICOTYLEDONES	URTICACEAE	Leucosyke	quadrinervia	NA	NA	NA	NA	NA	NA	NA	NA	NA	NA	NA	NA	NA	NA	NA	NA	NA	NA	NA	NA	NA	NA	NA	NA	NA	NA	Nanophanerophyte or phanerophyte	Fruit	Autochory	Dry	Achene	NA	NA	NA	NA	NA	NA	NA	1030228_leuosylce.JPGsummary_morpho.csv	0.85365	3.91534	0.70247	1.43078	0.87811	1.6587
1030239	DICOTYLEDONES	URTICACEAE	Maoutia	setosa	NA	NA	NA	NA	NA	NA	NA	NA	NA	NA	NA	NA	NA	NA	NA	NA	NA	NA	NA	NA	NA	NA	NA	NA	NA	NA	Nanophanerophyte	Fruit	Autochory	Dry	Achene	NA	NA	NA	NA	NA	NA	9.5	1030239_maoutia_06.tiffsummary_morpho.csv	0.406	3.982	0.332	1.061	0.631	1.825
1030479	DICOTYLEDONES	MELASTOMATACEAE	Melastoma	malabathricum	NA	NA	NA	NA	Taiwan	TWN	23.9	4.18333	35.1541	285.132	29.6	37.81	11.9	26.0667	30.8667	27.1167	33.9567	2578	344	128.01	29.7129	907	425	721	541	130	Nanophanerophyte or phanerophyte	Fruit	Zoochory	Fleshy	BerryÂ	PD	0	0	1	0	NA	NA	1030479_melastoma_06.tiffsummary_morpho.csv	0.24	1.973	0.775	0.675	0.487	1.408
1034020	DICOTYLEDONES	RUBIACEAE	Randia	aculeata	NA	NA	NA	NA	NA	NA	25.4917	4.83333	62.7705	111.209	29.1	41.51	7.7	26.5667	33.05	26.6833	37.89	1441	178	59.01	34.4221	526	219	495	219	267	Nanophanerophyte or phanerophyte	Fruit	Zoochory	Fleshy	BerryÂ	NA	NA	NA	NA	NA	NA	37.3	1034020_randia.JPGsummary_morpho.csv	16.6716	16.2001	0.799	5.13781	4.27794	1.17182
1034031	DICOTYLEDONES	MELASTOMATACEAE	Miconia	angustifolia	NA	NA	NA	NA	NA	NA	25.4917	4.83333	62.7705	111.209	29.1	41.51	7.7	26.5667	33.05	26.6833	37.89	1441	178	59.01	34.4221	526	219	495	219	267	Unknown	Fruit	Zoochory	Fleshy	BerryÂ	NA	NA	NA	NA	NA	NA	NA	1034031_tetrazygia_06.tiffsummary_morpho.csv	0.413	2.755	0.682	0.977	0.6	1.669
1034053	DICOTYLEDONES	ARALIACEAE	Sciodaphyllum	attenuatum	NA	NA	NA	NA	Montserrat	MSR	23.5625	5.625	66.1765	108.043	27.5	39.11	8.5	24.6167	31.5	24.7	35.9733	1559	184	75.01	28.5906	532	243	502	273	572	Scrambling phanerophyte	Fruit	Zoochory	Fleshy	Drupe	NA	NA	NA	NA	NA	NA	NA	1034053_schettera.JPGsummary_morpho.csv	4.01067	7.84719	0.81659	2.66084	1.92095	1.37781
1035669	MONOCOTYLEDONES	ARECACEAE	Sabal	causiarum	NA	NA	NA	NA	NA	NA	NA	NA	NA	NA	NA	NA	NA	NA	NA	NA	NA	NA	NA	NA	NA	NA	NA	NA	NA	NA	Phanerophyte	Fruit	Zoochory	Fleshy	BerryÂ	MPD	0	1	0	0	NA	17	1035669_sabal.JPGsummary_morpho.csv	46.3662	26.1584	0.84857	7.85135	7.59362	1.01921
1038316	GYMNOSPERMAE	CUPRESSACEAE	Juniperus	barbadensis	NA	NA	49.6678	13.2404	NA	NA	24.9458	8.05833	53.0154	261.468	32.4	37.31	15.2	27.3667	30.7	28.0333	35.54	1330	199	43.01	55.8964	538	138	514	138	38	Phanerophyte	Seed	Zoochory	NA	Cone	NA	NA	NA	NA	NA	NA	36.8	1038316_juniperus.jpgsummary_morpho.csv	6.506	10.53	0.74	3.414	2.651	1.249
1038349	DICOTYLEDONES	FABACEAE	Pithecellobium	keyense	NA	NA	9.37726	2.80388	NA	NA	24.7958	7.64167	50.6071	270.752	32.2	37.21	15.1	27.2833	30.4167	27.9667	35.2567	1280	196	41.01	57.1495	523	134	486	134	40	Nanophanerophyte or phanerophyte	Seed	Zoochory	Dry	Pod	NA	NA	NA	NA	NA	NA	9	1038349_pithecellobium.JPGsummary_morpho.csv	37.2582	23.526	0.84308	7.58461	6.3794	1.17057
1038420	DICOTYLEDONES	FABACEAE	Cajanus	cajan	NA	NA	NA	NA	Madagascar	MDG	18.0083	10.6333	61.8217	262.617	25.8	28.71	17.2	20.7167	24.1	20.7167	28.2067	1244	266	25.01	90.8601	726	82	726	82	1268	Hemicryptophyte or nanophanerophyte	Seed	Autochory	Dry	Legume	PY	0	0	0	1	NA	7	1038420_cajanus.JPGsummary_morpho.csv	6.0039	10.0121	0.75291	3.60032	1.92335	1.8601
1039759	DICOTYLEDONES	SALICACEAE	Populus	tremula	NA	NA	NA	NA	United Kingdom	GBR	9.71667	7.71667	37.4595	479.153	21.6	21.11	20.6	7.36667	14.9167	15.8	18.1067	597	62	37.01	14.5799	175	124	151	145	56	Phanerophyte	Seed	Anemochory	Dry	Capsule	ND	1	0	0	0	NA	2.2	1039759_populus.jpgsummary_morpho.csv	0.541	3.06	0.716	1.188	0.609	2.011
1043781	DICOTYLEDONES	FABACEAE	Acacia	halliana	NA	NA	NA	NA	Australia	AUS	15.3542	13.975	51.7593	482.496	30.7	23.81	27	12.1333	30.1833	21.4	23.4067	384	44	18.01	29.123	129	64	64	120	130	Nanophanerophyte	Seed	Zoochory	Dry	Pod	NA	NA	NA	NA	NA	NA	7.8	NA	NA	NA	NA	NA	NA	NA
1043806	DICOTYLEDONES	EUPHORBIACEAE	Beyeria	lanceolata	NA	NA	3.9727	0.517673	Australia	AUS	12.925	8.66667	43.5511	385.454	24.6	24.81	19.9	10.0333	26.7833	17.7833	22.1233	1251	131	64.01	20.6384	379	216	216	361	432	Nanophanerophyte or phanerophyte	Seed	Zoochory	Dry	Capsule	NA	NA	NA	NA	NA	NA	NA	1043806_beyesia.JPGsummary_morpho.csv	28.0368	21.827	0.74166	7.664	4.75494	1.63178
1044098	DICOTYLEDONES	SALICACEAE	Neopringlea	integrifolia	NA	NA	NA	NA	Mexico	MEX	22.0458	14.0083	57.4112	335.799	34	29.71	24.4	24.25	28.0833	25.5667	31.3567	769	168	14.01	80.6181	393	49	279	53	900	Unknown	Fruit	Anemochory	Dry	Samaroid	PY	0	0	0	1	21.5288	NA	1044098_neopringlea.JPGsummary_morpho.csv	3.61584	8.38756	0.6455	3.30694	1.52038	2.23371
1044744	DICOTYLEDONES	LAMIACEAE	Prostanthera	nudula	NA	NA	1.70102	0.237349	Australia	AUS	20.0625	14.2917	46.5527	609.896	35.4	24.81	30.7	26.6167	21.9167	27.25	26.0733	268	36	12.01	32.6561	99	45	88	46	564	Nanophanerophyte	Fruit	Autochory	Dry	Unknown	NA	NA	NA	NA	NA	NA	NA	1044744_prestanmera.JPGsummary_morpho.csv	2.30797	6.44773	0.69665	2.0908	1.44855	1.49953
1044814	DICOTYLEDONES	RHAMNACEAE	Cryptandra	amara	NA	NA	0.799855	0.258575	Australia	AUS	14.525	12.5	48.4496	490.285	29.5	23.81	25.8	9.3	29.5167	20.6167	22.5233	492	62	19.01	40.1887	184	67	69	180	493	Chamaephyte or nanophanerophyte	Fruit	Autochory/ Zoochory	Dry	Capsule	NA	NA	NA	NA	NA	NA	NA	1044814_crypta.tifsummary_morpho.csv	1.983	5.924	0.721	2.096	1.177	1.757
1044836	GYMNOSPERMAE	CUPRESSACEAE	Callitris	sp. Limestone (M.D. Crisp 11785)	NA	NA	1.76654	0.411287	NA	NA	15.8708	8.075	48.6446	318.058	24.7	28.21	16.6	11.9667	28.7667	19.7667	25.8067	448	77	9.01	63.3683	212	38	38	212	51	NA	Seed	Anemochory	NA	Cone	NA	NA	NA	NA	NA	NA	NA	1044836_callitris.jpgsummary_morpho.csv	15.128	17.487	0.624	5.477	3.802	1.517
1044847	DICOTYLEDONES	FABACEAE	Daviesia	schwarzenegger	NA	NA	1.24142	0.465611	Australia	AUS	15.1708	14.2917	50.5006	538.923	30.9	22.71	28.3	9.51667	30.5333	21.8333	22.44	397	46	16.01	30.3483	136	63	72	128	511	Unknown	Seed	Autochory	Unknown	Pod	NA	NA	NA	NA	NA	NA	NA	1044847_daviesia.JPGsummary_morpho.csv	4.32702	8.31826	0.78658	2.82833	1.99528	1.43945
1044928	DICOTYLEDONES	PAPAVERACEAE	Bocconia	frutescens	NA	NA	2.4555	0.274602	NA	NA	22.0625	9.19167	72.3753	134.217	28	35.41	12.7	23.3333	29.35	23.5167	34.19	1762	227	72.01	35.7563	644	242	559	242	634	Nanophanerophyte	Fruit	Zoochory	Fleshy	Capsule	MPD	0	1	0	0	NA	NA	1044928_bocconia.JPGsummary_morpho.csv	5.71277	10.7347	0.63418	3.7	2.12573	1.71469
1045028	DICOTYLEDONES	SOLANACEAE	Lycianthes	virgata	NA	NA	NA	NA	Puerto Rico	PRI	21.4583	10.0167	74.1975	126.164	27.8	34.41	13.5	22.6667	28.9667	22.8333	33.7233	2175	304	68.01	47.8246	870	235	622	236	830	Scrambling phanerophyte	Fruit	Zoochory	Fleshy	BerryÂ	NA	NA	NA	NA	NA	NA	12.2	1045028_lyciames.JPGsummary_morpho.csv	2.34934	5.9609	0.83163	1.89654	1.62948	1.12562
1045408	DICOTYLEDONES	PHYLLANTHACEAE	Bridelia	speciosa	NA	NA	5.48008	1.69288	Nigeria	NGA	20.1708	11.2417	65.3585	129.921	29.3	32.21	17.2	18.7	29.5667	22	32.54	1738	313	4.01	81.7169	905	25	221	905	1682	Nanophanerophyte or phanerophyte	Fruit	Zoochory	Fleshy	Drupe	NA	NA	NA	NA	NA	NA	NA	1045408_bridelia.JPGsummary_morpho.csv	29.1726	22.4984	0.72442	7.86679	5.33182	1.41851
1045420	DICOTYLEDONES	RUBIACEAE	Psychotria	succulenta	NA	NA	1.76204	0.704747	Nigeria	NGA	25.0208	12.4917	60.3462	201.195	35.2	34.61	20.7	23.6667	32.3	28.1	37.14	1048	280	0.01	114.032	701	1	149	1	704	Nanophanerophyte or phanerophyte	Fruit	Zoochory	Fleshy	Drupe	NA	NA	NA	NA	NA	NA	NA	1045420_psychotria.JPGsummary_morpho.csv	20.2734	19.2078	0.72123	5.41852	4.91619	1.08543
1045523	DICOTYLEDONES	ASTERACEAE	Montanoa	tomentosa	subsp.	xanthiifolia	0.171937	0.0282399	Mexico	MEX	23.6125	15.4083	65.5674	231.046	35.2	31.81	23.5	24.3667	30.9167	26.45	34.4567	1496	285	24.01	88.0605	820	78	377	83	1388	Nanophanerophyte	Fruit	Anemochory	Dry	Achene	NA	NA	NA	NA	NA	26.208	NA	1045523_montanoa.JPGsummary_morpho.csv	1.81004	6.12221	0.60981	2.38317	1.06918	2.25242
1045648	DICOTYLEDONES	ERICACEAE	Agarista	mexicana	NA	NA	NA	NA	Mexico	MEX	19.35	12.25	58.0569	280.389	29.6	28.61	21.1	21.1833	25.7833	22.2167	29.3233	865	201	13.01	87.2606	461	46	213	53	1429	Nanophanerophyte	Seed	Anemochory	Dry	Capsule	NA	NA	NA	NA	NA	NA	NA	1045648_agarista_06.tiffsummary_morpho.csv	1.038	5.687	0.404	2.379	0.691	4.045
1049451	DICOTYLEDONES	PROTEACEAE	Banksia	seminuda	NA	NA	0.450707	0.0934342	Australia	AUS	15.5417	9.65	54.2135	302.691	25.6	27.91	17.8	12.05	28.0833	19.4	25.89	940	151	25.01	58.2921	410	76	87	410	32	Phanerophyte	Seed	Anemochory	NA	Cone	ND	1	0	0	0	NA	NA	1049451_banskia.JPGsummary_morpho.csv	17.1026	21.0239	0.49379	8.02208	3.45965	2.26922
1049495	DICOTYLEDONES	HALORAGACEAE	Glischrocaryon	racemosum	NA	NA	8.77421	2.57081	Australia	AUS	15.1917	8.71667	53.8066	276.601	24.2	28.11	16.2	12.0333	27.3333	18.7167	25.8567	1068	171	28.01	57.7739	464	87	99	423	110	Unknown	Fruit	Anemochory	Dry	Unknown	NA	NA	NA	NA	NA	NA	NA	1049495_schrocaryon.JPGsummary_morpho.csv	3.71744	15.3087	0.21902	3.85258	1.66587	2.40739
1049598	DICOTYLEDONES	MALVACEAE	Brachychiton	acuminatus	NA	NA	9.8806	0.787849	Australia	AUS	26.5708	12.5083	53.4544	428.276	37.1	33.81	23.4	31.2667	35.3333	31.2667	34.7067	258	65	0.01	88.4941	135	2	135	57	53	Phanerophyte	Seed	Anemochory	Dry	Follicle	NA	NA	NA	NA	NA	NA	NA	1049598_brachychiton.JPGsummary_morpho.csv	18.0414	17.227	0.75538	6.04146	3.8158	1.61102
1050231	DICOTYLEDONES	APHLOIACEAE	Aphloia	theiformis	NA	NA	3.15581	0.490505	Madagascar	MDG	21.3625	9.59167	62.6906	242.751	28.8	33.61	15.3	24.0833	28.1667	24.0833	32.09	2099	313	70.01	53.7864	936	247	936	289	504	Nanophanerophyte or phanerophyte	Fruit	Zoochory	Fleshy	BerryÂ	NA	NA	NA	NA	NA	NA	NA	1050231_aphloia.JPGsummary_morpho.csv	2.51777	6.40025	0.76792	2.27537	1.41877	1.61021
1052305	DICOTYLEDONES	VITACEAE	Vitis	labrusca	NA	NA	NA	NA	Georgia	GEO	9.75417	8.925	29.75	774.41	26.1	16.21	30	12.6	9.53333	19.1833	14.1233	741	90	48.01	20.3758	239	157	160	170	902	Climbing nanophanerophyte	Fruit	Zoochory	Fleshy	BerryÂ	NA	NA	NA	NA	NA	NA	NA	1052305_vitis.JPGsummary_morpho.csv	20.7756	20.4918	0.63633	6.66032	4.32082	1.54106
1052590	DICOTYLEDONES	BETULACEAE	Betula	medwediewii	NA	NA	0.45075	0.0844497	Georgia	GEO	4.70417	9.525	32.398	727.247	20.3	11.01	29.4	1.58333	12.2667	13.35	9.65667	1420	159	84.01	22.1	463	275	318	401	2058	Nanophanerophyte or phanerophyte	Fruit	Anemochory	Dry	SamaraÂ	NA	NA	NA	NA	NA	NA	NA	1052590_betula.JPGsummary_morpho.csv	3.96525	9.70955	0.5388	3.28814	1.75733	1.88719
1054491	DICOTYLEDONES	BURSERACEAE	Commiphora	NA	NA	NA	122.634	10.9737	Madagascar	MDG	24.9917	13.25	64.6341	265.26	33.9	33.51	20.5	27.6167	30.3	27.6167	35.14	768	205	2.01	116.049	529	10	529	10	164	Unknown	Fruit	Zoochory	Fleshy	Drupe	NA	NA	NA	NA	NA	NA	NA	1054491_commiphora.JPGsummary_morpho.csv	42.8429	26.7781	0.75045	9.59667	6.58509	1.36426
1054620	MONOCOTYLEDONES	ASPHODELACEAE	Aloe	divaricata	NA	NA	NA	NA	Madagascar	MDG	24.9417	12.6167	65.7118	266.482	33	33.91	19.2	27.8167	31.05	27.8167	35.2233	524	151	2.01	120.315	374	9	374	10	39	Succulent chamaephyte or nanophanerophyte	Seed	Anemochory	Dry	Capsule	NA	NA	NA	NA	NA	0.01	6.9	1054620_noname.JPGsummary_morpho.csv	24.2728	32.3112	0.32005	8.69647	4.01764	2.2971
1054642	DICOTYLEDONES	CELASTRACEAE	Loeseneriella	rubiginosa	var.	angustifolia	NA	NA	Madagascar	MDG	24.8417	12.5167	65.191	268.978	32.9	33.81	19.2	27.7333	30.9333	27.7333	35.0733	535	152	2.01	120.284	382	9	382	10	50	Unknown	Seed	Anemochory	Dry	Capsule	NA	NA	NA	NA	NA	NA	7.8	1054642_loesereriella.JPGsummary_morpho.csv	54.6496	33.6797	0.61171	12.2324	6.7804	1.78468
1055373	DICOTYLEDONES	RHAMNACEAE	Ziziphus	cambodiana	NA	NA	NA	NA	Thailand	THA	27.7583	9.76667	60.2881	148.704	35.5	39.41	16.2	27.9167	35.2333	29.5333	39.54	1373	254	6.01	76.3345	647	33	306	53	78	Climbing nanophanerophyte or phanerophyte	Fruit	Zoochory	Fleshy	Drupe	NA	NA	NA	NA	NA	NA	NA	1055373_ziziphus_cambodia.JPGsummary_morpho.csv	115.871	43.4073	0.77451	13.0913	11.7733	1.06972
1055454	DICOTYLEDONES	SAPINDACEAE	Arfeuillea	arborescens	NA	NA	8.89614	1.67356	Thailand	THA	28.0333	8.1	62.7907	121.997	34.1	41.31	12.9	27.9667	35.65	29.4333	40.2233	864	208	5.01	83.9923	454	20	163	102	37	Phanerophyte	Fruit	Anemochory	Dry	Unknown	NA	NA	NA	NA	NA	NA	NA	1055454_arfeuillea.JPGsummary_morpho.csv	29.4391	23.1095	0.6872	6.91557	5.66991	1.19876
1055465	DICOTYLEDONES	BIGNONIACEAE	Pauldopia	ghonta	NA	NA	6.75177	1.18213	Thailand	THA	21.725	11.4667	55.3945	253.032	30.6	30.01	20.7	23.4667	27.1833	24.0833	32.0233	1223	255	6.01	85.1565	645	30	406	30	1334	Nanophanerophyte	Seed	Autochory	Dry	Capsule	NA	NA	NA	NA	NA	NA	NA	1055465_pauldopia.JPGsummary_morpho.csv	27.0214	22.9988	0.64156	8.3191	4.18217	2.06989
1055487	DICOTYLEDONES	DILLENIACEAE	Dillenia	obovata	NA	NA	3.71182	0.533343	Thailand	THA	26.6333	8.76667	76.9006	65.3429	32.9	41.61	11.4	25.8667	35.7667	27.5167	39.7067	1948	339	34.01	53.886	833	169	357	833	118	Phanerophyte	Fruit	Zoochory	Fleshy	Capsule	MPD	0	1	0	0	NA	NA	1055487_dillenia.JPGsummary_morpho.csv	5.8663	9.70438	0.77915	3.28552	2.27301	1.42676
1055834	DICOTYLEDONES	MYRISTICACEAE	Horsfieldia	amygdalina	var.	amygdalina	7.51519	0.519671	Thailand	THA	24.2583	10.9167	56.563	209.825	33.2	34.01	19.3	24.45	30.7167	26.4833	35.1067	986	203	2.01	79.4908	464	18	284	20	798	Phanerophyte	Seed	Zoochory	Fleshy	Drupe	MPD	0	1	0	0	NA	NA	1055834_Horsfieldia.JPGsummary_morpho.csv	262.5	62.1232	0.84311	21.9263	15.144	1.45032
1057687	GYMNOSPERMAE	PINACEAE	Larix	kaempferi	NA	NA	2.1155	0.497114	Japan	JPN	4.875	9.25	23.8402	1054.49	23	4.31	38.8	14	0.466666	17.25	5.30667	1141	160	50.01	34.1294	425	179	408	179	338	Phanerophyte	Seed	Anemochory	NA	Cone	PD	0	0	1	0	NA	11.5	1057687_larix.JPGsummary_morpho.csv	9.26747	14.4378	0.57475	4.9941	2.66709	1.79112
1060667	DICOTYLEDONES	ARALIACEAE	Aralia	elata	NA	NA	1.31427	0.249633	Japan	JPN	14.9667	7.18333	25.2934	783.788	29.6	21.31	28.4	24.3	16.7833	24.6833	19.3233	1765	303	61.01	54.9303	760	216	662	219	153	Nanophanerophyte or phanerophyte	Fruit	Zoochory	Fleshy	BerryÂ	MPD	0	1	0	0	NA	NA	1060667_aralia.JPGsummary_morpho.csv	2.51314	6.48147	0.74776	2.23767	1.39404	1.60247
1060690	DICOTYLEDONES	ROSACEAE	Pourthiaea	villosa	NA	NA	1.59755	0.154822	Japan	JPN	13.4542	6.825	24.1166	788.83	27.9	19.71	28.3	22.7833	15.25	23.1833	17.7067	2009	368	65.01	58.3499	892	228	771	238	463	Nanophanerophyte or phanerophyte	Fruit	Zoochory	Fleshy	Pome	PD	0	0	1	0	NA	NA	NA	NA	NA	NA	NA	NA	NA
1060760	DICOTYLEDONES	LAMIACEAE	Callicarpa	japonica	NA	NA	NA	NA	Japan	JPN	14.9667	7.18333	25.2934	783.788	29.6	21.31	28.4	24.3	16.7833	24.6833	19.3233	1765	303	61.01	54.9303	760	216	662	219	153	Nanophanerophyte or phanerophyte	Fruit	Zoochory	Fleshy	Drupe	NA	NA	NA	NA	NA	NA	NA	1060760_calicaspa.JPGsummary_morpho.csv	2.30192	6.09386	0.77626	2.20461	1.37672	1.59882
1062487	MONOCOTYLEDONES	ORCHIDACEAE	Encyclia	inaguensis	NA	NA	NA	NA	NA	NA	25.9	6.78333	57.9772	161.78	31.7	40.11	11.7	26.6167	33.5333	27.8333	37.7067	775	125	28.01	43.198	312	129	171	166	37	Pseudobulbous epiphyte	Seed	Anemochory	Dry	Capsule	NA	NA	NA	NA	NA	NA	NA	NA	NA	NA	NA	NA	NA	NA
1062616	DICOTYLEDONES	SALICACEAE	Flacourtia	vogelii	NA	NA	14.4717	1.70333	Guinea	GIN	24.5708	16.075	63.5375	130.06	36.7	31.51	25.3	23.6667	32.6	26.35	37.29	2301	390	11.01	71.6237	1067	64	454	176	557	Nanophanerophyte or phanerophyte	Fruit	Zoochory	Fleshy	Drupe	NA	NA	NA	NA	NA	NA	NA	1062616_flacourtia.JPGsummary_morpho.csv	15.3151	17.4264	0.62718	5.66239	3.66149	1.5142
1062661	DICOTYLEDONES	RUBIACEAE	Keetia	mannii	NA	NA	36.0447	1.66163	Guinea	GIN	23.3167	10.6167	63.5729	148.068	32.6	36.01	16.7	21.9	32.15	25.4667	35.74	2467	614	2.01	103.456	1540	16	280	1540	1008	Climber	Fruit	Zoochory	Fleshy	Drupe	NA	NA	NA	NA	NA	NA	NA	1062661_kechia.JPGsummary_morpho.csv	46.5811	44.0156	0.31631	8.70946	6.98842	1.2368
1063831	DICOTYLEDONES	GENTIANACEAE	Utania	racemosa	NA	NA	NA	NA	Australia	AUS	27.0958	12.075	61.6071	183.717	35.7	36.21	19.6	27.8333	33.3833	28.9833	38.2233	1544	348	1.01	108.801	992	3	458	3	118	Phanerophyte	Fruit	Zoochory	Fleshy	Unknown	NA	NA	NA	NA	NA	NA	NA	NA	NA	NA	NA	NA	NA	NA
1064322	DICOTYLEDONES	PROTEACEAE	Stenocarpus	acacioides	NA	NA	2.00508	0.454355	Australia	AUS	27.2583	10.3333	60.0775	173.334	34.2	37.11	17.2	27.9833	33.6667	28.9833	38.5067	1736	441	1.01	108.44	1099	9	505	9	71	Phanerophyte	Seed	Anemochory	Dry	Follicle	NA	NA	NA	NA	NA	NA	NA	1064322_stenocarpus.JPGsummary_morpho.csv	80.8115	60.2141	0.35279	17.2344	6.24688	2.75922
1066212	DICOTYLEDONES	EUPHORBIACEAE	Macaranga	kurzii	NA	NA	18.7848	0.644476	Thailand	THA	22.5792	10.8417	50.8998	251.536	32.3	31.11	21.3	23.8667	28.05	25.0833	32.89	1107	215	3.01	82.6542	554	23	353	23	1073	Phanerophyte	Seed	Zoochory	Dry	Capsule	PD	0	0	1	0	NA	NA	1066212_mailotus.JPGsummary_morpho.csv	26.0563	23.6076	0.601	7.26038	4.80332	1.4894
1066278	DICOTYLEDONES	FABACEAE	Ormosia	sumatrana	NA	NA	4.40232	1.35631	Thailand	THA	21.7083	10.8667	51.5008	245.189	31.4	30.41	21.1	22.9667	27.2667	24.15	32.1067	1109	212	3.01	82.2581	548	24	356	24	1299	Phanerophyte	Seed	Zoochory	Dry	Pod	ND	1	0	0	0	NA	NA	1066278_ormosia.JPGsummary_morpho.csv	89.1548	37.4798	0.79903	11.4321	9.99303	1.10498
1066289	DICOTYLEDONES	ARALIACEAE	Macropanax	dispermus	NA	NA	1.74206	0.175215	Thailand	THA	21.1	10.75	51.6827	241.369	30.6	29.91	20.8	22.3833	26.7167	23.4833	31.5567	1110	209	3.01	81.6211	543	25	355	25	1422	Phanerophyte	Fruit	Zoochory	Fleshy	Drupe	MPD	0	1	0	0	NA	NA	1066289_macroparax.JPGsummary_morpho.csv	11.2927	14.6734	0.66598	4.23577	3.6276	1.12138
1066290	DICOTYLEDONES	BIGNONIACEAE	Jacaranda	obtusifolia	NA	NA	0.408167	0.0140719	Thailand	THA	25.7	11.6667	51.395	267.446	36.2	33.61	22.7	26.9	30.9333	28.4167	35.7733	955	173	2.01	80.293	462	19	300	19	358	Phanerophyte	Seed	Anemochory	Dry	Capsule	NA	NA	NA	NA	NA	NA	52.5	1066290_jacaranda.JPGsummary_morpho.csv	42.2366	92.6625	0.07484	9.98136	7.11691	1.27992
1066315	DICOTYLEDONES	THEACEAE	Schima	wallichii	NA	NA	0.57504	0.0761125	NA	NA	NA	NA	NA	NA	NA	NA	NA	NA	NA	NA	NA	NA	NA	NA	NA	NA	NA	NA	NA	NA	Phanerophyte	Seed	Anemochory	Dry	Capsule	ND	1	0	0	0	NA	NA	1066315.JPGsummary_morpho.csv	42.5256	64.2073	0.16259	9.66377	6.11372	1.54534
1066326	DICOTYLEDONES	OLACACEAE	Anacolosa	ilicoides	NA	NA	3.08463	0.35038	Thailand	THA	22.85	10.8833	51.3365	251.161	32.5	31.41	21.2	24.1	28.3167	25.3667	33.1567	1108	216	3.01	82.9187	555	23	355	23	1030	Phanerophyte	Fruit	Zoochory	Fleshy	Drupe	MPD	0	1	0	0	NA	NA	1066326_anacolosa.JPGsummary_morpho.csv	296.453	78.797	0.63043	22.2555	16.9687	1.3286
1066337	DICOTYLEDONES	RUTACEAE	Atalantia	monophylla	NA	NA	0.738433	0.0121367	Thailand	THA	25.8375	11.975	51.6164	268.27	36.5	33.41	23.2	27.0333	31.0667	28.5833	35.9067	939	168	2.01	80.225	451	17	296	17	352	Nanophanerophyte or phanerophyte	Fruit	Zoochory	Fleshy	BerryÂ	NA	NA	NA	NA	NA	NA	NA	1066337_atlantia.JPGsummary_morpho.csv	61.6193	31.429	0.77514	10.3476	7.64179	1.35131
1066348	DICOTYLEDONES	SIMAROUBACEAE	Picrasma	javanica	NA	NA	10.4478	1.59227	Thailand	THA	22.85	10.8833	51.3365	251.161	32.5	31.41	21.2	24.1	28.3167	25.3667	33.1567	1108	216	3.01	82.9187	555	23	355	23	1030	Phanerophyte	Fruit	Zoochory	Fleshy	Drupe	NA	NA	NA	NA	NA	NA	NA	1066348_picrasma.JPGsummary_morpho.csv	38.0682	24.63	0.78929	8.36677	6.13193	1.33659
1066359	DICOTYLEDONES	BURSERACEAE	Garuga	pinnata	NA	NA	NA	NA	NA	NA	NA	NA	NA	NA	NA	NA	NA	NA	NA	NA	NA	NA	NA	NA	NA	NA	NA	NA	NA	NA	Phanerophyte	Fruit	Zoochory	Fleshy	Drupe	PD	0	0	1	0	NA	NA	NA	NA	NA	NA	NA	NA	NA
1066360	DICOTYLEDONES	GENTIANACEAE	Cyrtophyllum	fragrans	NA	NA	NA	NA	Thailand	THA	25.5333	11.3833	51.2763	271.212	35.6	33.51	22.2	26.9	30.6667	28.2167	35.5067	1054	199	3.01	82.6855	533	20	327	20	365	Phanerophyte	Fruit	Zoochory	Fleshy	BerryÂ	NA	NA	NA	NA	NA	NA	NA	1066360_cyrtophyllum.JPGsummary_morpho.csv	0.54452	3.11442	0.69907	1.02103	0.75913	1.32274
1066418	DICOTYLEDONES	FABACEAE	Acrocarpus	fraxinifolius	NA	NA	1.14912	0.157219	Thailand	THA	22.2792	10.875	51.5403	245.657	31.9	30.91	21.1	23.5167	27.8333	24.7333	32.6733	1105	214	3.01	82.966	551	23	355	23	1154	Phanerophyte	Fruit	Anemochory	Dry	Pod	PY	0	0	0	1	NA	7	1066418.JPGsummary_morpho.csv	19.1094	17.4951	0.78475	5.94773	4.26265	1.3709
1066463	DICOTYLEDONES	STAPHYLEACEAE	Dalrympelea	pomifera	NA	NA	138.393	29.0567	Thailand	THA	22.2167	10.8167	51.2638	246.681	31.8	30.81	21.1	23.4833	27.75	24.65	32.59	1101	213	3.01	82.854	549	22	352	22	1140	Nanophanerophyte or phanerophyte	Fruit	Zoochory	Fleshy	BerryÂ	NA	NA	NA	NA	NA	NA	NA	1066463.JPGsummary_morpho.csv	38.9782	24.3471	0.82501	7.69382	6.5861	1.13067
1066511	DICOTYLEDONES	FABACEAE	Sindora	siamensis	var.	siamensis	NA	NA	Thailand	THA	25.8458	11.9083	51.5512	274.006	36.5	33.51	23.1	27.1667	30.9667	28.65	35.8067	928	168	2.01	81.0802	447	17	292	17	334	Phanerophyte	Seed	Zoochory/ Autoochory	Dry	Pod	PY	0	0	0	1	NA	NA	1066511_sindoca.JPGsummary_morpho.csv	168.37	51.2462	0.80517	15.954	13.4579	1.17989
1066577	DICOTYLEDONES	CALOPHYLLACEAE	Mesua	ferrea	NA	NA	8.50438	2.29171	Thailand	THA	23.7958	10.9417	50.8915	258.303	33.6	32.21	21.5	25.0833	29.15	26.3667	33.99	1095	215	3.01	83.2287	554	22	348	22	789	Phanerophyte	Seed	Autochory	Dry	Capsule	NA	NA	NA	NA	NA	NA	NA	1066577_Mesua.JPGsummary_morpho.csv	318.09	70.1576	0.80327	24.4946	16.3292	1.48817
1066588	DICOTYLEDONES	RHAMNACEAE	Hovenia	dulcis	NA	NA	7.42758	0.458851	Thailand	THA	22.2792	10.875	51.5403	245.657	31.9	30.91	21.1	23.5167	27.8333	24.7333	32.6733	1105	214	3.01	82.966	551	23	355	23	1154	Phanerophyte	Fruit	Zoochory	Fleshy	Unknown	NA	NA	NA	NA	NA	NA	19.8	1066588_hovenia.JPGsummary_morpho.csv	16.0895	15.182	0.87626	4.7229	4.38635	1.05879
1066599	DICOTYLEDONES	PHYLLANTHACEAE	Bischofia	javanica	NA	NA	1.57854	0.260594	Thailand	THA	22.2792	10.875	51.5403	245.657	31.9	30.91	21.1	23.5167	27.8333	24.7333	32.6733	1105	214	3.01	82.966	551	23	355	23	1154	Phanerophyte	Fruit	Zoochory	Fleshy	Drupe	NA	NA	NA	NA	NA	NA	NA	NA	NA	NA	NA	NA	NA	NA
1070185	DICOTYLEDONES	ANACARDIACEAE	Pseudospondias	microcarpa	NA	NA	35.124	13.3068	Nigeria	NGA	25.1583	12.5	60.3865	199.03	35.2	34.61	20.7	23.8167	32.45	28.2	37.29	1053	282	0.01	114.073	703	1	149	1	663	Phanerophyte	Fruit	Zoochory	Fleshy	Drupe	NA	NA	NA	NA	NA	NA	NA	1070185_nolabel.JPGsummary_morpho.csv	76.3162	35.981	0.73706	12.9972	7.42799	1.74454
1070277	DICOTYLEDONES	FABACEAE	Brachystegia	eurycoma	NA	NA	1.57029	0.291106	Nigeria	NGA	25.0708	12.775	60.545	212.554	35.2	34.21	21.1	23.8333	32.1333	28.3	36.9733	1011	279	0.01	116.172	685	1	142	1	685	Phanerophyte	Seed	Autochory/ Zoochory	Dry	Pod	NA	NA	NA	NA	NA	NA	NA	1070277_brachystegia.JPGsummary_morpho.csv	279.346	64.5978	0.83672	22.1497	16.3429	1.34674
1070299	DICOTYLEDONES	SOLANACEAE	Physalis	peruviana	NA	NA	1.26561	0.14294	NA	NA	NA	NA	NA	NA	NA	NA	NA	NA	NA	NA	NA	NA	NA	NA	NA	NA	NA	NA	NA	NA	Hemicryptophyte	Fruit	Zoochory	Fleshy	BerryÂ	NA	NA	NA	NA	NA	4.15286	14.6	1070299_physalis.JPGsummary_morpho.csv	1.42077	4.99619	0.72472	1.55814	1.20277	1.26108
1074219	DICOTYLEDONES	FABACEAE	Astragalus	subuliformis	NA	NA	1.91993	0.762028	Georgia	GEO	12.3625	10.125	31.6406	820.383	29.6	17.71	32	16.1833	11.2667	22.25	16.1067	538	80	24.01	37.6736	207	82	169	82	525	Chamaephyte or hemicryptophyte	Seed	Autochory	Dry	Pod	NA	NA	NA	NA	NA	NA	7.4	1074219_astragalus.JPGsummary_morpho.csv	3.68186	8.72423	0.60528	3.40659	1.31007	2.70693
1074611	DICOTYLEDONES	DIPTEROCARPACEAE	Monotes	madagascariensis	NA	NA	166.451	21.6941	Madagascar	MDG	22.1	13.5833	63.7715	273.421	31.8	30.61	21.3	24.5667	27.2	24.7	32.04	807	195	4.01	102.402	511	13	435	13	862	Phanerophyte	Fruit	Anemochory	Dry	Unknown	NA	NA	NA	NA	NA	NA	NA	1074611_monotes.JPGsummary_morpho.csv	142.604	47.8107	0.78466	15.554	12.4444	1.22407
1074714	DICOTYLEDONES	BIGNONIACEAE	Rhigozum	madagascariense	NA	NA	0.58868	0.0874337	Madagascar	MDG	24.7792	13.275	63.5167	314.27	34.2	33.41	20.9	28.15	30.4833	28.1833	34.5233	466	102	6.01	95.7203	291	23	250	29	57	Nanophanerophyte	Seed	Anemochory	Dry	Capsule	NA	NA	NA	NA	NA	0.01	6.6	1074714_rhigozum.JPGsummary_morpho.csv	17.6547	29.2309	0.28465	5.692	4.50514	1.23735
1074725	DICOTYLEDONES	CONVOLVULACEAE	Metaporana	verdcourtii	NA	NA	5.09132	1.22857	Madagascar	MDG	24.7792	13.275	63.5167	314.27	34.2	33.41	20.9	28.15	30.4833	28.1833	34.5233	466	102	6.01	95.7203	291	23	250	29	57	Nanophanerophyte	Seed	Autochory	Unknown	Unknown	NA	NA	NA	NA	NA	2.01	NA	1074725.JPGsummary_morpho.csv	7.04631	10.5897	0.7791	3.66278	2.68955	1.30747
1074806	DICOTYLEDONES	EUPHORBIACEAE	Jatropha	mahafalensis	NA	NA	5.17671	1.1512	Madagascar	MDG	24.6042	13.3417	63.5317	313.85	34.1	33.21	21	27.9667	30.3333	27.9833	34.3567	467	103	5.01	96.2797	293	22	251	27	116	Nanophanerophyte or phanerophyte	Seed	MyrmecochoryÂ	Dry	Capsule	NA	NA	NA	NA	NA	NA	NA	1074806_jatropha_mana.JPGsummary_morpho.csv	185.395	55.2343	0.76564	18.1591	14.2453	1.19272
1074817	DICOTYLEDONES	RUBIACEAE	Pyrostria	sarodranensis	NA	NA	10.3562	1.4204	Madagascar	MDG	24.5917	13.4333	63.9683	315.356	34.1	33.21	21	27.9833	30.3	27.9833	34.3233	472	105	6.01	95.8049	295	23	295	28	128	Nanophanerophyte or phanerophyte	Fruit	Zoochory	Fleshy	Drupe	NA	NA	NA	NA	NA	NA	11.7	1074817_pyrosmia.JPGsummary_morpho.csv	27.4515	23.8637	0.59971	7.49468	4.75541	1.60869
1075009	DICOTYLEDONES	APOCYNACEAE	Petchia	NA	NA	NA	9.4817	2.14073	Madagascar	MDG	26.5583	11.5333	70.7566	149.177	33.5	37.31	16.3	27.4833	33.4	27.85	38.24	1288	412	1.01	132.353	960	6	663	6	67	Unknown	Fruit	Zoochory	Fleshy	Unknown	NA	NA	NA	NA	NA	NA	NA	NA	NA	NA	NA	NA	NA	NA
1075098	DICOTYLEDONES	FABACEAE	Xylia	fraterna	NA	NA	26.3654	1.73349	Madagascar	MDG	26.7167	11.0833	71.5054	140.992	33.3	37.91	15.5	27.6167	33.6833	27.9	38.5233	1314	410	5.01	127.684	957	19	660	19	36	Nanophanerophyte or phanerophyte	Seed	Autochory	Dry	Pod	NA	NA	NA	NA	NA	NA	NA	1075098_xylia.JPGsummary_morpho.csv	51.0297	31.5669	0.6525	10.2143	6.1802	1.61934
1075191	DICOTYLEDONES	LAMIACEAE	Premna	NA	NA	NA	104.378	6.94189	Madagascar	MDG	26.7167	11.0833	70.5945	149.063	33.4	37.81	15.7	27.7	33.5833	27.9667	38.4233	1228	398	1.01	134.609	931	6	626	6	34	Unknown	Fruit	Zoochory	Fleshy	Drupe	NA	NA	NA	NA	NA	NA	NA	1075191_premna.JPGsummary_morpho.csv	67.6099	32.0564	0.8236	11.3606	8.23224	1.35513
1078376	DICOTYLEDONES	BIGNONIACEAE	Fernandoa	madagascariensis	NA	NA	0.342168	0.0543702	Madagascar	MDG	26.2042	12.375	64.7906	214.682	34.1	35.11	19.1	27.9667	32.0833	28.0667	36.9233	1048	301	2.01	121.652	731	9	570	9	101	Phanerophyte	Seed	Anemochory	Dry	Capsule	NA	NA	NA	NA	NA	6.46161	NA	1078376_fernandoa.JPGsummary_morpho.csv	68.1897	74.4735	0.17053	13.4192	7.68259	1.67517
1078446	DICOTYLEDONES	CLUSIACEAE	Symphonia	microphylla	NA	NA	13.0703	4.52097	Madagascar	MDG	16.9	11.0667	65.098	261.656	24.7	27.81	17	19.5167	22.5	19.55	27.2567	1490	304	24.01	90.8354	842	89	799	92	1508	Phanerophyte	Fruit	Zoochory	Fleshy	BerryÂ	NA	NA	NA	NA	NA	NA	NA	1078446_symphonia.JPGsummary_morpho.csv	587.183	104.791	0.68174	30.8698	24.7045	1.25311
1078527	DICOTYLEDONES	ASTERACEAE	Distephanus	garnierianus	NA	NA	0.265075	0.033715	Madagascar	MDG	16.9	11.0667	65.098	261.656	24.7	27.81	17	19.5167	22.5	19.55	27.2567	1490	304	24.01	90.8354	842	89	799	92	1508	Unknown	Fruit	Anemochory	Dry	Achene	NA	NA	NA	NA	NA	NA	NA	1078527_distepha.JPGsummary_morpho.csv	0.96471	5.24982	0.43575	1.9082	0.67237	3.09101
1078550	DICOTYLEDONES	PRIMULACEAE	Oncostemum	NA	NA	NA	1.53807	0.28987	Madagascar	MDG	16.9	11.0667	65.098	261.656	24.7	27.81	17	19.5167	22.5	19.55	27.2567	1490	304	24.01	90.8354	842	89	799	92	1508	Unknown	Fruit	Zoochory	Fleshy	Unknown	NA	NA	NA	NA	NA	NA	NA	1078550_oncostenum.JPGsummary_morpho.csv	12.9012	16.8088	0.57092	6.20131	3.5269	1.67349
1078653	DICOTYLEDONES	FABACEAE	Baudouinia	fluggeiformis	NA	NA	73.6081	3.52846	Madagascar	MDG	26.2042	12.375	64.7906	214.682	34.1	35.11	19.1	27.9667	32.0833	28.0667	36.9233	1048	301	2.01	121.652	731	9	570	9	101	Nanophanerophyte or phanerophyte	Fruit	Zoochory	Fleshy	Drupe	NA	NA	NA	NA	NA	19.3648	NA	1078653_baudouinia.JPGsummary_morpho.csv	95.3465	37.5603	0.8469	12.2724	10.4322	1.14902
1078859	DICOTYLEDONES	FABACEAE	Delonix	regia	NA	NA	67.3172	4.08631	Madagascar	MDG	25.6625	8.675	72.2917	118.016	31.2	39.31	12	26.5833	33.6833	26.6667	37.8567	1112	299	11.01	114.62	752	51	493	60	74	Phanerophyte	Seed	Hydrochory or zoochory	Dry	Pod	PY	0	0	0	1	NA	NA	1078859.JPGsummary_morpho.csv	104.142	49.2092	0.53875	19.6427	6.59267	3.02035
1078871	DICOTYLEDONES	ROSACEAE	Purpusia	NA	NA	NA	135.35	25.2645	Madagascar	MDG	25.6625	8.675	72.2917	118.016	31.2	39.31	12	26.5833	33.6833	26.6667	37.8567	1112	299	11.01	114.62	752	51	493	60	74	NA	Fruit	Autochory	Dry	Achene	NA	NA	NA	NA	NA	NA	NA	1078871_purpusia.JPGsummary_morpho.csv	213.251	57.1311	0.82075	17.7102	15.8402	1.07069
1080430	DICOTYLEDONES	SAXIFRAGACEAE	Micranthes	nivalis	NA	NA	NA	NA	Bulgaria	BGR	11.7583	10.5167	33.7073	777.753	28.5	17.41	31.2	15.4333	29.7667	21.2667	16.09	569	59	36.01	15.7656	168	121	137	133	207	Hemicryptophyte	Seed	Autochory	Dry	Capsule	NA	NA	NA	NA	NA	2.05082	15.1	1080430_Micranthe nivales.JPGsummary_morpho.csv	0.11946	1.55556	0.62521	0.61691	0.28817	2.10638
1080441	DICOTYLEDONES	SOLANACEAE	Hyoscyamus	niger	NA	NA	1.06722	0.29638	Finland	FIN	NA	NA	NA	NA	NA	NA	NA	NA	NA	NA	NA	NA	NA	NA	NA	NA	NA	NA	NA	NA	Therophyte or biennial	Seed	Autochory	Dry	Capsule	PD	0	0	1	0	3.01	NA	1080441_hyoscyamus_06.tifsummary_morpho.csv	1.449	4.885	0.763	1.472	1.259	1.157
[truncated: 5 more columns]

## Sheet: SCSH whole seed vs SCS 
Serial no	Average SCSH (N) based on whole seeds	Average SCSH (N) based on separated seed covering structures
756101	1.28578	0.865325
756396	24.0425	24.2567
757717	5.6591	7.33479
758725	0.502604	1.00936
790011	4.44019	0.83139
793779	14.3627	5.85358
793849	13.5086	1.6236
793872	7.77991	0.710662
795382	0.231006	0.271242
795393	2.76596	1.82383
795555	2.84281	1.09212
795706	31.4473	35.1534
803809	0.64427	1.4908
806039	8.24173	2.54745
806578	13.3591	15.7857
806648	7.5112	10.3408
806741	164.399	84.7475
813969	16.8032	7.8386
814140	1.20959	0.91329
815402	2.36058	1.76201
818573	3.10177	0.725067
832665	29.8176	33.2926
839240	5.15632	6.32834
839251	62.9017	50.2949
839262	29.0656	1.9605
841120	13.4651	0.85789
841348	15.1029	1.28183
841522	15.3807	9.10385
843216	0.91829	0.52577
844408	10.9562	3.08671
844914	2.48443	0.586635
846365	2.12084	2.35025
849458	23.8382	10.3084
852036	8.40898	6.65987
860572	45.0241	23.045
870333	2.5718	0.430533
871411	0.937208	0.666743
871444	38.7254	64.0963
871499	6.30026	6.88062
871525	5.95151	4.71281
871536	7.76887	2.97142
871547	7.62263	5.45795
871709	13.6986	6.6553
873895	11.3262	12.3239
873921	2.36704	1.52804
874054	9.34017	0.48016
876298	5.01465	3.60573
876380	11.3761	18.4996
876634	19.6828	12.7571
878362	181.124	27.2619
878373	48.215	9.24679
879495	3.797	1.71679
879509	10.6129	1.47392
879543	1.25934	0.508233
881205	5.20416	2.68386
881342	1.7839	0.352803
881353	2.2527	0.18939
881375	10.9726	1.31507
881397	20.7035	8.50134
881434	9.32186	3.34002
887436	0.301392	0.34555
887573	1.21539	0.342593
887609	8.25652	0.703855
887632	80.6568	80.6568
887665	12.9603	0.418985
887872	4.58736	2.69415
887920	6.40036	5.7427
887942	5.59964	4.23573
887986	2.7911	1.85236
888020	0.73371	0.36197
888053	67.4236	19.4777
889821	6.11709	1.4394
889843	1.07437	0.472783
889876	9.04684	6.14622
889980	4.98733	0.702747
890003	7.51882	4.42323
890047	9.37738	0.15646
890494	7.58644	8.03851
891527	60.96	80.9104
891804	8.92319	3.94041
891859	1.05143	0.337895
892225	41.2931	17.515
892568	1.79994	0.556367
892579	52.8656	1.03301
892616	1.1401	0.202247
892627	53.2016	62.1177
894355	112.198	94.6809
894403	7.84943	3.98771
894850	23.1507	23.125
894861	1.57096	1.67177
894908	17.6746	16.1335
894919	55.7631	27.7927
895927	17.554	6.84071
896980	2.30802	2.32619
898191	43.302	24.4539
899855	2.96697	0.851445
900188	20.5956	6.0918
903318	5.15365	3.84591
903341	42.3186	24.2053
903466	2.33502	1.27786
910433	8.85108	4.02677
913168	63.1345	51.3928
913216	1.60941	1.8502
913342	6.27536	3.94679
916055	3.56122	2.91472
916228	0.4729	0.24984
916457	26.6501	11.2749
919997	38.6322	7.75483
922634	72.5559	1.7468
922667	39.4943	2.15837
922863	9.41994	5.34882
924133	1.11936	1.36589
924580	21.8631	7.86299
926023	3.80306	1.10754
926193	3.15579	0.948197
932071	1.52535	0.588883
933263	14.1497	1.54277
933300	2.81724	0.606717
933355	19.98	2.40786
933894	22.9738	1.80009
933953	1.89688	0.84826
938187	34.0452	15.8442
938257	0.590466	0.587173
938486	86.8829	48.9115
938497	2.54746	3.17477
938501	30.8294	40.4458
938752	2.42618	1.59438
941237	1.98817	0.822083
941569	3.79495	1.91793
948476	9.85365	6.25728
948568	35.7271	3.52489
948683	1.40858	0.294887
948753	17.7132	0.99881
948834	15.5188	2.11842
951711	31.627	13.9299
954309	1.2557	0.87945
965226	1.32798	0.536343
965385	1.86854	0.906487
972477	247.111	148.54
972950	2.44824	0.523507
977689	1.26543	0.37851
978561	0.747636	0.424073
978996	3.56376	2.99376
986915	10.6564	12.0236
987657	11.2282	20.3574
992664	6.36909	3.64982
1012699	14.758	8.77961
1018831	1.14536	0.926873
1021006	4.64339	184.139
1024144	8.71557	14.294
1025428	127.738	60.5166
1026104	0.977494	1.0773
1029943	248.423	10.4437
1045523	0.67235	0.171937
1062661	35.7328	36.0447
1066326	6.67835	3.08463
1074806	10.2002	5.17671

## Sheet: Fabaceae imbibition test data
Serial No	Family	Dormancy	Average SCSH (N)	Standard deviation	standard error
946450	FABACEAE	ND	0.900257	0.195257	0.112732
1021084	FABACEAE	ND	1.95662	0.578223	0.333837
1021486	FABACEAE	ND	11.4191	4.68766	2.34383
793779	FABACEAE	ND	5.85358	5.05973	2.92124
841120	FABACEAE	ND	0.85789	0.311577	0.179889
892579	FABACEAE	ND	1.03301	0.493377	0.284851
881375	FABACEAE	ND	1.31507	0.673489	0.388839
888053	FABACEAE	ND	19.4777	5.01454	2.89514
948834	FABACEAE	ND	2.11842	0.583461	0.29173
933894	FABACEAE	ND	1.80009	0.625844	0.361331
933355	FABACEAE	ND	2.40786	1.14831	0.574156
933067	FABACEAE	ND	0.132537	0.0259487	0.0149815
979052	FABACEAE	ND	2.89801	0.301282	0.173945
960313	FABACEAE	ND	2.09063	0.877174	0.506437
926159	FABACEAE	ND	10.5269	6.71183	3.35591
924155	FABACEAE	ND	26.6366	2.99991	1.49996
925990	FABACEAE	ND	5.25106	2.17199	0.971345
926148	FABACEAE	ND	3.20096	1.66527	0.832634
933458	FABACEAE	ND	0.837426	0.402358	0.17994
1022645	FABACEAE	ND	17.4119	3.73836	2.15834
1002322	FABACEAE	ND	20.4362	7.25991	3.24673
1022210	FABACEAE	ND	10.7036	5.62617	2.81309
1002713	FABACEAE	ND	5.30324	2.45756	1.09905
996156	FABACEAE	ND	16.0386	9.13327	4.08452
997739	FABACEAE	ND	14.9368	7.77824	4.49077
1007763	FABACEAE	ND	2.85874	0.824776	0.583205
977704	FABACEAE	ND	5.55549	2.8509	1.42545
979029	FABACEAE	ND	13.0667	4.3332	2.1666
1075098	FABACEAE	ND	26.3654	3.00249	1.73349
1012448	FABACEAE	ND	15.1326	7.79064	4.49793
1038349	FABACEAE	ND	9.37726	4.85647	2.80388
1044847	FABACEAE	ND	1.24142	0.806462	0.465611
1002377	FABACEAE	ND	22.1647	3.05529	1.76397
1029699	FABACEAE	ND	0.712463	0.0867502	0.0500852
972709	FABACEAE	ND	0.61995	0.175595	0.10138
972802	FABACEAE	ND	14.5168	4.16783	2.4063
988458	FABACEAE	ND	0.56789	0.134902	0.0778855
1074219	FABACEAE	ND	1.91993	1.31987	0.762028
924580	FABACEAE	ND	7.86299	2.59782	1.83694
994037	FABACEAE	ND	8.33306	4.20479	2.42763
878362	FABACEAE	PY	27.2619	2.91848	1.68498
948568	FABACEAE	PY	3.52489	1.60068	0.800342
876276	FABACEAE	PY	7.0762	0.362295	0.209171
948797	FABACEAE	PY	41.1487	7.69766	3.84883
933263	FABACEAE	PY	1.54277	0.296347	0.171096
933045	FABACEAE	PY	24.0625	9.65183	4.31643
933207	FABACEAE	PY	39.2055	9.87103	4.41446
1021475	FABACEAE	PY	7.55732	0.676369	0.478265

## Sheet: Fabaceae Baskins book data
Serial number	Family	Dormancy	Average SCSH (N)	Standard deviation	standard error
933137	FABACEAE	ND	0.928768	0.557204	0.249189
933399	FABACEAE	ND	1.37556	0.202485	0.0905542
922634	FABACEAE	ND	1.7468	0.773318	0.446475
839262	FABACEAE	ND	1.9605	1.24416	0.622082
978435	FABACEAE	ND	2.07407	1.62556	0.93852
922667	FABACEAE	ND	2.15837	0.551594	0.318463
926160	FABACEAE	ND	2.45137	2.73435	1.22284
1066278	FABACEAE	ND	4.40232	2.71262	1.35631
926126	FABACEAE	ND	13.5879	4.27959	2.1398
938187	FABACEAE	ND	15.8442	1.29663	0.74861
999489	FABACEAE	PY	0.3268	0.15207	0.10753
938246	FABACEAE	PY	0.49588	0.0793915	0.0458367
933300	FABACEAE	PY	0.606717	0.208242	0.120229
1013054	FABACEAE	PY	0.97992	0.225723	0.15961
1066418	FABACEAE	PY	1.14912	0.27231	0.157219
916055	FABACEAE	PY	2.91472	1.00577	0.580682
875431	FABACEAE	PY	3.99425	3.12069	1.56034
1024177	FABACEAE	PY	6.4663	3.55168	1.58836
981781	FABACEAE	PY	8.39269	0.852037	0.491924
878373	FABACEAE	PY	9.24679	6.52777	3.76881
876634	FABACEAE	PY	12.7571	1.11209	0.642064
1024144	FABACEAE	PY	14.294	2.28549	1.31953
938132	FABACEAE	PY	15.8531	6.32115	2.8269
1024889	FABACEAE	PY	18.0789	8.37175	3.74396
981792	FABACEAE	PY	18.3992	6.03259	3.0163
1017764	FABACEAE	PY	28.2113	25.9145	12.9573
960380	FABACEAE	PY	63.6977	8.99696	5.1944
1078859	FABACEAE	PY	67.3172	7.0777	4.08631
removed species with both ND & PD
981781 averaged red and black parts of coat

## Sheet: Fabaceae all data combined
Serial No	Family	Dormancy	Average SCSH (N)	Standard deviation	standard error
946450	FABACEAE	ND	0.900257	0.195257	0.112732
1021084	FABACEAE	ND	1.95662	0.578223	0.333837
1021486	FABACEAE	ND	11.4191	4.68766	2.34383
793779	FABACEAE	ND	5.85358	5.05973	2.92124
841120	FABACEAE	ND	0.85789	0.311577	0.179889
892579	FABACEAE	ND	1.03301	0.493377	0.284851
881375	FABACEAE	ND	1.31507	0.673489	0.388839
888053	FABACEAE	ND	19.4777	5.01454	2.89514
948834	FABACEAE	ND	2.11842	0.583461	0.29173
933894	FABACEAE	ND	1.80009	0.625844	0.361331
933355	FABACEAE	ND	2.40786	1.14831	0.574156
933067	FABACEAE	ND	0.132537	0.0259487	0.0149815
979052	FABACEAE	ND	2.89801	0.301282	0.173945
960313	FABACEAE	ND	2.09063	0.877174	0.506437
926159	FABACEAE	ND	10.5269	6.71183	3.35591
924155	FABACEAE	ND	26.6366	2.99991	1.49996
925990	FABACEAE	ND	5.25106	2.17199	0.971345
926148	FABACEAE	ND	3.20096	1.66527	0.832634
933458	FABACEAE	ND	0.837426	0.402358	0.17994
1022645	FABACEAE	ND	17.4119	3.73836	2.15834
1002322	FABACEAE	ND	20.4362	7.25991	3.24673
1022210	FABACEAE	ND	10.7036	5.62617	2.81309
1002713	FABACEAE	ND	5.30324	2.45756	1.09905
996156	FABACEAE	ND	16.0386	9.13327	4.08452
997739	FABACEAE	ND	14.9368	7.77824	4.49077
1007763	FABACEAE	ND	2.85874	0.824776	0.583205
977704	FABACEAE	ND	5.55549	2.8509	1.42545
979029	FABACEAE	ND	13.0667	4.3332	2.1666
1075098	FABACEAE	ND	26.3654	3.00249	1.73349
1012448	FABACEAE	ND	15.1326	7.79064	4.49793
1038349	FABACEAE	ND	9.37726	4.85647	2.80388
1044847	FABACEAE	ND	1.24142	0.806462	0.465611
1002377	FABACEAE	ND	22.1647	3.05529	1.76397
1029699	FABACEAE	ND	0.712463	0.0867502	0.0500852
972709	FABACEAE	ND	0.61995	0.175595	0.10138
972802	FABACEAE	ND	14.5168	4.16783	2.4063
988458	FABACEAE	ND	0.56789	0.134902	0.0778855
1074219	FABACEAE	ND	1.91993	1.31987	0.762028
924580	FABACEAE	ND	7.86299	2.59782	1.83693
994037	FABACEAE	ND	8.33306	4.20479	2.42763
933137	FABACEAE	ND	0.928768	0.557204	0.249189
933399	FABACEAE	ND	1.37556	0.202485	0.0905542
922634	FABACEAE	ND	1.7468	0.773318	0.446475
839262	FABACEAE	ND	1.9605	1.24416	0.622082
978435	FABACEAE	ND	2.07407	1.62556	0.93852
922667	FABACEAE	ND	2.15837	0.551594	0.318463
926160	FABACEAE	ND	2.45137	2.73435	1.22284
1066278	FABACEAE	ND	4.40232	2.71262	1.35631
926126	FABACEAE	ND	13.5879	4.27959	2.1398
938187	FABACEAE	ND	15.8442	1.29663	0.74861
878362	FABACEAE	PY	27.2619	2.91848	1.68498
948568	FABACEAE	PY	3.52489	1.60068	0.800342
876276	FABACEAE	PY	7.0762	0.362295	0.209171
948797	FABACEAE	PY	41.1487	7.69766	3.84883
933263	FABACEAE	PY	1.54277	0.296347	0.171096
933045	FABACEAE	PY	24.0625	9.65183	4.31643
933207	FABACEAE	PY	39.2055	9.87103	4.41446
1021475	FABACEAE	PY	7.55732	0.676369	0.478265
999489	FABACEAE	PY	0.3268	0.15207	0.10753
938246	FABACEAE	PY	0.49588	0.0793915	0.0458367
933300	FABACEAE	PY	0.606717	0.208242	0.120229
1013054	FABACEAE	PY	0.97992	0.225723	0.15961
1066418	FABACEAE	PY	1.14912	0.27231	0.157219
916055	FABACEAE	PY	2.91472	1.00577	0.580682
875431	FABACEAE	PY	3.99425	3.12069	1.56034
1024177	FABACEAE	PY	6.4663	3.55168	1.58836
981781	FABACEAE	PY	8.39269	0.852037	0.491924
878373	FABACEAE	PY	9.24679	6.52777	3.76881
876634	FABACEAE	PY	12.7571	1.11209	0.642064
1024144	FABACEAE	PY	14.294	2.28549	1.31953
938132	FABACEAE	PY	15.8531	6.32115	2.8269
1024889	FABACEAE	PY	18.0789	8.37175	3.74396
981792	FABACEAE	PY	18.3992	6.03259	3.0163
1017764	FABACEAE	PY	28.2113	25.9145	12.9573
960380	FABACEAE	PY	63.6977	8.99696	5.1944
1078859	FABACEAE	PY	67.3172	7.0777	4.08631
