# Supplementary material for: Global variation in seed covering structure hardness of woody species with orthodox seeds
Source: Ann Bot. 2025 Feb 27;136(2):419–36. doi: 10.1093/aob/mcaf027 (PMC12445846; doi:10.1093/aob/mcaf027)
Supplement: mcaf027_suppl_Supplementary_Files_2 [file mcaf027_suppl_supplementary_files_2.xlsx]

## Sheet: Fabaceae imbibition raw data 
Experiment number	Serial No	Average water uptake per seed (%)	duration (d)			Experiment number replicate	Seed number	Time (h)	Total weight (g)	Average weight / per seed (g)	Seed number	Time (h)	Total weight (g)	Average weight / per seed (g)	Water absorption per seed (%)	Seed number	Time (h)	Total weight (g)	Average weight / per seed (g)	Water absorption per seed (%)	Seed number	Time (d)	Total weight (g)	Average weight / per seed (g)	Water absorption per seed (%)	Seed number	Time (d)	Total weight (g)	Average weight / per seed (g)	Water absorption per seed (%)	Seed number	Time (d)	Total weight (g)	Average weight / per seed (g)	Water absorption per seed (%)	Seed number	Time (d)	Total weight (g)	Average weight / per seed (g)	Water absorption per seed (%)	Seed number	Time (d)	Total weight (g)	Average weight / per seed (g)	Water absorption per seed (%)	Seed number	Time (d)	Total weight (g)	Average weight / per seed (g)
1	946450	74.96	7			1-1	10	0	0.021	0.0021	10	24	0.0304	0.00304	0.447619	10	48	0.0306	0.00306	0.457143	10	7	0.0362	0.00362	0.72381
4	1021084	23.25	7			1-2	10	0	0.0232	0.00232	10	24	0.0359	0.00359	0.547414	10	48	0.0391	0.00391	0.685345	10	7	0.0419	0.00419	0.806034
5	960449	4.78	7			1-3	10	0	0.0233	0.00233	10	24	0.0358	0.00358	0.536481	10	48	0.0375	0.00375	0.609442	10	7	0.04	0.004	0.716738
7	1021486	49.26	2			average				0.00225				0.00340333	0.510505				0.00357333	0.588148				0.00393667	0.74963
8	793779	23.63	7			4-1	10	0	0.3136	0.03136	10	24	0.3484	0.03484	0.110969	10	48	0.3489	0.03489	0.112564	10	7	0.2979	0.02979	-0.0500638
13	841120	86	7			4-2	10	0	0.3375	0.03375	10	24	0.3406	0.03406	0.00918519	10	48	0.4022	0.04022	0.191704	10	7	0.4718	0.04718	0.397926
14	841348	12.86	7			4-3	10	0	0.3183	0.03183	10	24	0.3742	0.03742	0.17562	10	48	0.3768	0.03768	0.183789	10	7	0.4296	0.04296	0.34967
18	878362	0	121			average								0.03544	0.0985917				0.0375967	0.162685				0.0399767	0.232511
19	892579	39.38	121			5-1	10	0	0.5848	0.05848	10	24	0.5855	0.05855	0.00119699	10	48	0.5856	0.05856	0.00136799	10	7	0.5857	0.05857	0.00153899
20	881375	52.47	1			5-2	10	0	0.657	0.0657	10	24	0.6579	0.06579	0.00136986	10	48	0.6581	0.06581	0.00167428	10	7	0.659	0.0659	0.00304414
21	948568	0	121			5-3	10	0	0.574	0.0574	10	24	0.5749	0.05749	0.00156794	10	48	0.5759	0.05759	0.0033101	10	7	0.6537	0.06537	0.13885
22	876276	1.36	121			average								0.06061	0.00137827				0.0606533	0.00211746				0.06328	0.0478111
25	888053	18.43	7			7-1	10	0	0.1018	0.01018	10	24	0.1649	0.01649	0.619843	9	48	0.1589	0.0176556	0.734337
28	948797	3.31	107			7-2	10	0	0.1125	0.01125	10	24	0.1479	0.01479	0.314667	10	48	0.1408	0.01408	0.251556
31	948834	10.35	2			7-3	10	0	0.1056	0.01056	10	24	0.1409	0.01409	0.33428	9	48	0.1418	0.0157556	0.492003
33	1012770	4.65	101			average				0.0106633				0.0151233	0.42293				0.0158304	0.492632
39	933894	44.12	2			8-1	10	0	0.0485	0.00485	10	24	0.0707	0.00707	0.457732	10	48	0.0685	0.00685	0.412371	10	7	0.0711	0.00711	0.465979
41	933355	51.61	79			8-2	10	0	0.047	0.0047	10	24	0.0516	0.00516	0.0978723	10	48	0.052	0.0052	0.106383	10	7	0.0571	0.00571	0.214894
42	933067	146.04	7			8-3	10	0	0.0464	0.00464	10	24	0.0467	0.00467	0.00646552	10	48	0.0466	0.00466	0.00431034	10	7	0.0477	0.00477	0.0280172
43	933263	2.89	121			average				0.00473				0.00563333	0.187357				0.00557	0.174355				0.00586333	0.236297
46	979052	35.7	7			13-1	10	0	0.1918	0.01918	10	24	0.1927	0.01927	0.00469239	10	48	0.2163	0.02163	0.127737	10	7	0.4165	0.04165	1.17153
47	1000007	50.84	2			13-2	10	0	0.2362	0.02362	10	24	0.2371	0.02371	0.00381033	10	48	0.2382	0.02382	0.0084674	10	7	0.3942	0.03942	0.668925
50	960368	3	87			13-3	10	0	0.2164	0.02164	10	24	0.2381	0.02381	0.100277	10	48	0.2698	0.02698	0.246765	9	7	0.3388	0.0376444	0.739577
51	960313	151.385	7			average				0.02148				0.0222633	0.03626				0.0241433	0.127657				0.0395715	0.860011
53	926159	140.889	7			14-1	10	0	0.127	0.0127	10	24	0.1272	0.01272	0.0015748	10	48	0.1276	0.01276	0.00472441	10	7	0.1744	0.01744	0.373228
54	924155	23.7647	7			14-2	10	0	0.1415	0.01415	10	24	0.1416	0.01416	0.000706714	10	48	0.1421	0.01421	0.00424028	10	7	0.1436	0.01436	0.014841
57	925990	93.661	7			14-3	10	0	0.1393	0.01393	10	24	0.1397	0.01397	0.0028715	10	48	0.1395	0.01395	0.00143575	9	7	0.1251	0.0139	-0.00215363
58	926148	96.2702	7			average				0.0135933				0.0136167	0.00171767				0.01364	0.00346681				0.0152333	0.128639
62	948292	6.88	135			18-1	10	0	3.4728	0.34728	10	24	3.4965	0.34965	0.00682446	10	48	3.5037	0.35037	0.00889772	10	6	3.5101	0.35101	0.0107406	10	14	4.2074	0.42074	0.21153	10	45	4.8407	0.48407	0.39389	10	52	4.7742	0.47742	0.374741	10	59	4.6859	0.46859	0.349315	10	73	4.5753	0.45753
64	933458	117.93	7			18-2	10	0	3.6473	0.36473	10	24	3.677	0.3677	0.00814301	10	48	4.2321	0.42321	0.160338	10	6	5.2373	0.52373	0.435939	10	14	5.2519	0.52519	0.439942	10	45	5.8157	0.58157	0.594522	10	52	5.6946	0.56946	0.561319	10	59	5.6657	0.56657	0.553396	10	73	5.2383	0.52383
65	933045	1.73	135			18-3	10	0	3.4094	0.34094	10	24	3.4353	0.34353	0.00759664	10	48	3.4398	0.34398	0.00891652	10	6	3.4511	0.34511	0.0122309	10	14	3.4402	0.34402	0.00903385	10	45	3.4427	0.34427	0.00976711	10	52	3.44453	0.344453	0.0103039	10	59	3.4545	0.34545	0.0132281	10	73	3.4358	0.34358
66	933207	0.35	135			average				0.350983				0.353627	0.00752137				0.37252	0.059384				0.406617	0.15297				0.429983	0.220168				0.46997	0.332726				0.463778	0.315455				0.460203	0.305313				0.441647
69	1021903	99.35	7			19-1	10	0	0.8038	0.08038	10	24	0.8079	0.08079	0.00510077	10	48	0.8101	0.08101	0.00783777	10	6	0.9323	0.09323	0.159866	10	14	0.9315	0.09315	0.15887	9	45	0.7394	0.0821556	0.0220895	9	52	0.7408	0.0823111	0.0240248	9	59	0.7449	0.0827667	0.0296923	9	73	0.8478	0.0942
70	1022645	0	135			19-2	10	0	0.7049	0.07049	10	24	0.7087	0.07087	0.00539084	10	48	0.709	0.0709	0.00581643	10	6	0.7713	0.07713	0.0941978	10	14	0.8154	0.08154	0.15676	10	45	0.7384	0.07384	0.0475245	10	52	0.7996	0.07996	0.134345	10	59	0.8047	0.08047	0.14158	10	73	0.7895	0.07895
74	1002322	12.17	121			19-3	10	0	0.885	0.0885	10	24	0.8894	0.08894	0.00497175	10	48	0.8903	0.08903	0.0059887	10	6	0.8896	0.08896	0.00519774	10	14	0.8903	0.08903	0.0059887	10	45	0.9003	0.09003	0.0172881	10	52	0.935	0.0935	0.0564972	10	59	1.0231	0.10231	0.156045	10	73	1.0238	0.10238
75	1022210	20.9153	7			average				0.07979				0.0802	0.00515445				0.0803133	0.00654763				0.08644	0.0864204				0.0879067	0.107206				0.0820085	0.0289674				0.085257	0.0716224				0.0885156	0.109106				0.0918433
76	1002713	56.6682	7			20-1	10	0	0.1474	0.01474	7	24	0.1939	0.0277	0.87924	3	48	0.0382	0.0127333	-0.136137	3	7	0.0385	0.0128333	-0.129353
78	996156	89.5447	7			20-2	10	0	0.1492	0.01492	7	24	0.1713	0.0244714	0.640176	2	48	0.0358	0.0179	0.199732	2	7	0.0362	0.0181	0.213137
79	997739	0.61	121			20-3	10	0	0.1415	0.01415	8	24	0.1194	0.014925	0.0547703	4	48	0.0594	0.01485	0.04947	2	7	0.0313	0.01565	0.106007
81	1021475	0.85	106			average				0.0146033				0.0223655	0.524729				0.0151611	0.0376881				0.0155278	0.0632635
83	1007763	30.4161	7			21-1	10	0	0.295	0.0295	10	24	0.2958	0.02958	0.00271186	10	48	0.2954	0.02954	0.00135593	10	7	0.2953	0.02953	0.00101695	10	37	0.2957	0.02957	0.00237288	10	44	0.2961	0.02961	0.00372881	10	51	0.2967	0.02967	0.00576271	9	65	0.2608	0.0289778	-0.0177024	9	75	0.261	0.029
85	977704	14.1427	7			21-2	10	0	0.3039	0.03039	10	24	0.3337	0.03337	0.0980586	10	48	0.3342	0.03342	0.0997038	10	7	0.3387	0.03387	0.114511	10	37	0.3407	0.03407	0.121092	10	44	0.3377	0.03377	0.111221	10	51	0.3395	0.03395	0.117144	10	65	0.3373	0.03373	0.109905	10	75	0.3422	0.03422
87	979029	35.6077	7			21-3	10	0	0.3203	0.03203	10	24	0.3216	0.03216	0.00405869	10	48	0.3217	0.03217	0.0043709	10	7	0.3218	0.03218	0.00468311	9	37	0.2815	0.0312778	-0.0234849	9	44	0.2811	0.0312333	-0.0248725	9	51	0.282	0.0313333	-0.0217504	9	65	0.281	0.0312222	-0.0252194	9	75	0.2817	0.0313
88	981286	84.7046	7			average				0.03064				0.0317033	0.034943				0.03171	0.0351436				0.03186	0.0400705				0.0316393	0.0333268				0.0315378	0.0300257				0.0316511	0.0337187				0.03131	0.0223276				0.0315067
94	1075098	26.7695	7			22-1	10	0	14.8722	1.48722	10	24	14.9103	1.49103	0.00256183	10	48	14.9054	1.49054	0.00223235	10	7	14.9028	1.49028	0.00205753	10	37	14.9187	1.49187	0.00312664	10	44	14.9046	1.49046	0.00217856	10	51	14.9147	1.49147	0.00285768	10	65	14.9079	1.49079	0.00240045	10	75	14.9236	1.49236
95	1078653	32.1394	7			22-2	10	0	13.5779	1.35779	10	24	13.6133	1.36133	0.00260718	10	48	13.607	1.3607	0.00214319	10	7	13.6042	1.36042	0.00193697	10	37	13.6184	1.36184	0.00298279	10	44	13.6106	1.36106	0.00240833	10	51	13.6154	1.36154	0.00276184	10	65	13.5989	1.35989	0.00154663	10	75	13.6125	1.36125
96	1012448	14.6354	7			22-3	10	0	14.8462	1.48462	10	24	14.8748	1.48748	0.00192642	10	48	14.8824	1.48824	0.00243833	10	7	14.8715	1.48715	0.00170414	10	37	14.8882	1.48882	0.00282901	10	44	14.8848	1.48848	0.00259999	10	51	14.8876	1.48876	0.00278859	10	65	14.8773	1.48773	0.00209481	10	75	16.243	1.6243
97	1038349	14.5183	7			average				1.44321				1.44661	0.00236514				1.44649	0.00227129				1.44595	0.00189955				1.44751	0.00297948				1.44667	0.00239563				1.44726	0.0028027				1.44614	0.00201396				1.49264
99	1044847	33.35	7			25-1	10	0	0.4497	0.04497	10	24	0.4506	0.04506	0.00200133	10	48	0.4512	0.04512	0.00333556	9	7	0.3952	0.0439111	-0.0235466	G1
100	1002377	0	59			25-2	10	0	0.4129	0.04129	10	24	0.6339	0.06339	0.535239	10	48	0.6272	0.06272	0.519012	8	7	0.3891	0.0486375	0.177949	1B;2G
102	1029699	16.8016	7			25-3	10	0	0.4021	0.04021	10	24	0.5123	0.05123	0.274061	10	48	0.5079	0.05079	0.263119	10	7	0.5623	0.05623	0.398408	3B
104	972709	13.3972	7			average				0.0421567				0.0532267	0.270434				0.0528767	0.261822				0.0495929	0.18427
105	972802	10.1306	7			28-1	10	0	5.2229	0.52229	10	24	5.3331	0.53331	0.0210994	10	48	5.2981	0.52981	0.0143981	10	7	5.2658	0.52658	0.00821383	10	31	5.8158	0.58158	0.113519	10	38	5.7981	0.57981	0.11013	10	45	5.8207	0.58207	0.114457	10	59	5.794	0.5794	0.109345	10	69	5.744	0.5744
106	988458	54.5707	7			28-2	10	0	5.0956	0.50956	10	24	5.2078	0.52078	0.022019	10	48	5.1418	0.51418	0.00906665	10	7	5.1344	0.51344	0.00761441	10	31	5.1339	0.51339	0.00751629	10	38	5.1192	0.51192	0.00463145	10	45	5.1367	0.51367	0.00806578	10	59	5.1231	0.51231	0.00539681	10	69	5.1293	0.51293
108	1074219	10.16	2			28-3	10	0	5.4308	0.54308	10	24	5.5617	0.55617	0.0241033	10	48	5.4846	0.54846	0.00990646	10	7	5.4801	0.54801	0.00907785	10	31	5.4659	0.54659	0.00646314	10	38	5.4721	0.54721	0.00760477	10	45	5.4758	0.54758	0.00828607	10	59	5.4614	0.54614	0.00563453	10	69	5.4716	0.54716
116	941237	No imbibition data				average				0.524977				0.536753	0.0224072				0.530817	0.0111237				0.529343	0.00830203				0.547187	0.0424996				0.546313	0.0407889				0.547773	0.0436031				0.54595	0.0401256				0.54483
119	924580	4.97	51			31-1	10	0	5.6682	0.56682	10	24	5.8031	0.58031	0.0237994	10	48	6.4287	0.64287	0.13417
123	942223	11.8843	7			31-2	10	0	5.5492	0.55492	10	24	5.8857	0.58857	0.0606394	10	48	6.4616	0.64616	0.16442
132	1043781	21.4411	7			31-3	10	0	6.0826	0.60826	10	24	6.1292	0.61292	0.0076612	10	48	6.1546	0.61546	0.011837
133	994037	34.6513	7			average				0.576667				0.593933	0.0307				0.63483	0.103476
						33-1	10	0	3.9685	0.39685	10	24	3.9802	0.39802	0.00294822	10	48	3.9864	0.39864	0.00451052	10	25	3.9779	0.39779	0.00236865	10	32	3.9822	0.39822	0.00345219	10	39	3.9875	0.39875	0.0047877	10	53	3.9832	0.39832	0.00370417	10	63	3.9891	0.39891	0.00519088	10	72	3.9767	0.39767
						33-2	10	0	4.3483	0.43483	10	24	4.3601	0.43601	0.0027137	10	48	4.3613	0.43613	0.00298967	10	25	4.3664	0.33304	-0.234091	10	32	4.3657	0.33489	-0.229837	10	39	4.3696	0.43696	0.00489847	10	53	4.3603	0.43603	0.0027597	10	63	4.3703	0.43703	0.00505945	10	72	4.362	0.4362
						33-3	10	0	3.6661	0.36661	10	24	3.6797	0.36797	0.00370966	10	48	3.6728	0.36728	0.00182756	8	25	3.3304	0.5458	0.488776	8	32	3.3489	0.545713	0.488537	8	39	3.3561	0.419513	0.144302	8	53	3.3403	0.417538	0.138915	8	63	3.3516	0.41895	0.142768	8	72	3.7173	0.464662
						average				0.39943				0.400667	0.00312386				0.400683	0.00310925				0.425543	0.0856842				0.426274	0.087384				0.418407	0.0513293				0.417296	0.0484595				0.418297	0.0510059				0.432844
						39-1	10	0	0.409	0.0409	10	24	0.622	0.0622	0.520782	10	48	0.6473	0.06473	0.582641
						39-2	10	0	0.4211	0.04211	10	24	0.4852	0.04852	0.15222	10	48	0.5017	0.05017	0.191403
						39-3	10	0	0.439	0.0439	10	24	0.6662	0.06662	0.51754	10	48	0.6802	0.06802	0.549431
						average				0.0423033				0.0591133	0.396848				0.0609733	0.441158
						41-1	10	0	0.2423	0.02423	10	24	0.243	0.0243	0.00288898	10	48	0.2439	0.02439	0.00660338	9	7	0.2307	0.0256333	0.0579172	9	17	0.4784	0.0531556	1.19379	9	31	0.4571	0.0507889	1.09612	9	41	0.4205	0.0467222	0.92828	9	50	0.4042	0.0449111	0.853533	9	55	0.3987	0.0443
						41-2	10	0	0.2214	0.02214	10	24	0.2223	0.02223	0.00406504	10	48	0.223	0.0223	0.00722674	10	7	0.2715	0.02715	0.226287	10	17	0.3706	0.03706	0.673893	10	31	0.3594	0.03594	0.623306	10	41	0.3534	0.03534	0.596206	10	50	0.3432	0.03432	0.550136	10	55	0.341	0.0341
						41-3	10	0	0.2219	0.02219	10	24	0.2231	0.02231	0.00540784	10	48	0.2238	0.02238	0.00856242	10	7	0.2536	0.02536	0.142857	9	17	0.1909	0.0212111	-0.044114	7	31	0.1354	0.0193429	-0.128307	6	41	0.1358	0.0226333	0.019979	6	50	0.1655	0.0275833	0.243052	6	55	0.1646	0.0274333
						average				0.0228533				0.0229467	0.00412062				0.0230233	0.00746418				0.0260478	0.142354				0.0371422	0.607857				0.0353572	0.530372				0.0348985	0.514822				0.0356048	0.548907				0.0352778
						42-1	10	0	0.0412	0.00412	10	24	0.0963	0.00963	1.33738	10	48	0.0998	0.00998	1.42233	8	7	0.0826	0.010325	1.50607	2G
						42-2	10	0	0.0357	0.00357	10	24	0.0844	0.00844	1.36415	10	48	0.0886	0.00886	1.48179	9	7	0.0835	0.00927778	1.59882	1G
						42-3	10	0	0.042	0.0042	10	24	0.0994	0.00994	1.36667	10	48	0.1027	0.01027	1.44524	5	7	0.0478	0.00956	1.27619	5G
						average				0.00396333				0.00933667	1.35606				0.00970333	1.44979				0.00972093	1.46036
						43-1	10	0	0.1075	0.01075	10	24	0.1086	0.01086	0.0102326	10	48	0.1086	0.01086	0.0102326	10	7	0.1082	0.01082	0.00651163	10	23	0.1084	0.01084	0.00837209	9	87	0.0955	0.0106111	-0.0129199	9	94	0.0959	0.0106556	-0.00878553	9	101	0.0955	0.0106111	-0.0129199	9	107	0.0959	0.0106556
						43-2	10	0	0.0951	0.00951	10	24	0.1044	0.01044	0.0977918	10	48	0.1043	0.01043	0.0967403	9	7	0.093	0.0103333	0.0865755	8	23	0.08	0.01	0.0515247	8	87	0.0805	0.0100625	0.0580967	8	94	0.0807	0.0100875	0.0607256	8	101	0.0802	0.010025	0.0541535	8	107	0.0803	0.0100375
						43-3	10	0	0.1007	0.01007	10	24	0.1013	0.01013	0.00595829	10	48	0.1013	0.01013	0.00595829	10	7	0.1213	0.01213	0.204568	9	23	0.0944	0.0104889	0.0415977	9	87	0.0944	0.0104889	0.0415977	9	94	0.0945	0.0105	0.0427011	9	101	0.0948	0.0105333	0.0460113	9	107	0.0943	0.0104778
						average				0.01011				0.0104767	0.0379942				0.0104733	0.0376437				0.0110944	0.0992184				0.010443	0.0338315				0.0103875	0.0289248				0.0104144	0.031547				0.0103898	0.0290816				0.0103903
						46-1	10	0	0.0647	0.00647	10	24	0.1115	0.01115	0.723338	10	48	0.1104	0.01104	0.706337	10	7	0.1105	0.01105	0.707883	3B
						46-2	10	0	0.0799	0.00799	10	24	0.0955	0.00955	0.195244	10	48	0.0951	0.00951	0.190238	10	7	0.0986	0.00986	0.234043	2B
						46-3	10	0	0.0774	0.00774	10	24	0.0867	0.00867	0.120155	10	48	0.087	0.0087	0.124031	10	7	0.0874	0.00874	0.129199	1B
						average				0.0074				0.00979	0.346246				0.00975	0.340202				0.00988333	0.357041
						47-1	10	0	0.055	0.0055	10	24	0.0651	0.00651	0.183636	10	48	0.0792	0.00792	0.44	8	7	0.0594	0.007425	0.35	2G
						47-2	10	0	0.0578	0.00578	10	24	0.0893	0.00893	0.544983	9	48	0.0878	0.00975556	0.687812	6	7	0.0394	0.00656667	0.136101	4G
						47-3	10	0	0.0551	0.00551	10	24	0.0831	0.00831	0.508167	8	48	0.0616	0.0077	0.397459	8	7	0.0351	0.0043875	-0.203721	2G
						average				0.00559667				0.00791667	0.412262				0.00845852	0.508424				0.00612639	0.094127
						50-1	10	0	1.1885	0.11885	10	24	1.192	0.1192	0.00294489	10	48	1.3714	0.13714	0.153891	10	7	1.3734	0.13734	0.155574	10	17	1.3651	0.13651	0.148591	10	31	1.3372	0.13372	0.125116	10	41	1.4893	0.14893	0.253092	10	50	1.4904	0.14904	0.254018	10	55	1.5082	0.15082
						50-2	10	0	1.2759	0.12759	10	24	1.462	0.1462	0.145858	10	48	1.4659	0.14659	0.148914	10	7	1.4551	0.14551	0.14045	10	17	1.4812	0.14812	0.160906	10	31	1.4665	0.14665	0.149385	10	41	1.4586	0.14586	0.143193	10	50	1.4552	0.14552	0.140528	10	55	1.4683	0.14683
						50-3	10	0	1.267	0.1267	10	24	1.2705	0.12705	0.00276243	10	48	1.2702	0.12702	0.00252565	10	7	1.2707	0.12707	0.00292028	10	17	1.2718	0.12718	0.00378848	10	31	1.2697	0.12697	0.00213102	10	41	1.2704	0.12704	0.0026835	10	50	1.2703	0.12703	0.00260458	10	55	1.2719	0.12719
						average				0.12438				0.130817	0.0505217				0.136917	0.101777				0.13664	0.0996481				0.13727	0.104428				0.13578	0.0922105				0.14061	0.13299				0.14053	0.132384				0.141613
						51-1	10	0	0.0241	0.00241	10	24	0.0525	0.00525	1.17842	10	48	0.0564	0.00564	1.34025	10	7	0.052	0.0052	1.15768	4B
						51-2	10	0	0.0235	0.00235	10	24	0.0519	0.00519	1.20851	10	48	0.0538	0.00538	1.28936	10	7	0.0609	0.00609	1.59149	7B
						51-3	10	0	0.0236	0.00236	10	24	0.0553	0.00553	1.34322	10	48	0.0594	0.00594	1.51695	10	7	0.0659	0.00659	1.79237	8B
						average				0.00237333				0.00532333	1.24338				0.00565333	1.38219				0.00596	1.51385
						53-1	10	0	1.9956	0.19956	9	24	2.3727	0.263633	0.321073	9	48	3.0533	0.339256	0.700018	8	7	3.6728	0.4591	1.30056
						53-2	10	0	2.0064	0.20064	9	24	3.1116	0.345733	0.723153	9	48	4.4367	0.492967	1.45697	5	7	2.5668	0.51336	1.55861
						53-3	10	0	1.8451	0.18451	10	24	2.4606	0.24606	0.333586	9	48	2.7456	0.305067	0.653388	7	7	3.0578	0.436829	1.36751
						average				0.194903				0.285142	0.459271				0.379096	0.936792				0.469763	1.40889
						54-1	10	0	2.3079	0.23079	10	24	2.5526	0.25526	0.106027	10	48	2.9037	0.29037	0.258157	10	7	3.6248	0.36248	0.570605
						54-2	10	0	2.3438	0.23438	10	24	2.6746	0.26746	0.141138	10	48	2.6901	0.26901	0.147752	10	7	2.6631	0.26631	0.136232
						54-3	10	0	2.2122	0.22122	10	24	2.2266	0.22266	0.00650936	10	48	2.2238	0.22238	0.00524365	10	7	2.2257	0.22257	0.00610252
						average				0.228797				0.24846	0.0845583				0.260587	0.137051				0.283787	0.237647
						57-1	10	0	6.4528	0.64528	10	24	12.207	1.2207	0.891737	10	48	12.2505	1.22505	0.898478	10	7	12.2728	1.22728	0.901934
						57-2	10	0	7.0714	0.70714	10	24	13.4716	1.34716	0.905082	10	48	13.6322	1.36322	0.927794	10	7	13.5889	1.35889	0.92167
						57-3	10	0	6.5778	0.65778	10	24	12.9601	1.29601	0.970279	10	48	13.0321	1.30321	0.981225	10	7	13.065	1.3065	0.986226
						average				0.670067				1.28796	0.922366				1.29716	0.935832				1.29756	0.93661
						58-1	10	0	8.7648	0.87648	10	24	15.7219	1.57219	0.793755	10	48	16.5814	1.65814	0.891817	10	7	17.0468	1.70468	0.944916
						58-2	10	0	8.3551	0.83551	10	24	14.176	1.4176	0.696688	10	48	15.5054	1.55054	0.855801	10	7	16.2133	1.62133	0.940527
						58-3	10	0	7.3995	0.73995	10	24	12.3559	1.23559	0.669829	10	48	14.2713	1.42713	0.928684	10	7	14.8187	1.48187	1.00266
						average				0.817313				1.40846	0.720091				1.54527	0.892101				1.60263	0.962702
						62-1	10	0	3.6563	0.36563	10	24	4.2806	0.42806	0.170746	10	48	4.1294	0.41294	0.129393	10	7	4.176	0.4176	0.142138	10	13	4.1015	0.41015	0.121762	10	24	4.1635	0.41635	0.138719	10	37	4.0505	0.40505	0.107814	10	101	4.0131	0.40131	0.097585	10	108	4.0283	0.40283
						62-2	10	0	3.8086	0.38086	10	24	4.3516	0.43516	0.142572	10	48	4.2866	0.42866	0.125505	10	7	4.3149	0.43149	0.132936	10	13	4.2832	0.42832	0.124613	10	24	4.3516	0.43516	0.142572	10	37	4.1535	0.41535	0.0905582	10	101	4.1336	0.41336	0.0853332	10	108	4.1741	0.41741
						62-3	10	0	3.6414	0.36414	10	24	4.1244	0.41244	0.132641	10	48	4.0446	0.40446	0.110727	10	7	4.0687	0.40687	0.117345	10	13	4.0105	0.40105	0.101362	10	24	3.9941	0.39941	0.0968584	10	37	3.9722	0.39722	0.0908442	9	101	3.4498	0.383311	0.0526476	9	108	3.463	0.384778
						average				0.37021				0.42522	0.148653				0.415353	0.121875				0.418653	0.130806				0.413173	0.115912				0.416973	0.12605				0.405873	0.0964054				0.399327	0.0785219				0.401673
						65-1	10	0	0.6169	0.06169	10	24	0.6171	0.06171	0.000324202	10	48	0.6176	0.06176	0.00113471	10	7	0.6172	0.06172	0.000486302	10	13	0.6173	0.06173	0.000648403	10	24	0.6174	0.06174	0.000810504	10	37	0.6174	0.06174	0.000810504	10	101	0.6175	0.06175	0.000972605	10	108	0.6179	0.06179
						65-2	10	0	0.6037	0.06037	10	24	0.7953	0.07953	0.317376	10	48	0.7991	0.07991	0.323671	10	7	0.7997	0.07997	0.324665	10	13	0.6639	0.06639	0.0997184	10	24	0.6642	0.06642	0.100215	10	37	0.6638	0.06638	0.0995528	10	101	0.6628	0.06628	0.0978963	10	108	0.6632	0.06632
						65-3	10	0	0.6632	0.06632	10	24	0.6643	0.06643	0.00165862	10	48	0.6644	0.06644	0.00180941	10	7	0.6643	0.06643	0.00165862	10	13	0.7883	0.07883	0.188631	10	24	0.7896	0.07896	0.190591	10	37	0.7849	0.07849	0.183504	8	101	0.4937	0.0617125	-0.0694738	8	108	0.4941	0.0617625
						average				0.0627933				0.0692233	0.106453				0.06937	0.108872				0.0693733	0.108936				0.0689833	0.0963326				0.06904	0.0972056				0.06887	0.0946225				0.0632475	0.00979838				0.0632908
						66-1	10	0	1.7144	0.17144	10	24	1.7187	0.17187	0.00250817	10	48	1.7181	0.17181	0.00215819	10	7	1.7179	0.17179	0.00204153	10	13	1.7167	0.17167	0.00134158	10	24	1.7171	0.17171	0.0015749	10	37	1.7183	0.17183	0.00227485	10	101	1.7172	0.17172	0.00163322	10	108	1.7187	0.17187
						66-2	10	0	1.6205	0.16205	10	24	1.6246	0.16246	0.00253008	10	48	1.6248	0.16248	0.0026535	10	7	1.6245	0.16245	0.00246837	10	13	1.6239	0.16239	0.00209812	10	24	1.6246	0.16246	0.00253008	10	37	1.6265	0.16265	0.00370256	9	101	1.4654	0.162822	0.00476533	9	108	1.4659	0.162878
						66-3	10	0	1.6148	0.16148	10	24	1.6181	0.16181	0.0020436	10	48	1.6197	0.16197	0.00303443	10	7	1.6182	0.16182	0.00210552	10	13	1.6184	0.16184	0.00222938	10	24	1.6184	0.16184	0.00222938	10	37	1.6173	0.16173	0.00154818	10	101	1.6176	0.16176	0.00173396	10	108	1.618	0.1618
						average				0.16499				0.16538	0.00236062				0.16542	0.00261537				0.165353	0.00220514				0.1653	0.00188969				0.165337	0.00211145				0.165403	0.00250853				0.165434	0.00271084				0.165516
						70-1	10	0	12.509	1.2509	10	24	12.5846	1.25846	0.00604365	10	48	12.5755	1.25755	0.00531617	10	7	12.5815	1.25815	0.00579583	10	13	12.5973	1.25973	0.00705892	10	24	12.6291	1.26291	0.00960109	10	37	12.6664	1.26664	0.0125829	7	101	8.5611	1.22301	-0.0222925	7	108	8.6147	1.23067
						70-2	10	0	9.3324	0.93324	10	24	9.415	0.9415	0.00885089	10	48	9.5345	0.95345	0.0216557	10	7	10.4007	1.04007	0.114472	10	13	10.3988	1.03988	0.114269	10	24	10.3999	1.03999	0.114386	10	37	10.379	1.0379	0.112147	7	101	6.453	0.921857	-0.0121971	7	108	6.4608	0.922971
						70-3	10	0	10.8864	1.08864	10	24	10.9633	1.09633	0.00706386	10	48	10.9538	1.09538	0.00619121	10	7	10.9593	1.09593	0.00669643	10	13	10.9726	1.09726	0.00791814	10	24	11.0142	1.10142	0.0117394	10	37	13.7239	1.37239	0.260646	7	101	7.2767	1.03953	-0.0451126	7	108	7.2817	1.04024
						average				1.09093				1.09876	0.00731946				1.10213	0.0110544				1.13138	0.0423215				1.13229	0.0430819				1.13477	0.0452423				1.22564	0.128459				1.06147	-0.0265341				1.06463
						64-1	10	0	0.4091	0.04091	6	24	0.265	0.0441667	0.0796056	5	48	0.2113	0.04226	0.0329993	3	7	0.2991	0.0997	1.43706
						64-2	10	0	0.4502	0.04502	6	24	0.5933	0.0988833	1.19643	3	48	0.2871	0.0957	1.12572	2	7	0.2164	0.1082	1.40338
						64-3	10	0	0.3997	0.03997	6	24	0.4655	0.0775833	0.941039	3	48	0.15	0.05	0.250938	2	7	0.1357	0.06785	0.697523
						average				0.0419667				0.0735444	0.739025				0.0626533	0.469886				0.0919167	1.17932
						69-1	10	0	3.3268	0.33268	10	24	5.7176	0.57176	0.718649	10	48	6.3953	0.63953	0.922358	10	7	6.6185	0.66185	0.989449
						69-2	10	0	3.0125	0.30125	10	24	5.2154	0.52154	0.731253	10	48	5.7323	0.57323	0.902838	10	7	5.9495	0.59495	0.974938
						69-3	10	0	3.3885	0.33885	10	24	5.932	0.5932	0.750627	10	48	6.5341	0.65341	0.928316	10	7	6.8321	0.68321	1.01626
						average				0.32426				0.562167	0.73351				0.622057	0.917837				0.64667	0.993549
						74-1	10	0	0.1382	0.01382	10	24	0.1423	0.01423	0.0296671	10	48	0.1421	0.01421	0.02822	10	7	0.1424	0.01424	0.0303907	10	23	0.1429	0.01429	0.0340087	7	87	0.0998	0.0142571	0.0316312	7	94	0.0995	0.0142143	0.0285301	7	101	0.1003	0.0143286	0.0367997	7	107	0.1005	0.0143571
						74-2	10	0	0.1468	0.01468	10	24	0.1512	0.01512	0.0299728	10	48	0.1518	0.01518	0.0340599	10	7	0.1518	0.01518	0.0340599	8	23	0.1443	0.0180375	0.228713	6	87	0.0917	0.0152833	0.041099	6	94	0.0925	0.0154167	0.0501817	6	101	0.0915	0.01525	0.0388283	6	107	0.0916	0.0152667
						74-3	10	0	0.1497	0.01497	10	24	0.1544	0.01544	0.0313961	10	48	0.1539	0.01539	0.0280561	10	7	0.1551	0.01551	0.0360721	9	23	0.1712	0.0190222	0.27069	6	87	0.0928	0.0154667	0.0331775	6	94	0.093	0.0155	0.0354041	6	101	0.0925	0.0154167	0.0298375	6	107	0.0925	0.0154167
						average				0.01449				0.01493	0.0303453				0.0149267	0.030112				0.0149767	0.0335076				0.0171166	0.177804				0.0150024	0.0353025				0.0150437	0.0380386				0.0149984	0.0351552				0.0150135
						79-1	10	0	9.4836	0.94836	10	24	9.5021	0.95021	0.00195074	10	48	9.4999	0.94999	0.00171876	10	7	9.5018	0.95018	0.0019191	10	23	9.5005	0.95005	0.00178202	8	87	7.6727	0.959087	0.0113116	8	94	7.6797	0.959963	0.0122343	8	101	7.6793	0.959912	0.0121816	8	107	7.6773	0.959662
						79-2	10	0	9.1619	0.91619	10	24	9.1867	0.91867	0.00270686	10	48	9.1887	0.91887	0.00292516	10	7	9.5168	0.95168	0.0387365	8	23	7.5299	0.941237	0.0273388	7	87	6.5092	0.929886	0.0149486	6	94	5.4983	0.916383	0.000211019	6	101	5.4968	0.916133	-6.18503e-05	6	107	5.4956	0.915933
						79-3	10	0	9.6077	0.96077	10	24	9.6197	0.96197	0.001249	10	48	9.6211	0.96211	0.00139471	10	7	9.622	0.9622	0.00148839	9	23	8.6061	0.956233	-0.00472191	8	87	7.8148	0.97685	0.0167366	8	94	7.8267	0.978337	0.0182848	7	101	6.7615	0.965929	0.00536921	7	107	6.7627	0.9661
						average				0.941773				0.943617	0.00196887				0.943657	0.00201288				0.954687	0.014048				0.949174	0.00813296				0.955274	0.0143323				0.951561	0.0102434				0.947325	0.00582964				0.947232
						75-1	10	0	0.7107	0.07107	10	24	0.8916	0.08916	0.254538	10	48	0.9464	0.09464	0.331645	10	7	0.9771	0.09771	0.374842
						75-2	10	0	0.7367	0.07367	10	24	0.7444	0.07444	0.010452	10	48	0.7462	0.07462	0.0128953	10	7	0.7491	0.07491	0.0168318
						75-3	10	0	0.707	0.0707	10	24	0.7275	0.07275	0.0289958	10	48	0.8223	0.08223	0.163083	10	7	0.8737	0.08737	0.235785
						average				0.0718133				0.0787833	0.0979952				0.08383	0.169208				0.0866633	0.209153
						76-1	10	0	0.8446	0.08446	10	24	0.8478	0.08478	0.00378878	10	48	0.9684	0.09684	0.146578	9	7	1.0776	0.119733	0.417634
						76-2	10	0	1.1836	0.11836	10	24	1.1874	0.11874	0.00321054	10	48	1.192	0.1192	0.00709699	10	7	1.8726	0.18726	0.582122
						76-3	10	0	0.9616	0.09616	10	24	0.9664	0.09664	0.00499168	10	48	1.0823	0.10823	0.12552	10	7	1.635	0.1635	0.700291
						average				0.09966				0.100053	0.003997				0.10809	0.0930651				0.156831	0.566682
						78-1	10	0	0.352	0.0352	10	24	0.3553	0.03553	0.009375	10	48	0.5444	0.05444	0.546591	10	7	1.0791	0.10791	2.06563
						78-2	10	0	0.4758	0.04758	10	24	0.4781	0.04781	0.00483396	10	48	0.4797	0.04797	0.00819672	9	7	0.4942	0.0549111	0.15408
						78-3	10	0	0.4301	0.04301	10	24	0.5468	0.05468	0.271332	10	48	0.5448	0.05448	0.266682	10	7	0.6308	0.06308	0.466636
						average				0.04193				0.0460067	0.0951804				0.0522967	0.273823				0.0753004	0.895447
						81-1	10	0	3.4237	0.34237	10	24	3.43	0.343	0.00184011	10	48	3.4296	0.34296	0.00172328	10	7	3.4305	0.34305	0.00198616	10	72	3.4293	0.34293	0.00163566	10	79	3.4314	0.34314	0.00224903	10	86	3.4287	0.34287	0.00146041	10	92	3.4307	0.34307	0.00204457	10	100	3.4302	0.34302
						81-2	10	0	3.5052	0.35052	10	24	3.6961	0.36961	0.0544619	10	48	3.9279	0.39279	0.120592	10	7	4.0285	0.40285	0.149292	9	72	3.2271	0.358567	0.0229564	9	79	3.2334	0.359267	0.0249534	9	86	3.2257	0.358411	0.0225126	9	92	3.2241	0.358233	0.0220054	9	100	3.2223	0.358033
						81-3	10	0	3.5906	0.35906	10	24	3.5986	0.35986	0.00222804	10	48	3.5952	0.35952	0.00128112	10	7	3.595	0.3595	0.00122542	10	72	3.5922	0.35922	0.000445608	10	79	3.5934	0.35934	0.000779814	10	86	3.5915	0.35915	0.000250654	10	92	3.5935	0.35935	0.000807664	10	100	3.5926	0.35926
						average				0.35065				0.35749	0.01951				0.36509	0.0411989				0.368467	0.0508347				0.353572	0.00834588				0.353916	0.00932742				0.353477	0.00807455				0.353551	0.00828588				0.353438
						83-1	10	0	0.1739	0.01739	10	24	0.1961	0.01961	0.12766	10	48	1.5684	0.15684	8.01898	10	7	0.237	0.0237	0.362852	3B
						83-2	10	0	0.1509	0.01509	10	24	0.1946	0.01946	0.289596	10	48	0.2184	0.02184	0.447316	9	7	0.1898	0.0210889	0.397541	4B
						83-3	10	0	0.1841	0.01841	10	24	0.1855	0.01855	0.00760456	10	48	0.186	0.0186	0.0103205	10	7	0.2121	0.02121	0.152091	1B
						average				0.0169633				0.0192067	0.14162				0.06576	2.82554				0.0219996	0.304161
						85-1	10	0	0.0814	0.00814	10	24	0.0971	0.00971	0.192875	10	48	0.0975	0.00975	0.197789	10	7	0.0973	0.00973	0.195332	1B
						85-2	10	0	0.0854	0.00854	10	24	0.0911	0.00911	0.0667447	10	48	0.0917	0.00917	0.0737705	10	7	0.0924	0.00924	0.0819672
						85-3	10	0	0.0762	0.00762	10	24	0.088	0.0088	0.154856	10	48	0.0887	0.00887	0.164042	10	7	0.0874	0.00874	0.146982
						average				0.0081				0.00920667	0.138158				0.00926333	0.1452				0.00923667	0.141427
						87-1	10	0	0.363	0.0363	10	24	0.367	0.0367	0.0110193	10	48	0.3661	0.03661	0.00853994	10	7	0.3681	0.03681	0.0140496
						87-2	10	0	0.3644	0.03644	10	24	0.415	0.0415	0.138858	10	48	0.4187	0.04187	0.149012	10	7	0.4845	0.04845	0.329583
						87-3	10	0	0.4045	0.04045	10	24	0.4697	0.04697	0.161187	10	48	0.473	0.0473	0.169345	10	7	0.6976	0.06976	0.724598
						average				0.03773				0.0417233	0.103688				0.0419267	0.108966				0.0516733	0.356077
						88-1	10	0	1.0104	0.10104	10	24	1.5846	0.15846	0.56829	10	48	1.6978	0.16978	0.680325	10	7	1.8489	0.18489	0.829869
						88-2	10	0	1.1482	0.11482	10	24	1.8873	0.18873	0.643703	10	48	1.9761	0.19761	0.721042	10	7	2.1373	0.21373	0.861435	2B
						88-3	10	0	1.1414	0.11414	10	24	1.8709	0.18709	0.639127	10	48	1.9662	0.19662	0.722621	10	7	2.1114	0.21114	0.849834	4B
						average				0.11				0.178093	0.61704				0.188003	0.707996				0.203253	0.847046
						94-1	10	0	2.0772	0.20772	10	24	2.3099	0.23099	0.112026	10	48	2.9298	0.29298	0.410456	9	7	2.2215	0.246833	0.188298
						94-2	10	0	2.3526	0.23526	10	24	2.6441	0.26441	0.123905	10	48	3.232	0.3232	0.373799	10	7	3.2974	0.32974	0.401598
						94-3	10	0	2.3003	0.23003	10	24	2.3096	0.23096	0.00404295	10	48	2.5817	0.25817	0.122332	10	7	2.7907	0.27907	0.21319
						average				0.224337				0.24212	0.0799914				0.29145	0.302196				0.285214	0.267695
						95-1	10	0	5.3132	0.53132	10	24	6.394	0.6394	0.203418	10	48	6.7378	0.67378	0.268125	10	7	7.0449	0.70449	0.325924
						95-2	10	0	5.6431	0.56431	10	24	6.6978	0.66978	0.186901	10	48	7.059	0.7059	0.250908	10	7	7.3752	0.73752	0.306941
						95-3	10	0	5.0417	0.50417	10	24	6.0622	0.60622	0.202412	10	48	6.3792	0.63792	0.265288	10	7	6.7121	0.67121	0.331317
						average				0.533267				0.638467	0.197577				0.672533	0.26144				0.704407	0.321394
						96-1	10	0	0.0565	0.00565	10	24	0.064	0.0064	0.132743	10	48	0.063	0.0063	0.115044	9	7	0.0524	0.00582222	0.0304818
						96-2	10	0	0.0565	0.00565	10	24	0.0638	0.00638	0.129204	10	48	0.0628	0.00628	0.111504	10	7	0.0579	0.00579	0.0247788
						96-3	10	0	0.0568	0.00568	10	24	0.0649	0.00649	0.142606	10	48	0.0615	0.00615	0.0827465	10	7	0.0786	0.00786	0.383803
						average				0.00566				0.00642333	0.134851				0.00624333	0.103098				0.00649074	0.146354
						97-1	10	0	0.9214	0.09214	10	24	1.0754	0.10754	0.167137	10	48	1.0721	0.10721	0.163555	10	7	1.0731	0.10731	0.164641
						97-2	10	0	0.8744	0.08744	10	24	0.9656	0.09656	0.1043	10	48	0.9729	0.09729	0.112649	10	7	1.1081	0.11081	0.267269
						97-3	10	0	0.9619	0.09619	10	24	0.9655	0.09655	0.00374259	10	48	0.965	0.0965	0.00322279	10	7	0.9654	0.09654	0.00363863
						average				0.0919233				0.100217	0.0917265				0.100333	0.0931423				0.104887	0.145183
						99-1	10	0	0.0567	0.00567	10	24	0.074	0.0074	0.305115	10	48	0.0848	0.00848	0.495591	9	7	0.0735	0.00816667	0.440329
						99-2	10	0	0.0525	0.00525	10	24	0.0541	0.00541	0.0304762	10	48	0.0631	0.00631	0.201905	10	7	0.0701	0.00701	0.335238
						99-3	10	0	0.0518	0.00518	10	24	0.053	0.0053	0.023166	10	48	0.0605	0.00605	0.167954	9	7	0.0571	0.00634444	0.224796
						average				0.00536667				0.00603667	0.119586				0.00694667	0.288483				0.0071737	0.333455
						100-1	10	0	0.0593	0.00593	10	24	0.0673	0.00673	0.134907	10	48	0.0676	0.00676	0.139966	10	7	0.0683	0.00683	0.151771	7	25	0.0409	0.00584286	-0.0146953	7	32	0.0415	0.00592857	-0.000240906	7	39	0.0413	0.0059	-0.00505902	7	45	0.0413	0.0059	-0.00505902	7	53	0.0409	0.00584286
						100-2	10	0	0.0647	0.00647	10	24	0.0658	0.00658	0.0170015	10	48	0.0658	0.00658	0.0170015	10	7	0.066	0.0066	0.0200927	8	25	0.0513	0.0064125	-0.00888717	7	32	0.045	0.00642857	-0.00640318	7	39	0.0447	0.00638571	-0.0130272	7	45	0.0453	0.00647143	0.000220799	7	53	0.0453	0.00647143
						100-3	10	0	0.0718	0.00718	10	24	0.0725	0.00725	0.0097493	10	48	0.0728	0.00728	0.0139276	10	7	0.0721	0.00721	0.00417827	9	25	0.0677	0.00752222	0.0476633	7	32	0.0516	0.00737143	0.0266614	6	39	0.0426	0.0071	-0.0111421	6	45	0.0425	0.00708333	-0.0134633	6	53	0.0425	0.00708333
						average				0.00652667				0.00685333	0.053886				0.00687333	0.0569651				0.00688	0.0586806				0.00659253	0.00802695				0.00657619	0.00667243				0.0064619	-0.00974275				0.00648492	-0.00610052				0.00646587
						102-1	10	0	0.5671	0.05671	10	24	0.647	0.0647	0.140892	10	48	0.6508	0.06508	0.147593	10	7	0.6585	0.06585	0.161171
						102-2	10	0	0.6144	0.06144	10	24	0.7193	0.07193	0.170736	10	48	0.7217	0.07217	0.174642	10	7	0.7212	0.07212	0.173828
						102-3	10	0	0.5408	0.05408	10	24	0.691	0.0691	0.277737	9	48	0.5643	0.0627	0.159393	9	7	0.569	0.0632222	0.16905
						average				0.05741				0.0685767	0.196455				0.06665	0.160543				0.0670641	0.168016
						104-1	10	0	0.8625	0.08625	10	24	0.8661	0.08661	0.00417391	10	48	0.8671	0.08671	0.00533333	10	7	0.8703	0.08703	0.00904348
						104-2	10	0	0.8992	0.08992	10	24	0.938	0.0938	0.0431495	10	48	0.9448	0.09448	0.0507117	10	7	1.0841	0.10841	0.205627
						104-3	10	0	0.9565	0.09565	10	24	1.0254	0.10254	0.0720335	10	48	1.0377	0.10377	0.0848928	10	7	1.1356	0.11356	0.187245
						average				0.0906067				0.0943167	0.0397856				0.0949867	0.0469793				0.103	0.133972
						105-1	10	0	0.0518	0.00518	10	24	0.0594	0.00594	0.146718	10	48	0.0593	0.00593	0.144788	10	7	0.0589	0.00589	0.137066
						105-2	10	0	0.0554	0.00554	10	24	0.0556	0.00556	0.00361011	10	48	0.0555	0.00555	0.00180505	10	7	0.0555	0.00555	0.00180505
						105-3	10	0	0.0515	0.00515	10	24	0.0593	0.00593	0.151456	10	48	0.0593	0.00593	0.151456	10	7	0.06	0.006	0.165049
						average				0.00529				0.00581	0.100595				0.00580333	0.0993497				0.00581333	0.101306
						106-1	10	0	0.177	0.0177	10	24	0.2087	0.02087	0.179096	10	48	0.2085	0.02085	0.177966	10	7	0.256	0.0256	0.446328
						106-2	10	0	0.1818	0.01818	10	24	0.2066	0.02066	0.136414	10	48	0.2031	0.02031	0.117162	10	7	0.2692	0.02692	0.480748
						106-3	10	0	0.1752	0.01752	10	24	0.2754	0.02754	0.571918	10	48	0.2663	0.02663	0.519977	10	7	0.2996	0.02996	0.710046
						average				0.0178				0.0230233	0.295809				0.0225967	0.271702				0.0274933	0.545707
						108-1	10	0	0.0299	0.00299	10	24	0.035	0.0035	0.170569	9	48	0.0272	0.00302222	0.0107767	8	7	0.0238	0.002975	-0.00501672
						108-2	10	0	0.029	0.0029	10	24	0.0362	0.00362	0.248276	10	48	0.037	0.0037	0.275862	8	7	0.0274	0.003425	0.181034
						108-3	10	0	0.0276	0.00276	10	24	0.028	0.0028	0.0144928	10	48	0.0281	0.00281	0.0181159	10	7	0.028	0.0028	0.0144928
						average				0.00288333				0.00330667	0.144446				0.00317741	0.101585				0.00306667	0.0635035
						119-1	10	0	0.0253	0.00253	10	24	0.0294	0.00294	0.162055	10	48	0.0297	0.00297	0.162055	9	7	0.023	0.00255556	0.162055	9	17	0.023	0.00255556	0.010101	9	24	0.0259	0.00287778	0.137462	8	30	0.0211	0.0026375	0.0424901	8	37	0.0211	0.0026375	0.0424901	8	45	0.024	0.003
						119-2	10	0	0.0265	0.00265	10	24	0.027	0.0027	0.0188679	10	48	0.0267	0.00267	0.0188679	10	7	0.0268	0.00268	0.0188679	10	17	0.0272	0.00272	0.0264151	9	24	0.0242	0.00268889	0.0146751	9	30	0.0246	0.00273333	0.0314465	8	37	0.0217	0.0027125	0.0235849	7	45	0.0181	0.00258571
						119-3	10	0	0.0275	0.00275	10	24	0.0282	0.00282	0.0254545	10	48	0.028	0.0028	0.0254545	10	7	0.0282	0.00282	0.0254545	10	17	0.0282	0.00282	0.0254545	9	24	0.0252	0.0028	0.0181818	9	30	0.0257	0.00285556	0.0383838	8	37	0.0212	0.00265	-0.0363636	6	45	0.0194	0.00323333
						average				0.00264333				0.00282	0.0687926				0.00281333	0.0687926				0.00268519	0.0687926				0.00269852	0.0206569				0.00278889	0.0567728				0.00274213	0.0374402				0.00266667	0.0099038				0.00293968
						123-1	10	0	0.0056	0.00056	10	24	0.007	0.0007	0.25	9	48	0.0061	0.000677778	0.210317	9	7	0.006	0.000666667	0.190476
						123-2	6	0	0.0034	0.000566667	6	24	0.004	0.000666667	0.176471	6	48	0.0042	0.0007	0.235294	6	7	0.004	0.000666667	0.176471
						123-3	10	0	0.0064	0.00064	9	24	0.0056	0.000622222	-0.0277778	9	48	0.0056	0.000622222	-0.0277778	9	7	0.0057	0.000633333	-0.0104167
						average				0.000588889				0.000662963	0.132898				0.000666667	0.139278				0.000655556	0.118843
						132-1	10	0	0.0654	0.00654	10	24	0.0743	0.00743	0.136086	10	48	0.0773	0.00773	0.181957	10	7	0.0772	0.00772	0.180428
						132-2	10	0	0.0604	0.00604	10	24	0.0686	0.00686	0.135762	10	48	0.0715	0.00715	0.183775	10	7	0.077	0.0077	0.274834
						132-3	10	0	0.0532	0.00532	10	24	0.0595	0.00595	0.118421	10	48	0.0618	0.00618	0.161654	10	7	0.0632	0.00632	0.18797
						average				0.00596667				0.00674667	0.130089				0.00702	0.175795				0.00724667	0.214411
						133-1	10	0	0.0231	0.00231	10	24	0.0356	0.00356	0.541126	10	48	0.0355	0.00355	0.536797	9	7	0.035	0.00388889	0.683502
						133-2	10	0	0.0263	0.00263	10	24	0.0309	0.00309	0.174905	10	48	0.0308	0.00308	0.171103	10	7	0.0309	0.00309	0.174905
						133-3	10	0	0.0265	0.00265	10	24	0.0307	0.00307	0.158491	10	48	0.0309	0.00309	0.166038	10	7	0.0313	0.00313	0.181132
						average				0.00253				0.00324	0.291507				0.00324	0.291312				0.00336963	0.346513
[truncated: 31 more columns]

## Sheet: Imbibition and puncture force 
Experiment Number	Serial No	Order	Family	Genus	Species	Infraspecific Rank	Infraspecific Epithet	Fruit	Dormancy	Impermeable	number of seed germinated/enlarged	Average water uptake per seed (%)	duration (d)	Puncture Force seed coat	Serial no	Average (N)	Standard deviation	standard error
1	946450	DICOTYLEDONES	FABACEAE	Grona	ramosissima				ND	No		74.96	7		946450	0.900257	0.195257	0.112732
4	1021084	DICOTYLEDONES	FABACEAE	Chadsia	versicolor				ND	No		23.25	7		1021084	1.95662	0.578223	0.333837
7	1021486	DICOTYLEDONES	FABACEAE	Mimosa	latispinosa				ND	No		49.26	2		1021486	11.4191	4.68766	2.34383
8	793779	DICOTYLEDONES	FABACEAE	Indigofera	leucoclada				ND	No		23.63	7		793779	5.85358	5.05973	2.92124
13	841120	DICOTYLEDONES	FABACEAE	Dalbergia	purpurascens				ND	No		86	7		841120	0.85789	0.311577	0.179889
19	892579	DICOTYLEDONES	FABACEAE	Barklya	syringifolia				ND	No		39.38	121		892579	1.03301	0.493377	0.284851
20	881375	DICOTYLEDONES	FABACEAE	Haematoxylum	campechianum				ND	No		52.47	1		881375	1.31507	0.673489	0.388839
25	888053	DICOTYLEDONES	FABACEAE	Parkinsonia	praecox				ND	No		18.43	7		888053	19.4777	5.01454	2.89514
31	948834	DICOTYLEDONES	FABACEAE	Millettia	utilis				ND	No		10.35	2		948834	2.11842	0.583461	0.29173
39	933894	DICOTYLEDONES	FABACEAE	Clitoria	lasciva				ND	No		44.12	2		933894	1.80009	0.625844	0.361331
41	933355	DICOTYLEDONES	FABACEAE	Piscidia	piscipula				ND	No		51.61	79		933355	2.40786	1.14831	0.574156
42	933067	DICOTYLEDONES	FABACEAE	Aeschynomene	amorphoides				ND	No		146.04	7		933067	0.132537	0.0259487	0.0149815
46	979052	DICOTYLEDONES	FABACEAE	Acaciella	angustissima	var.	angustissima		ND	No		35.7	7		979052	2.89801	0.301282	0.173945
51	960313	DICOTYLEDONES	FABACEAE	Desmodium	tortuosum				ND	No		151.385	7		960313	2.09063	0.877174	0.506437
53	926159	DICOTYLEDONES	FABACEAE	Bobgunnia	fistuloides				ND	No		140.889	7		926159	10.5269	6.71183	3.35591
54	924155	DICOTYLEDONES	FABACEAE	Gleditsia	caspica				ND	No		23.7647	7		924155	26.6366	2.99991	1.49996
57	925990	DICOTYLEDONES	FABACEAE	Cryptosepalum	tetraphyllum				ND	No		93.661	7		925990	5.25106	2.17199	0.971345
58	926148	DICOTYLEDONES	FABACEAE	Guibourtia	leonensis				ND	No		96.2702	7		926148	3.20096	1.66527	0.832634
64	933458	DICOTYLEDONES	FABACEAE	Mariosousa	compacta				ND	No		118	7		933458	0.837426	0.402358	0.17994
70	1022645	DICOTYLEDONES	FABACEAE	Cordyla	madagascariensis				ND	No	total 11	45.97	108		1022645	17.4119	3.73836	2.15834
74	1002322	DICOTYLEDONES	FABACEAE	Crotalaria	retusa				ND	No	total 11	4	94		1002322	20.4362	7.25991	3.24673
75	1022210	DICOTYLEDONES	FABACEAE	Tetrapterocarpon	geayi				ND	No		21	7		1022210	10.7036	5.62617	2.81309
76	1002713	DICOTYLEDONES	FABACEAE	Senegalia	menabeensis				ND	No		57	7		1002713	5.30324	2.45756	1.09905
78	996156	DICOTYLEDONES	FABACEAE	Baphia	madagascariensis				ND	No		90	7		996156	16.0386	9.13327	4.08452
79	997739	DICOTYLEDONES	FABACEAE	Hymenaea	verrucosa				ND	No	total 9	1	94		997739	14.9368	7.77824	4.49077
83	1007763	DICOTYLEDONES	FABACEAE	Flemingia	macrophylla				ND	No		30.4161	7		1007763	2.85874	0.824776	0.583205
85	977704	DICOTYLEDONES	FABACEAE	Cytisus	scoparius				ND	No		14.1427	7		977704	5.55549	2.8509	1.42545
87	979029	DICOTYLEDONES	FABACEAE	Ateleia	standleyana				ND	No		35.6077	7		979029	13.0667	4.3332	2.1666
94	1075098	DICOTYLEDONES	FABACEAE	Xylia	fraterna				ND	No		26.7695	7		1075098	26.3654	3.00249	1.73349
96	1012448	DICOTYLEDONES	FABACEAE	Chamaecrista	glandulosa	var.	swartzii		ND	No		14.6354	7		1012448	15.1326	7.79064	4.49793
97	1038349	DICOTYLEDONES	FABACEAE	Pithecellobium	keyense				ND	No		14.5183	7		1038349	9.37726	4.85647	2.80388
99	1044847	DICOTYLEDONES	FABACEAE	Daviesia	schwarzenegger				ND	No		33.35	7		1044847	1.24142	0.806462	0.465611
100	1002377	DICOTYLEDONES	FABACEAE	Teramnus	labialis				ND	No	Total 10	0.67	32		1002377	22.1647	3.05529	1.76397
102	1029699	DICOTYLEDONES	FABACEAE	Calliandra	purpurea				ND	No		16.8016	7		1029699	0.712463	0.0867502	0.0500852
104	972709	DICOTYLEDONES	FABACEAE	Lonchocarpus	sericeus				ND	No		13.3972	7		972709	0.61995	0.175595	0.10138
105	972802	DICOTYLEDONES	FABACEAE	Genista	tricuspidata				ND	No		10.1306	7		972802	14.5168	4.16783	2.4063
106	988458	DICOTYLEDONES	FABACEAE	Macrotyloma	axillare				ND	No		54.5707	7		988458	0.56789	0.134902	0.0778855
108	1074219	DICOTYLEDONES	FABACEAE	Astragalus	subuliformis				ND	No		10.16	2		1074219	1.91993	1.31987	0.762028
119	924580	DICOTYLEDONES	FABACEAE	Oxylobium	lanceolatum				ND	No	Total 13	5.68	24		924580	7.86299	2.59782	1.83694
133	994037	DICOTYLEDONES	FABACEAE	Callistachys	sp. south-coast variant (M. Carter 180)				ND	No		34.6513	7		994037	8.33306	4.20479	2.42763
18	878362	DICOTYLEDONES	FABACEAE	Anagyris	foetida				PY	yes	5 germinated, total 5	0	121		878362	27.2619	2.91848	1.68498
21	948568	DICOTYLEDONES	FABACEAE	Albizia	lebbekoides				PY	yes	2 germinated, 1 broken, total 3	0	113		948568	3.52489	1.60068	0.800342
22	876276	DICOTYLEDONES	FABACEAE	Tessmannia	africana				PY	yes	1 total	3.63	113		876276	7.0762	0.362295	0.209171
28	948797	DICOTYLEDONES	FABACEAE	Parkia	timoriana				PY	yes		3.31	107		948797	41.1487	7.69766	3.84883
43	933263	DICOTYLEDONES	FABACEAE	Tephrosia	multifolia				PY	yes	total 4	3	94		933263	1.54277	0.296347	0.171096
65	933045	DICOTYLEDONES	FABACEAE	Microlobius	foetidus				PY	yes	total 3	1.05	108		933045	24.0625	9.65183	4.31643
66	933207	DICOTYLEDONES	FABACEAE	Coulteria	velutina				PY	yes	total 1	0.25	121		933207	39.2055	9.87103	4.41446
81	1021475	DICOTYLEDONES	FABACEAE	Colvillea	racemosa				PY	yes	Total 1	0.93	79		1021475	7.55732	0.676369	0.478265
