# Supplementary material for: Global variation in seed covering structure hardness of woody species with orthodox seeds
Source: Ann Bot. 2025 Feb 27;136(2):419–36. doi: 10.1093/aob/mcaf027 (PMC12445846; doi:10.1093/aob/mcaf027)
Supplement: mcaf027_suppl_Supplementary_Files_3 [file mcaf027_suppl_supplementary_files_3.xlsx]

## Sheet: Seed dispersal
Serial No	Family	Genus	Species	Dispersal/Germination Unit Type	Dispersal mechanisms	Dry fruit or fleshy fruit	Fruit type	Dehiscent/indehiscent	Remarks	Literature
756101	ROSACEAE	Sorbus	aucuparia	Fruit	Zoochory	Fleshy	Pome	Indehiscent	Birds are the main seed dispersers	http://www.worldfloraonline.org/taxon/wfo-4000035797
756396	BETULACEAE	Carpinus	betulus	Fruit	Anemochory	Dry	Nutlet	Indehiscent		https://powo.science.kew.org/taxon/urn:lsid:ipni.org:names:295248-1/general-information
757717	CUPRESSACEAE	Juniperus	communis	Fruit	Zoochory	Fleshy	Berry	Indehiscent	Fruits are berry-like seed cone	http://www.worldfloraonline.org/taxon/wfo-4000019723
758725	BETULACEAE	Alnus	glutinosa	Seed	Anemochory	Dry	Cone		Cone, open up to release their seeds	The fruits are woody and resemble small pine cones. After wind pollination the seeds, which float well owing to their corky float chambers and oily water-resistant outer coat, are mainly dispersed by water7	https://forest.jrc.ec.europa.eu/media/atlas/Alnus_glutinosa.pdf
790011	RUBIACEAE	Gaertnera		Fruit	Zoochory	Fleshy	Berry	Indehiscent	Fruit globose, indehiscent	https://powo.science.kew.org/taxon/urn:lsid:ipni.org:names:331617-2/general-information
793779	FABACEAE	Indigofera	leucoclada	Seed	Autochory	Dry	Legume	Dehiscent		https://powo.science.kew.org/taxon/urn:lsid:ipni.org:names:30001793-2/general-information
793849	RUBIACEAE	Coptosperma		Fruit	Zoochory	Fleshy	Drupe	Indehiscent	endocarp crustaceous; Fruit brownish when ripe and dark brown to blackish when dry, often drying on the plant	https://powo.science.kew.org/taxon/urn:lsid:ipni.org:names:34402-1/general-information
793872	ANNONACEAE	Monanthotaxis	boivinii	Fruit	Zoochory	Fleshy	Berry	Indehiscent	Genus Monanthotaxis endozoochory is the main dispersal mechanism	https://doi.org/10.3767/blumea.2021.66.02.01
795382	RUTACEAE	Acradenia	euodiiformis	Seed	Anemochory	Dry	Follicle	Dehiscent		https://www.jstor.org/stable/43782007
795393	MYRTACEAE	Syzygium	anisatum	Fruit	Zoochory	Dry	Capsule	Dehiscent	dry papery capsules	https://api.pageplace.de/preview/DT0400.9781482257151_A27137302/preview-9781482257151_A27137302.pdf
795441	URTICACEAE	Pipturus	argenteus	Fruit	Zoochory	dry	Achene	Indehiscent	Mulberry	https://apps.lucidcentral.org/rainforest/text/entities/pipturus_argenteus.htm
795555	PROTEACEAE	Orites	excelsus	Seed	Anemochory	Dry	Follicle	Dehiscent		https://apps.lucidcentral.org/rainforest/text/entities/orites_excelsus.htm
795706	MYRTACEAE	Lenwebbia	prominens	Fruit	Zoochory	Fleshy	Berry	Indehiscent	Fruit a soft berry	http://www.environment.gov.au/biodiversity/threatened/species/pubs/87240-conservation-advice-22042022.pdf
803809	ROSACEAE	Aria	stenophylla	Seed	Zoochory	Fleshy	Pome	Indehiscent		https://pladias.cz/en/taxon/data/Malus%20sylvestris#2
806039	ROSACEAE	Malus	sylvestris	Seed	Zoochory	Fleshy	Pome	Indehiscent		https://www.woodlandtrust.org.uk/trees-woods-and-wildlife/british-trees/a-z-of-british-trees/crab-apple/
806567	ROSACEAE	Crataegus	monogyna	Fruit	Zoochory	Fleshy	Pome	Indehiscent		https://powo.science.kew.org/taxon/urn:lsid:ipni.org:names:723820-1/general-information
806578	AQUIFOLIACEAE	Ilex	aquifolium	Fruit	Zoochory	Fleshy	Drupe	Indehiscent	Drupe	https://powo.science.kew.org/taxon/urn:lsid:ipni.org:names:83051-1/general-information
806648	SAPINDACEAE	Acer	campestre	Fruit	Anemochory	Dry	Samara	Indehiscent	Samara	https://pladias.cz/en/taxon/data/Acer%20campestre#2
806741	BETULACEAE	Corylus	avellana	Seed	Zoochory	Dry	Nut	Indehiscent		https://pladias.cz/en/taxon/data/Corylus%20avellana#2
813969	MALVACEAE	Hibiscus	panduriformis	Seed	Autochory	Dry	Capsule	Dehiscent		https://powo.science.kew.org/taxon/urn:lsid:ipni.org:names:560603-1/general-information
814140	PHYLLANTHACEAE	Phyllanthus	casticum	Fruit	Zoochory	Fleshy	Berry	Indehiscent	fleshy and subindehiscent; endocarp usually crustaceous	https://www.gbif.org/occurrence/4171377426
814210	ASTERACEAE	Brachylaena	merana	Fruit	Anemochory	Dry	Cypsela	Indehiscent	Fruit is a Cypsela - Genus Brachylaena	https://treesa.org/brachylaena-discolor/
815402	ROSACEAE	Hedlundia	cuneifolia	Fruit	Zoochory	Fleshy	Pome	Indehiscent		https://www.worldplants.de/world-plants-complete-list/complete-plant-list/?name=Hedlundia-minima#plantUid-191767
817794	CELASTRACEAE	Euonymus	europaeus	Seed	Zoochory	Dry	Capsule	Dehiscent		https://pladias.cz/en/taxon/data/Euonymus%20europaeus#2		The pseudo-aril is eaten by a range of animals and its seeds are widely dispersed mainly by birds (robins, blackbirds, blackcap, and song thrush) and rodents, but the seeds are poisonous
818573	BUXACEAE	Buxus	sempervirens	Seed	Myrmecochory	Dry	Capsule	Dehiscent	capsular, dehiscing	http://www.hear.org/pier/wra/pacific/Buxus%20sempervirens.pdf
828297	PODOCARPACEAE	Podocarpus	elatus	Seed	Zoochory	Fleshy	Cone	Indehiscent	plum-like pseudo or false fruit, fleshy seed cones
828367	ELAEOCARPACEAE	Elaeocarpus	kirtonii	Fruit	Zoochory	Fleshy	Drupe	Indehiscent	Endocarp or stone wrinkled containing 1 or 2 seeds.	https://apps.lucidcentral.org/rainforest/text/entities/elaeocarpus_kirtonii.htm#:~:text=Fruit%20a%20fleshy%20drupe%2C%20ovoid,containing%201%20or%202%20seeds.
828459	PITTOSPORACEAE	Bursaria	tenuifolia	Seed	Anemochory	Dry	Capsule	Dehiscent	Capsule	https://apps.lucidcentral.org/rainforest/text/entities/bursaria_tenuifolia.htm
832665	FABACEAE	Dichrostachys		Fruit	Zoochory	Dry	Pod	Dehiscent/indehiscent	Genus Dichrostachys Fruit dehiscent or indehiscent	https://powo.science.kew.org/taxon/urn:lsid:ipni.org:names:1193844-2/general-information
839239	RUBIACEAE	Phialiphora	bevazahensis	Seed	Anemochory	Dry	Capsule	Dehiscent	Capsule	https://www.jstor.org/stable/41059875
839240	RUBIACEAE	Schizenterospermum	majungense	Fruit	Zoochory	Unknown	Unknown	Unknown	Genus Schizenterospermum single seed per fruit, usually with ruminate endosperm
839251	ANACARDIACEAE	Poupartia	silvatica	Fruit	Zoochory	Fleshy	Drupe	Indehiscent	DA - animal spat out the large seeds	https://doi.org/10.1111/j.1744-7429.2011.00838.x
839262	FABACEAE	Bauhinia	monandra	Seed	Zoochory	Dry	Pod	Dehiscent		https://www.cabidigitallibrary.org/doi/full/10.1079/cabicompendium.8626#sec-7
841120	FABACEAE	Dalbergia	purpurascens	Fruit	Anemochory	Dry	Pod	Indehiscent	indehiscent pod	https://cites.org/sites/default/files/eng/cop/17/prop/GT_Dalbergia_E.pdf	The fruit is a pod/legume oblong, ligulate, winged, elliptic, or strap-shaped, rarely half-moon-shaped (Carvalho, 1997; Shu, 2010). Fruits with intact seeds are wind-dispersed
841234	RUBIACEAE	Paracephaelis	cinerea	Fruit	Zoochory	Fleshy	Drupe	Indehiscent	Endozoochorous, fleshy, indehiscent fruits	https://europeanjournaloftaxonomy.eu/index.php/ejt/article/view/1685
841256	RUBIACEAE	Hyperacanthus		Fruit	Zoochory	Fleshy	Berry	Indehiscent	Seeds numerous, embedded in fleshy placental tissue, disperse by lemurs	https://powo.science.kew.org/taxon/urn:lsid:ipni.org:names:893455-1/general-information
841348	FABACEAE	Mundulea	antanossarum	Fruit	Zoochory	Dry	Pod	Dehiscent/indehiscent	indehiscent Mundulea sericea	http://pza.sanbi.org/mundulea-sericea
841522	MALVACEAE	Melhania		Seed	Autochory	Dry	Capsule	Dehiscent	dehiscent capsule	https://powo.science.kew.org/taxon/urn:lsid:ipni.org:names:38767-1/general-information
843216	PINACEAE	Pinus	sylvestris	Seed	Anemochory	Dry	Cone			https://powo.science.kew.org/taxon/urn:lsid:ipni.org:names:263353-1/general-information
844246	RUBIACEAE	Helictosperma		Fruit	Zoochory	Fleshy	Drupe	Indehiscent	drupaceous, fruits containing a single crustaceous pyrene	https://doi.org/10.3897/phytokeys.99.23713
844408	SARCOLAENACEAE	Mediusella	bernieri	Fruit	Autochory/ Zoochory	Fleshy	Unknown	Indehiscent	Family Sarcolaenaceae ,barochory ,Fruits indehiscent, ovoid to globose, sulcate, usually enclosed within the woody involucre; pericarp intact at maturity; seeds black, ovoid, 1–4 per fruit. fruits are longer than the woody involucre.	https://doi.org/10.5252/a2009n2a7				https://doi.org/10.2307/2666151
844914	CAPRIFOLIACEAE	Lonicera	periclymenum	Fruit	Zoochory	Fleshy	Berry	Indehiscent	Fleshy fruit	https://powo.science.kew.org/taxon/urn:lsid:ipni.org:names:149006-1/general-information
846365	VIBURNACEAE	Sambucus	nigra	Fruit	Zoochory	Fleshy	Berry	Indehiscent	Berries, dispersed by birds which either regurgitate or defecate the seeds after ingesting the fruit.	https://doi.org/10.1046/j.1365-2745.2002.00698.x
849458	FABACEAE	Cytisus	scoparius	Seed	Autochory	Dry	Pod	Dehiscent	Cytisus scoparius (L.) Link (Fabaceae) has a ballistic type of primary seed-dispersal mechanism in which its legumes dehisce suddenly when they dry.	https://powo.science.kew.org/taxon/urn:lsid:ipni.org:names:489963-1/general-information
852036	ANNONACEAE	Monodora	myristica	Fruit	Zoochory	Fleshy	Unknown	Dehiscent/indehiscent	woody fruit, found in chimpanzees	https://powo.science.kew.org/taxon/urn:lsid:ipni.org:names:74141-1/general-information
860572	MALVACEAE	Adansonia	grandidieri	Fruit	Zoochory	Fleshy	Unknown	Dehiscent/indehiscent	water may be the means by which the seeds are dispersed.	http://treesplanet.blogspot.com/2013/08/adansonia-grandidieri-grandidiers-baobab.html#.VCqyo0uWu19
860631	ARECACEAE	Phoenix	reclinata	Fruit	Zoochory	Fleshy	Berry	Indehiscent	Birds, monkeys and baboons eat the ripe fruit. Bushpig, nyala and bushbuck feed on fallen fruit. This is possibly a means of seed dispersal.	https://powo.science.kew.org/taxon/urn:lsid:ipni.org:names:31428-1/general-information
863621	CUNONIACEAE	Karrabina	benthamiana	Seed	Autochory	Dry	Capsule	Dehiscent	fruit is a dry capsule, flattened brown seeds with a small papery wing on one side	https://allcreativedesigns.com.au/pages/galltrees9.html
870333	CELASTRACEAE	Euonymus	europaeus	Seed	Zoochory	Dry	Capsule	Dehiscent	the fruit is dry and splits open when ripe	https://gobotany.nativeplanttrust.org/species/euonymus/europaeus/
871400	ZYGOPHYLLACEAE	Guaiacum	sanctum	Seed	Zoochory	Dry	Capsule	Dehiscent	fruit is a winged capsule that turns orange at maturity. The seeds are dark colored with a bright red aril	http://www.worldfloraonline.org/taxon/wfo-0000710683
871411	CACTACEAE	Leptocereus	paniculatus	Fruit	Zoochory	Fleshy	Berry	Indehiscent	The fruit produces numerous black seeds.	https://www.ufs.ac.za/cactuspear/introduction/cactus-pear-fruit
871422	RUBIACEAE	Genipa	americana	Fruit	Zoochory	Fleshy	Berry	Indehiscent	https://www.worldfloraonline.org/taxon/wfo-0000971808	https://www.jstor.org/stable/26563579
871444	STAPHYLEACEAE	Turpinia	occidentalis	Fruit	Zoochory	Fleshy	Berry	Indehiscent	indehiscent berry; fruit a subglobose berry obovate	https://powo.science.kew.org/taxon/urn:lsid:ipni.org:names:785554-1/general-information
871499	ANNONACEAE	Annona	squamosa	Fruit	Zoochory	Fleshy	Etaerio of berries	Indehiscent	Genus Annona -Indehiscent fruit also scattering beneath the tree when over-ripe fruit fall and splatter on the ground. Animals also disperse seed	https://powo.science.kew.org/taxon/urn:lsid:ipni.org:names:1966-1/general-information
871525	ARECACEAE	Pseudophoenix	ekmanii	Fruit	Zoochory	Fleshy	Berry	Indehiscent	exocarp red, smooth; mesocarp fleshy; endocarp bony	https://www.researchgate.net/profile/Scott-Zona/publication/237250890_A_Revision_of_Pseudophoenix/links/5696629708aea2d7437465a3/A-Revision-of-Pseudophoenix.pdf
871536	MALVACEAE	Akrosida	floribunda	Seed	Autochory	Dry	Schizocarp	Dehiscent		https://www.worldfloraonline.org/taxon/wfo-4000001071
871547	MALVACEAE	Carpodiptera	hexaptera	Fruit	Anemochory	Dry	Capsule	Dehiscent	Genus Carpodiptera	https://powo.science.kew.org/taxon/urn:lsid:ipni.org:names:39389-1/general-information
871709	CELASTRACEAE	Schaefferia	ephedroides	Fruit	Zoochory	Fleshy	Drupe	Indehiscent		https://tropical.theferns.info/plantimages/7/0/70f43d89170346feff88af2ea304de349907f54b.jpg
873895	AQUIFOLIACEAE	Ilex	colchica	Fruit	Zoochory	Fleshy	Berry	Indehiscent	Endozoochory	https://yunus.hacettepe.edu.tr/~ctavsan/papers/Tavsanoglu_etal_2021_Seed_dispersal_brown_bear.pdf
873921	RHAMNACEAE	Rhamnus	imeretina	Fruit	Zoochory	Fleshy	Drupe	Indehiscent	Fruits drupaceous	https://powo.science.kew.org/taxon/urn:lsid:ipni.org:names:718395-1
874021	BETULACEAE	Carpinus	betulus	Fruit	Anemochory	Dry	Nut	Indehiscent	Hornbeam fruits are a very unusual shape. Each heart-shaped fruit is attached to a leafy three-lobed structure known as a bract	https://pladias.cz/en/taxon/data/Carpinus%20betulus#2
874054	OLEACEAE	Chrysojasminum	fruticans	Fruit	Zoochory	Fleshy	Berry	Indehiscent	Berry
874065	OLEACEAE	Ligustrum	vulgare	Fruit	Zoochory	Fleshy	Berry	Indehiscent	birds widely disperse its seeds.	https://powo.science.kew.org/taxon/urn:lsid:ipni.org:names:610130-1/general-information
875431	FABACEAE	Dialium	guineense	Fruit	Zoochory	Fleshy	Pod	Dehiscent/indehiscent	disperd by man	https://powo.science.kew.org/taxon/urn:lsid:ipni.org:names:22238-1/general-information
876276	FABACEAE	Tessmannia	africana	Seed	Autochory	Dry	Pod	Dehiscent/indehiscent	Tessmannia kourpensis	https://powo.science.kew.org/taxon/urn:lsid:ipni.org:names:521082-1/general-information
876298	URTICACEAE	Musanga	cecropioides	Fruit	Zoochory	Fleshy	Unknown	Indehiscent	fruit has a succulent flesh and small seeds.	https://powo.science.kew.org/taxon/urn:lsid:ipni.org:names:584392-1/general-information
876380	ANNONACEAE	Isolona	congolana	Fruit	Zoochory	Fleshy	Unknown	Dehiscent/indehiscent		https://powo.science.kew.org/taxon/urn:lsid:ipni.org:names:73735-1/general-information
876634	FABACEAE	Lysiphyllum	cunninghamii	Seed	Autochory/ Zoochory	Dry	Pod	Dehiscent/indehiscent	Bauhinia cunninghamii	https://apps.lucidcentral.org/rainforest/text/entities/bauhinia_cunninghamii.htm
877619	RANUNCULACEAE	Clematis	alpina	Fruit	Anemochory	Dry	Achene	Indehiscent	Achenes capitate	https://pladias.cz/en/taxon/data/Clematis%20integrifolia#2
878074	ULMACEAE	Ulmus	glabra	Fruit	Anemochory	Dry	Nutlet	Indehiscent	Samara	https://www.vdberk.com/trees/ulmus-glabra/
878362	FABACEAE	Anagyris	foetida	Fruit	Autochory/ Zoochory	Dry	Pod	Indehiscent	indehiscent pods, dispersed by simple fall under gravity.	https://link.springer.com/article/10.1007/s00606-008-0067-2
878373	FABACEAE	Calicotome	spinosa	Seed	Autochory/ Zoochory	Dry	Pod	Dehiscent		https://keyserver.lucidcentral.org/weeds/data/media/Html/calicotome_spinosa.htm
878395	CISTACEAE	Cistus	creticus	Seed	Autochory	Dry	Capsule		Fruit is a capsule	https://uaeco.edu.gr/files/PDF/P_MEDECOS/080.pdf
878410	ERICACEAE	Erica	scoparia	Seed	Autochory	Dry	Capsule			https://doi.org/10.1016/j.quascirev.2008.11.012
879495	RUBIACEAE	Faramea	occidentalis	Fruit	Zoochory	Fleshy	Drupe	Indehiscent	https://doi.org/10.1007/bf00397864	https://powo.science.kew.org/taxon/urn:lsid:ipni.org:names:1187456-2/general-information
879509	RUBIACEAE	Chiococca	alba	Fruit	Zoochory	Fleshy	Drupe		fruit is a white drupe
879543	CACTACEAE	Pilosocereus	royenii	Fruit	Zoochory	Fleshy	Berry	Indehiscent		http://dx.doi.org/10.18475/cjos.v50i2.a2
880895	BORAGINACEAE	Wigandia	urens	Seed	Anemochory	Dry	Capsule	Dehiscent	Capsule- Dark brown capsules, 2 valved, splitting longitudinally, Genus Wigandia - winged seeds	https://ucjeps.berkeley.edu/eflora/eflora_display.php?tid=48535				https://www.worldfloraonline.org/taxon/wfo-4000040696
881168	ARECACEAE	Chamaedorea	tepejilote	Fruit	Zoochory	Fleshy	Berry	Indehiscent		https://www.palmpedia.net/wiki/Chamaedorea_tepejilote
881180	ONAGRACEAE	Fuchsia	paniculata	Fruit	Zoochory	Fleshy	Berry		Berry
881205	BRUNELLIACEAE	Brunellia	mexicana	Seed	Autochory	Dry	Follicle	Dehiscent		https://www.worldfloraonline.org/taxon/wfo-4000005535
881261	PINACEAE	Pinus	lumholtzii	Seed	Anemochory	Dry	Cone		winged seeds
881294	ASPARAGACEAE	Agave	macroacantha	Seed	Anemochory	Dry	Capsule		Fruit a loculicidal capsule, flat seeds are disperse by wind	https://doi.org/10.3732/ajb.89.4.632
881342	BIGNONIACEAE	Tecoma	stans	Seed	Anemochory	Dry	Capsule		Papery winged seed	https://keys.lucidcentral.org/keys/v3/eafrinet/weeds/key/weeds/Media/Html/Tecoma_stans_(Yellow_Bells).htm
881353	ANACARDIACEAE	Astronium	graveolens	Fruit	Anemochory	Dry	Capsule		Anemochory, Zoochory	https://doi.org/10.1016/j.foreco.2017.08.042
881375	FABACEAE	Haematoxylum	campechianum	Seed	Anemochory	Dry	Pod	Dehiscent	fruit will split	https://www.cabidigitallibrary.org/doi/10.1079/cabicompendium.26332#sec-6
881397	MALVACEAE	Guazuma	ulmifolia	Seed	Zoochory	Dry	Capsule	Indehiscent	indehiscent, the blackish tubercles separating deeply and irregularly at maturity; seeds numerous, dispersal of fruits and seeds occurs mainly through animals	https://doi.org/10.1016/j.foodres.2019.108713
881412	POLYGONACEAE	Ruprechtia	fusca	Fruit	Anemochory	Dry	Achene			https://powo.science.kew.org/taxon/urn:lsid:ipni.org:names:224600-2
881434	MALVACEAE	Robinsonella	mirandae	Seed	Zoochory	Dry	Schizocarp			https://static1.squarespace.com/static/579f7a82e3df28bd59b244eb/t/597e6e6df14aa1fbe799f604/1501458029681/Spider+monkeys+in+human-modified+landscapes.pdf
882464	MYRTACEAE	Scholtzia	brevistylis	Seed	Zoochory	Dry	Capsule	Dehiscent/indehiscent	Genus Scholtzia, Fruits indehiscent, Fruit non-fleshy; dehiscent, or indehiscent (sometimes); a capsule, or capsular-indehiscent. Capsules septicidal, or loculicidal, or denticidal, or circumscissile. Fruit 2 celled; 2–4 seeded. Seeds 1–2 per locule. Seeds non-endospermic	https://florabase.dbca.wa.gov.au/science/nuytsia/903.pdf
887333	ARGOPHYLLACEAE	Argophyllum	lejourdanii	Seed	Autochory	Dry	Capsule		Capsule	https://apps.lucidcentral.org/rainforest/text/entities/argophyllum_lejourdanii.htm
887436	URTICACEAE	Dendrocnide	photiniphylla	Fruit	Zoochory	Dry	Achene	Indehiscent	Achene smooth, reflexed over swollen pedicel	https://apps.lucidcentral.org/rainforest/text/entities/dendrocnide_photinophylla.htm
887492	APOCYNACEAE	Alstonia	muelleriana	Seed	Anemochory	Dry	Follicle	Dehiscent	dehiscent follicle, , Alstonia seeds have plumes at both ends.
887540	GESNERIACEAE	Lenbrassia	australiana	Seed	Anemochory	Fleshy	Capsule			https://www.biodiversitylibrary.org/partpdf/185842
887573	ANACARDIACEAE	Blepharocarya	involucrigera	Fruit	Anemochory	Dry	Capsule	Dehiscent	Wind dispersed	https://doi.org/10.1111/j.1095-8339.1990.tb01878.x					https://apps.lucidcentral.org/rainforest/text/entities/blepharocarya_involucrigera.htm
887609	MYRTACEAE	Corymbia	novoguinensis	Seed	Anemochory	Dry	Capsule		with terminal wing	https://apps.lucidcentral.org/euclid/text/entities/corymbia_novoguinensis.htm
887621	RUBIACEAE	Atractocarpus	sessilis	Fruit	Zoochory	Fleshy	Drupe	Indehiscent		https://apps.lucidcentral.org/rainforest/text/entities/atractocarpus_sessilis.htm
887632	CHRYSOBALANACEAE	Maranthes	corymbosa	Fruit	Zoochory	Fleshy	Drupe	Indehiscent	Seed about 20 x 10 mm, surrounded by brown hairs and a thick hard endocarp. Pericarp fleshy.	https://apps.lucidcentral.org/rainforest/text/entities/maranthes_corymbosa.htm
887665	RUBIACEAE	Larsenaikia	ochreata	Fruit	Zoochory	Fleshy	Drupe	Indehiscent	https://apps.lucidcentral.org/rainforest/text/entities/larsenaikia_jardinei.htm	https://powo.science.kew.org/taxon/urn:lsid:ipni.org:names:972410-1
887698	MYRTACEAE	Neofabricia	sericisepala	Seed	Anemochory	Dry	Capsule		Genus Neofabricia Fruit: Capsules	https://www.npqtownsville.org.au/native-plants-of-the-townsville-region/neofabricia-myrtifolia-myrtaceae/
887872	ROSACEAE	Cercocarpus	macrophyllus	Fruit	Anemochory	Dry	Achene	Indehiscent	dry fruit -Achne
887920	PRIMULACEAE	Myrsine	coriacea	Fruit	Zoochory	Fleshy	Drupe	Indehiscent		https://www.worldfloraonline.org/taxon/wfo-0000449079
887942	CUPRESSACEAE	Hesperocyparis	benthamii	Seed	Anemochory		Cone		Genus Hesperocyparis	https://www.fs.usda.gov/database/feis/plants/tree/hesman/all.html#:~:text=Seeds%20are%20shed%20gradually%20over,wind%20and%20rain%20%5B27%5D.
887986	URTICACEAE	Cecropia	obtusifolia	Fruit	Zoochory	Dry	Achene	Indehiscent	Fruit a small achene, often tuberculate, fully enclosed by a fleshy perianth;	https://www.worldfloraonline.org/taxon/wfo-4000007108
888008	ERICACEAE	Gaultheria	erecta	Fruit	Zoochory		Capsule		depressed capsule type globose/glabrate/pubescent.	https://www.worldfloraonline.org/taxon/wfo-0000695152
888020	CLUSIACEAE	Clusia	rosea	Seed	Zoochory	Fleshy	Capsule	Dehiscent	Fruit globose green capsule 5-8 cm in diameter, splitting open from the top along 7-9 or more seams, with numerous red seeds	http://www.hear.org/PIER/pdf/pohreports/clusia_rosea.pdf
888053	FABACEAE	Parkinsonia	praecox	Seed	Zoochory	Dry	Pod	Dehiscent/indehiscent		chrome-extension://efaidnbmnnnibpcajpcglclefindmkaj/https://sunnylands.org/wp-content/uploads/2017/08/FACT-SHEET-Parkinsonia-Praecox.pdf
889821	CUPRESSACEAE	Cupressus	sempervirens	Seed	Anemochory		Cone		Fire/heat helps to open the cones and release seeds	https://www.worldfloraonline.org/taxon/wfo-0000630789
889843	MORACEAE	Morus	alba	Fruit	Zoochory	Fleshy	Syncarp	Indehiscent		https://www.worldfloraonline.org/taxon/wfo-0000447905
889876	PLATANACEAE	Platanus	orientalis	Seed	Anemochory	Dry	Capitula of achenes	Dehiscent	Each fruiting ball consists of numerous, densely-packed, tiny seed-like fruits (achenes)	https://www.worldfloraonline.org/taxon/wfo-0000487086
889980	LAMIACEAE	Phlomis	cypria	Seed	Autochory	Dry	Nutlet	Dehiscent	Fruit is a nutlet	http://dx.doi.org/10.1111/j.1442-1984.2009.00265.x
890003	LAMIACEAE	Prasium	majus	Fruit	Zoochory	Fleshy	Drupe	Indehiscent	Endozoochory	https://floraofgibraltar.myspecies.info/taxonomy/term/850/descriptions
890047	ROSACEAE	Sarcopoterium	spinosum	Fruit	Autochory	Fleshy	Unknown	Unknown	fleshy fruits dry at maturity and fall on to the ground to germinate	https://brill.com/view/journals/ijps/66/1-2/article-p103_103.xml?ebody=abstract%2Fexcerpt
890494	ROSACEAE	Rubus	idaeus	Fruit	Zoochory	Fleshy	Druplets	Indehiscent	Druplets	https://pladias.cz/en/taxon/data/Rubus%20idaeus#2
891479	BETULACEAE	Betula	pendula	Seed	Anemochory	Dry		Indehiscent	winged seeds	https://powo.science.kew.org/taxon/urn:lsid:ipni.org:names:295174-1/general-information		https://gobotany.nativeplanttrust.org/species/betula/pendula/
891527	CORNACEAE	Cornus	sanguinea	Fruit	Zoochory	Fleshy	Drupe	Indehiscent		https://pladias.cz/en/taxon/data/Cornus%20sanguinea#2
891804	PINACEAE	Abies	procera	Seed	Anemochory		Cone	Unknown		https://www.fs.usda.gov/database/feis/plants/tree/abipro/all.html#:~:text=Seeds%20are%20disseminated%20by%20wind,parent%20%5B7%2C17%5D.
891859	PINACEAE	Picea	breweriana	Seed	Anemochory		Cone	Unknown		https://www.conifers.org/pi/Picea_breweriana.php
892225	RUTACEAE	Melicope	elleryana	Seed	Zoochory	Dry	Capsule	Dehiscent/indehiscent	exocarp dry to fleshy, Seeds remaining attached in dehisced fruit	https://www.jcu.edu.au/discover-nature-at-jcu/plants/plants-by-common-name2/melicope-elleryana	https://www.pngplants.org/PNGtrees/TreeDescriptions/Melicope_elleryana_F_Muell_T_G_Hartley.html
892247	ANACARDIACEAE	Pleiogynium	timoriense	Fruit	Zoochory	Fleshy	Drupe	Indehiscent	Endocarp hard and woody, DA - animal	https://doi.org/10.1890/05-0386
892568	CASUARINACEAE	Allocasuarina	sp. Shaw Island (G.N. Batianoff et al. 3360)	Fruit	Anemochory	Dry	Samara	Indehiscent	Wind dispersal	https://powo.science.kew.org/taxon/urn:lsid:ipni.org:names:893125-1
892579	FABACEAE	Barklya	syringifolia	Seed	Autochory	Dry	Pod	Dehiscent/indehiscent	Fruit a two-valved pod (flat, tardily dehiscent)	https://www.delta-intkey.com/caes/en/www/barklya.htm
892616	RUTACEAE	Flindersia	xanthoxyla	Seed	Anemochory	Dry	Capsule	Dehiscent	fruit is a woody capsule, winged seeds	https://plantnet.rbgsyd.nsw.gov.au/cgi-bin/NSWfl.pl?page=nswfl&lvl=gn&name=Flindersia
892627	SANTALACEAE	Choretrum	candollei	Fruit	Zoochory	Fleshy	Drupe	Indehiscent	Fruit dark, initially fleshy, dry at maturity.	https://plantnet.rbgsyd.nsw.gov.au/cgi-bin/NSWfl.pl?page=nswfl&showsyn=&dist=&constat=&lvl=sp&name=Choretrum~candollei					http://www.environment.gov.au/biodiversity/threatened/species/pubs/91273-conservation-advice-07092023.pdf
894355	ROSACEAE	Prunus	avium	Fruit	Zoochory	Fleshy	Drupe	Indehiscent		https://pladias.cz/en/taxon/data/Prunus%20avium#2
894403	FAGACEAE	Fagus	sylvatica	Fruit	Zoochory	Dry	Nut	Indehiscent		https://mediatum.ub.tum.de/doc/1277964/1277964.pdf
894850	OLACACEAE	Octoknema	borealis	Fruit	Zoochory	Fleshy	Drupe	Indehiscent	Woody endocarp, Fruit orange-red when ripe	https://powo.science.kew.org/taxon/urn:lsid:ipni.org:names:608066-1/general-information
894861	MORACEAE	Treculia	africana	Fruit	Zoochory	Fleshy	Syncarp	Indehiscent		https://www.researchgate.net/publication/259622998_Treculia_africana
894883	RUBIACEAE	Pouchetia	africana	Fruit	Zoochory	Fleshy	Berry	Indehiscent	Berries	https://powo.science.kew.org/taxon/urn:lsid:ipni.org:names:761059-1/general-information
894908	PHYLLANTHACEAE	Margaritaria	discoidea	Fruit	Autochory	Fleshy	Capsule	Dehiscent	fruits are more deeply lobed	https://www.worldfloraonline.org/taxon/wfo-0000236310
894919	BORAGINACEAE	Cordia	platythyrsa	Fruit	Zoochory	Fleshy	Drupe	Indehiscent	Genus Cordia - surround the ripe fruit and collaborate with the anemochoric dispersa	https://doi.org/10.1016/j.rbe.2019.05.007
895927	ANNONACEAE	Uvaria	sofa	Fruit	Zoochory	Fleshy	Berry	Indehiscent	Genus Uvaria - Fruit apocarpous, disperse by animal- fleshy and berrylike	https://www.worldfloraonline.org/taxon/wfo-4000039910
896980	MALVACEAE	Tilia	cordata	Fruit	Anemochory	Dry	Nut	Indehiscent		https://www.google.com/url?sa=i&url=https%3A%2F%2Fwww.wur.nl%2Fupload_mm%2Fc%2F9%2Fb%2Fa10daca2-da31-40cc-809a-e4951d439a0b_tilcorf.pdf&psig=AOvVaw2f5GX5OeUjPVajxVIWBvPl&ust=1675125608367000&source=images&cd=vfe&ved=0CBAQjhxqFwoTCJiJjfD57fwCFQAAAAAdAAAAABAE
898191	ROSACEAE	Rosa	micrantha	Fruit	Zoochory	Fleshy	Achene	Indehiscent	The pseudo fruits, which are called rose hips, are aggregate fruits consisting of several achenes (the actual seed-containing fruits of rose hips) enclosed by an enlarged, red, fleshy floral cup (hypanthium), Endozoochory	https://pladias.cz/en/taxon/data/Rosa%20micrantha#2		http://dx.doi.org/10.2147/BTAT.S91385
898261	OLEACEAE	Olea	europaea	Fruit	Zoochory	Fleshy	Drupe	Indehiscent	fruit has a hard endocarp	https://www.worldfloraonline.org/taxon/wfo-0000817273
899855	GYROSTEMONACEAE	Codonocarpus	attenuatus	Seed	Autochory	Dry	Samara	Dehiscent	dehisce at maturity to release the seeds	https://apps.lucidcentral.org/rainforest/text/entities/codonocarpus_attenuatus.htm
900133	RHAMNACEAE	Pomaderris	notata	Seed	Myrmecochory	Dry	Capsule	Dehiscent	fruit is a capsule	https://plantnet.rbgsyd.nsw.gov.au/cgi-bin/NSWfl.pl?page=nswfl&lvl=gn&name=Pomaderris
900188	ERICACEAE	Trochocarpa	montana	Fruit	Zoochory	Fleshy	Drupe	Unknown	Genus Trochocarpa - dispersal mode by verebrates	https://plantnet.rbgsyd.nsw.gov.au/cgi-bin/NSWfl.pl?page=nswfl&lvl=sp&name=Trochocarpa~montana
900199	CUNONIACEAE	Vesselowskya	rubifolia	Seed	Anemochory	Dry	Capsule	Dehiscent	Winged seed	https://www.jstor.org/stable/43795174#:~:text=190%20(42%20pages)-,https%3A//www.jstor.org/stable/43795174,-Cite
901510	ARECACEAE	Livistona	humilis	Fruit	Zoochory	Fleshy	Drupe	Indehiscent		https://powo.science.kew.org/taxon/urn:lsid:ipni.org:names:668038-1/general-information
903318	MYRISTICACEAE	Pycnanthus	angolensis	Seed	Zoochory	Fleshy	Drupe	Dehiscent	Fruit dehiscent with single seed covered by bright red laciniate aril.	https://www.worldfloraonline.org/taxon/wfo-0000476435
903341	APOCYNACEAE	Rauvolfia	vomitoria	Fruit	Zoochory	Fleshy	Drupe	Unknown	Fruit dispersal is by birds.	http://apps.worldagroforestry.org/treedb2/AFTPDFS/Rauvolfia_vomitoria.PDF
903422	RUBIACEAE	Aulacocalyx	talbotii	Fruit	Zoochory	Fleshy	Berry	Unknown	Fruit baccate	https://powo.science.kew.org/taxon/urn:lsid:ipni.org:names:34189-1/general-information
903466	CARICACEAE	Cylicomorpha	solmsii	Seed	Zoochory	Fleshy	Berry	Unknown	The seeds are surrounded by a mucilaginous aril	https://www.worldfloraonline.org/taxon/wfo-4000010320
903606	ANACARDIACEAE	Antrocaryon	klaineanum	Fruit	Zoochory	Fleshy	Drupe	Unknown	DA - animal	DOI: 10.1111/j.1744-7429.2007.00275.x	https://www.worldfloraonline.org/taxon/wfo-0000539713
903639	SALICACEAE	Oncoba		Fruit	Zoochory	Fleshy	Berry	Indehiscent	Indehiscent fruits, with woody pericarp, filled with pulp in which numerous seeds are immersed	https://www.worldfloraonline.org/taxon/wfo-4000026842
910433	FAGACEAE	Fagus	sylvatica	Fruit	Zoochory	Dry	Nut	Indehiscent	fruits are three-sided nuts (called beech mast) inside spiky case	https://powo.science.kew.org/taxon/urn:lsid:ipni.org:names:305836-2
910499	VIBURNACEAE	Sambucus	racemosa	Fruit	Zoochory	Fleshy	Drupe	Indehiscent		https://powo.science.kew.org/taxon/urn:lsid:ipni.org:names:30056767-2/general-information
913168	CORNACEAE	Cornus	excelsa	Fruit	Zoochory	Fleshy	Drupe	Indehiscent	genusCornus are represented by true seeds plus a stony endocarp.	https://www.worldfloraonline.org/taxon/wfo-0000924664
913179	CANNABACEAE	Lozanella	enantiophylla	Fruit	Zoochory	Fleshy	Drupe	Indehiscent		http://www.plantsystematics.org/imgs/robbin/r/Cannabaceae_Lozanella_enantiophylla_39384.html
913216	CHLORANTHACEAE	Hedyosmum	mexicanum	Fruit	Zoochory	Fleshy	Drupe	Indehiscent	Multiple fruit	https://doi.org/10.2307/2418637
913249	RHAMNACEAE	Colubrina	arborescens	Seed	Autochory/ Zoochory	Unknown	Capsule	Dehiscent		https://www.worldfloraonline.org/taxon/wfo-0000615210
913261	ALTINGIACEAE	Liquidambar	styraciflua	Seed	Anemochory	Dry	Capsule	Dehiscent	Winged seed	https://www.worldfloraonline.org/taxon/wfo-0000364015
913294	ASTERACEAE	Clibadium	arboreum	Fruit	Anemochory	Dry	Cypsela	Indehiscent		http://www.worldfloraonline.org/taxon/wfo-0000078058
913342	MALVACEAE	Triumfetta	paniculata	Fruit	Zoochory	Unknown	Capsule	Dehiscent/indehiscent		https://www.worldfloraonline.org/taxon/wfo-4000039411#carousel
913386	CAPPARACEAE	Morisonia	incana	Fruit	Zoochory	Fleshy	Berry	Indehiscent	Fruit indehiscent, globose, with numerous seeds attached to the fruit wall.	https://www.worldfloraonline.org/taxon/wfo-4000024856
913412	BORAGINACEAE	Bourreria	andrieuxii	Fruit	Autochory	Dry	Schizocarp	Dehiscent		https://www.worldfloraonline.org/taxon/wfo-0000569937
913434	PRIMULACEAE	Bonellia	macrocarpa	Fruit	Zoochory	Fleshy	Berry	Indehiscent		https://powo.science.kew.org/taxon/urn:lsid:ipni.org:names:60430438-2
915184	ANACARDIACEAE	Cotinus	coggygria	Fruit	Zoochory	Fleshy	Drupe	Indehiscent	seeds with hard testa	http://www.worldfloraonline.org/taxon/wfo-0000623618
915221	OLEACEAE	Osmanthus	decorus	Fruit	Zoochory	Fleshy	Drupe	Indehiscent	fruit is a greyish-black drupe, elliptic in shape, which contains a single seed	https://www.researchgate.net/figure/Germinating-seeds-of-Osmanthus-decorus-a-germination-test-on-fi-lter-paper-b_fig7_267227980
915346	HYDRANGEACEAE	Philadelphus	coronarius	Seed	Autochory	Dry	Capsule	Dehiscent		https://pladias.cz/en/taxon/data/Philadelphus%20coronarius#2
915357	ERICACEAE	Rhododendron	smirnowii	Seed	Anemochory	Dry	Capsule	Dehiscent		https://floraveg.eu/en/taxon/overview/Rhododendron%20smirnowii
916055	FABACEAE	Anthyllis	barba-jovis	Seed	Zoochory	Dry	Legume	Indehiscent	indehiscent. Seed 1. Fruit (loment)	https://www.worldfloraonline.org/taxon/wfo-0000212106
916228	OLEACEAE	Fraxinus	ornus	Fruit	Anemochory	Dry	Samara	Indehiscent	winged fruit	https://www.arbolapp.es/en/species/info/fraxinus-ornus/#:~:text=i.e.%2C%20the%20seed%2C%20which%20is,be%20dispersed%20by%20the%20wind.
916457	ROSACEAE	Pyracantha	coccinea	Fruit	Zoochory	Fleshy	Pome	Indehiscent		http://www.worldfloraonline.org/taxon/wfo-0001008214
917764	CANELLACEAE	Canella	winterana	Fruit	Zoochory	Fleshy	Berry	Indehiscent	Small round, red berries contain one or two seeds and a sticky resin	https://www.researchgate.net/publication/238497196_Germinating_Five_Forest_Tree_Species_Native_to_the_Virgin_Islands?enrichId=rgreq-7095a2f303e9457713dbdd1093db1e18-XXX&enrichSource=Y292ZXJQYWdlOzIzODQ5NzE5NjtBUzoxNTI5MTc0MDc0NDA4OThAMTQxMzQ2OTc1OTY0Mg%3D%3D&el=1_x_2&_esc=publicationCoverPdf
917812	RUBIACEAE	Guettarda	elliptica	Fruit	Zoochory	Fleshy	Drupe	Unknown		https://www.worldfloraonline.org/taxon/wfo-0000976093
917823	LAMIACEAE	Salvia	arborescens	Fruit	Anemochory	Dry	Nutlet	Dehiscent		http://dx.doi.org/10.1007/s12229-017-9189-y
917959	ERYTHROXYLACEAE	Erythroxylum	rotundifolium	Fruit	Zoochory	Fleshy	Drupe	Indehiscent		https://powo.science.kew.org/taxon/urn:lsid:ipni.org:names:24933-1/general-information
917993	CACTACEAE	Leuenbergeria	quisqueyana	Fruit	Zoochory	Fleshy	Unknown	Unknown	dispersion of fruits fallen on the ground is provided by frugivorous mammals.	https://cactusclassification.science/tag/leuenbergeria-quisqueyana/
918048	RUBIACEAE	Exostema	acuminatum	Seed	Anemochory	Dry	Capsule	Dehiscent	Genus Exostema, fruit is a capsule, septicidally dehiscent	http://www.worldfloraonline.org/taxon/wfo-4000014482
918059	RUBIACEAE	Solenandra	lineata	Fruit	Autochory	Unknown	Unknown	Unknown	Genus Solenandra
919791	MELASTOMATACEAE	Miconia	borinquensis	Fruit	Zoochory	Fleshy	Berry	Indehiscent	berry fruit with many tiny seeds	http://dx.doi.org/10.1007/s10530-008-9246-x
919872	SOLANACEAE	Cestrum	diurnum	Fruit	Zoochory	Fleshy	Berry	Indehiscent	Berry	https://powo.science.kew.org/taxon/urn:lsid:ipni.org:names:30000712-2/general-information
919908	PIPERACEAE	Piper	aduncum	Fruit	Zoochory	Fleshy	Berry	Indehiscent		https://powo.science.kew.org/taxon/urn:lsid:ipni.org:names:680296-1/general-information
919953	POLYGONACEAE	Coccoloba	microstachya	Fruit	Anemochory	Dry	Achene	Indehiscent		https://doi.org/10.1590/2317-1545v43250757
919975	RUBIACEAE	Hillia	parasitica	Seed	Anemochory	Dry	Capsule	Dehiscent	Genus Hillia	https://www.worldfloraonline.org/taxon/wfo-4000017916
919997	RUBIACEAE	Stenostomum	resinosum	Fruit	Zoochory	Fleshy	Drupe	Indehiscent	Drupe, Genus Stenostomum	http://dx.doi.org/10.3767/000651910X526906
922601	PHYLLANTHACEAE	Hymenocardia	lyrata	Fruit	Anemochory	Dry	Unknown	Dehiscent/indehiscent	https://plants.jstor.org/compilation/hymenocardia.lyrata	https://powo.science.kew.org/taxon/urn:lsid:ipni.org:names:350098-1/general-information
922634	FABACEAE	Daniellia	thurifera	Seed	Autochory	Dry	Pod	Dehiscent		https://powo.science.kew.org/taxon/urn:lsid:ipni.org:names:490992-1/general-information
922667	FABACEAE	Copaifera	salikounda	Seed	Autochory/ Zoochory	Dry	Pod	Dehiscent	Pods brown, woody	https://powo.science.kew.org/taxon/urn:lsid:ipni.org:names:487043-1/general-information
922689	SAPOTACEAE	Manilkara	obovata	Fruit	Zoochory	Fleshy	Berry	Indehiscent	Berry	https://powo.science.kew.org/taxon/urn:lsid:ipni.org:names:787681-1/general-information
922830	ANACARDIACEAE	Rhus	coriaria	Fruit	Zoochory	Fleshy	Drupe	Indehiscent	Endozoochory	https://doi.org/10.1007/s40415-022-00793-5
922841	CAPRIFOLIACEAE	Pterocephalus	multiflorus	Fruit	Anemochory	Dry	Achene	Indehiscent	Wind dispersal	https://savvastryfonosplants.com/pterocephalus-multiflorus-ssp-multiflorus/
922863	LAMIACEAE	Teucrium	creticum	Fruit	Autochory	Dry	Nutlet	Dehiscent	Fruit is a nutlet	https://www.jstor.org/stable/23674902
922896	AMARANTHACEAE	Bosea	cypria	Fruit	Zoochory	Fleshy	Berry	Indehiscent	Berry fruit but no records of bird dispersal	https://doi.org/10.1007/978-3-662-02899-5_7
922900	STYRACACEAE	Styrax	officinalis	Seed	Autochory	Fleshy	Drupe	Indehiscent	Barochory bony seed coat	http://www.lebanon-flora.org/seeds_species.php?id_pl=437		https://www.worldfloraonline.org/taxon/wfo-4000037031
922911	ZYGOPHYLLACEAE	Zygophyllum	album	Seed	Anemochory	Dry	Capsule	Dehiscent	Fruit is a capsule, Pear-shaped capsule containing elliptical seeds with wart-like projections	https://spapps.environment.sa.gov.au/seedsofsa/speciesinformation.html?rid=29
922999	EPHEDRACEAE	Ephedra	fragilis	Seed	Zoochory		Cone		E. fragilis is a mast seeder,Fleshy cones are single-seeded
923011	FABACEAE	Ceratonia	siliqua	Fruit	Zoochory	Fleshy	Pod	Indehiscent	endozoochory, indehiscent fruit	https://doi.org/10.1016/S0367-2530(17)30630-8
923022	ANACARDIACEAE	Pistacia	lentiscus	Fruit	Zoochory	Fleshy	Drupe	Indehiscent	endozoochory, indehiscent endocarp	https://doi.org/10.1016/S1146-609X(98)80040-4
923181	ROSACEAE	Torminalis	glaberrima	Fruit	Zoochory	Fleshy	Pome	Indehiscent	endozoochory	https://powo.science.kew.org/taxon/urn:lsid:ipni.org:names:77164867-1
923206	TAXACEAE	Taxus	baccata	Seed	Zoochory				seed grows alone at the tip of a dwarf shoot, enclosed in a fleshy, usually red, aril	https://powo.science.kew.org/taxon/urn:lsid:ipni.org:names:306036-2
923228	MALVACEAE	Tilia	platyphyllos	Fruit	Anemochory	Dry	Nut	Indehiscent	indehiscent	https://doi.org/10.1111/1365-2745.13490
924133	ROSACEAE	Cydonia	oblonga	Fruit	Zoochory	Fleshy	Pome	Indehiscent	pome fruit	https://powo.science.kew.org/taxon/urn:lsid:ipni.org:names:724549-1/general-information
924155	FABACEAE	Gleditsia	caspica	Seed	Zoochory	Dry	Pod	Dehiscent/indehiscent	water-impermeable seed coat	10.2478/foecol-2019-0014
924373	PROTEACEAE	Hakea	chordophylla	Seed	Anemochory	Dry	Pod	Dehiscent	Genus Hakea	https://www.cabidigitallibrary.org/doi/10.1079/cabicompendium.27302#sec-7
924409	PROTEACEAE	Grevillea	excelsior	Seed	Anemochory	Dry	Follicle	Dehiscent	fruit is a thin-walled follicle that splits down only one side
924535	SCROPHULARIACEAE	Eremophila	linearis	Seed	Zoochory	Dry	Unknown	Unknown	Genus Eremophila	https://www.jstor.org/stable/4354241
924557	EUPHORBIACEAE	Calycopeplus	oligandrus	Seed	Myrmecochory	Unknown	Capsule	Unknown	Genus Calycopeplus -.Myrmecory	https://doi.org/10.1016/j.ppees.2009.08.001
924580	FABACEAE	Oxylobium	lanceolatum	Seed	Autochory	Dry	Pod	Dehiscent	The fruiting carpel dehiscent	https://www.weedbusters.org.nz/what-are-weeds/weed-list/oxylobium/
925613	ANACARDIACEAE	Ozoroa	insignis	Fruit	Zoochory	Fleshy	Drupe	Indehiscent	small, black, raisin-like, wrinkled fruit, one hard seed - Genus Ozoroa	https://doi.org/10.1111/j.1095-8339.1996.tb02080.x
925646	PANDANACEAE	Pandanus	senegalensis	Fruit	Hydrochory or zoochory	Fleshy	Drupe	Indehiscent	exocarp fleshy; endocarp woody or bonelike-Hollow spaces inside the fruits enable them to float, thHollow spaces inside the fruits enable them to float, thus aiding in distribution. Fruit-eating birds and bats also distribute the seeds of some species.	https://www.worldfloraonline.org/taxon/wfo-4000027868
925705	ANACARDIACEAE	Pseudospondias	microcarpa	Fruit	Zoochory	Fleshy	Drupe	Indehiscent	DA - animal	https://www.worldfloraonline.org/taxon/wfo-0000393818
925727	COMBRETACEAE	Terminalia	leiocarpa	Fruit	Anemochory	Dry	Unknown	Indehiscent	winged fruit	https://powo.science.kew.org/taxon/urn:lsid:ipni.org:names:171202-1/general-information#descriptions
925738	SAPOTACEAE	Mimusops	andongensis	Fruit	Zoochory	Fleshy	Berry	Indehiscent	Fruit baccate, fleshy seed laterally compressed, with a hard shiny woody testa	https://powo.science.kew.org/taxon/urn:lsid:ipni.org:names:787844-1/general-information
925761	PASSIFLORACEAE	Barteria	laevigata	Fruit	Zoochory	Fleshy	Unknown	Indehiscent	Genus Barteria indehiscent	https://powo.science.kew.org/taxon/urn:lsid:ipni.org:names:31735-1/general-information
925819	RUBIACEAE	Ixora	hiernii	Fruit	Zoochory	Fleshy	Berry	Indehiscent	Red berries	https://powo.science.kew.org/taxon/urn:lsid:ipni.org:names:754035-1/general-information
925820	MELASTOMATACEAE	Dissotis	leonensis	Seed	Anemochory	Dry	Capsule	Dehiscent	Capsule 4–5-valved, coriaceous, included in the receptacle. Seeds minute, cochleate, very numerous	https://powo.science.kew.org/taxon/urn:lsid:ipni.org:names:568522-1/general-information	https://www.europeana.eu/bg/item/11629/HERBARXBGBMXGERMANYXBX10X1189496
925831	ANACARDIACEAE	Fegimanra	afzelii	Fruit	Zoochory	Fleshy	Unknown	Indehiscent	with hypocarp, Ripe fruits red, glabrous	https://www.worldfloraonline.org/taxon/wfo-0000686201
925842	MELASTOMATACEAE	Cailliella	praerupticola	Seed	Anemochory/zoochory	Dry	Capsule	Unknown	https://www.europeana.eu/bg/item/11629/HERBARXBGBMXGERMANYXBX10X1189496	https://powo.science.kew.org/taxon/urn:lsid:ipni.org:names:26219-1
925897	MELASTOMATACEAE	Dichaetanthera	echinulata	Seed	Zoochory	Unknown	Capsule	Unknown	Capsule	https://powo.science.kew.org/taxon/urn:lsid:ipni.org:names:26291-1/general-information
925934	RUBIACEAE	Heinsia	crinita	Fruit	Zoochory	Fleshy	Unknown	Unknown	https://www.worldfloraonline.org/taxon/wfo-0000981047	https://tropical.theferns.info/viewtropical.php?id=Heinsia+crinita
925978	RUBIACEAE	Massularia	acuminata	Fruit	Zoochory	Fleshy	Unknown	Indehiscent		https://eol.org/pages/1108021
925990	FABACEAE	Cryptosepalum	tetraphyllum	Seed	Autochory	Dry	Pod	Dehiscent	ballistic seed dispersal	https://powo.science.kew.org/taxon/urn:lsid:ipni.org:names:489211-1
926023	APOCYNACEAE	Funtumia	africana	Seed	Anemochory	Dry	Follicle	Dehiscent	contains a fine floss surrounding the seeds	https://powo.science.kew.org/taxon/urn:lsid:ipni.org:names:79098-1/general-information
926089	FABACEAE	Samanea	saman	Fruit	Zoochory	Dry	Pod	Indehiscent	Indehiscent pod, Seeds are readily dispersed by domestic livestock	http://www.worldfloraonline.org/taxon/wfo-0000194888#G
926115	ACHARIACEAE	Caloncoba	brevipes	Seed	Zoochory	Unknown	Capsule	Dehiscent	Fruit an echinate or smooth, dehiscent ovoid-subglobose to slightly obovoid capsule splitting into 5–8 valves, many-seeded, fleshy pulp	https://www.worldfloraonline.org/taxon/wfo-4000006158
926126	FABACEAE	Tetrapleura	chevalieri	Fruit	Zoochory	Dry	Pod	Indehiscent	Seeds hard, dark brown, unwinged.	https://powo.science.kew.org/taxon/urn:lsid:ipni.org:names:23685-1/general-information
926148	FABACEAE	Guibourtia	leonensis	Seed	Zoochory	Dry	Pod	Dehiscent/indehiscent	Genus indehiscent fruit without aril and dehiscent fruits with aril	https://www.worldfloraonline.org/taxon/wfo-4000016341
926159	FABACEAE	Bobgunnia	fistuloides	Fruit	Zoochory	Dry	Pod	Indehiscent	https://idtools.org/tools/2093/index.cfm?packageID=2215&entityID=55587	http://www.westafricanplants.senckenberg.de/root/index.php?page_id=14&id=207#image=3783
926160	FABACEAE	Amphimas	pterocarpoides	Fruit	Anemochory	Dry	Pod	Dehiscent/indehiscent	indehiscent or slowly dehiscing with 2 valves	http://www.africanplants.senckenberg.de/root/index.php?page_id=78&id=5971#								http://www.westafricanplants.senckenberg.de/root/index.php?page_id=14&id=5971#image=43756
926182	MELIACEAE	Entandrophragma	cylindricum	Seed	Anemochory	Dry	Capsule	Dehiscent		https://www.worldfloraonline.org/taxon/wfo-0000668215
926193	MORACEAE	Milicia	regia	Fruit	Zoochory	Unknown	Achene	Indehiscent	https://tropical.theferns.info/viewtropical.php?id=Milicia+regia	https://www.worldfloraonline.org/taxon/wfo-4000024294
926218	RUBIACEAE	Aidia	genipiflora	Fruit	Zoochory	Fleshy	Berry	Indehiscent	Berry	https://books.google.co.uk/books?id=xMDrCAAAQBAJ&pg=PA117&lpg=PA117&dq=Aidia+genipiflora+seed+dispersal&source=bl&ots=hC5I-ZCsFE&sig=ACfU3U0rg7uqfJrbdcWLSUlManskUpRvRA&hl=en&sa=X&ved=2ahUKEwjwlpPFxer8AhUGT8AKHUs3A-8Q6AF6BAguEAM
926366	POLYGALACEAE	Carpolobia	lutea	Fruit	Zoochory	Fleshy	Berry	Indehiscent	berry	https://www.jstor.org/stable/43782169
926399	RHIZOPHORACEAE	Cassipourea	afzelii	Seed	Zoochory	Fleshy	Capsule	Dehiscent	Genus Cassipourea Fruit a fleshy or leathery, septicidally dehiscent capsule.	https://powo.science.kew.org/taxon/urn:lsid:ipni.org:names:30017081-2/general-information
926403	MELASTOMATACEAE	Warneckea	fascicularis	Fruit	Zoochory	Fleshy	Berry	Indehiscent	Fruits black when ripe.	https://powo.science.kew.org/taxon/urn:lsid:ipni.org:names:576907-1/general-information
926414	OCHNACEAE	Fleurydora	felicis	Seed	Anemochory	Dry	Unknown	Dehiscent		https://powo.science.kew.org/taxon/urn:lsid:ipni.org:names:606170-1/general-information
926470	MALVACEAE	Hildegardia	barteri	Fruit	Anemochory	Dry	Pod	Dehiscent/indehiscent		https://powo.science.kew.org/taxon/urn:lsid:ipni.org:names:824035-1/general-information
926481	SAPINDACEAE	Blighia	welwitschii	Seed	Zoochory	Dry	Capsule	Dehiscent	Capsule	https://powo.science.kew.org/taxon/urn:lsid:ipni.org:names:782154-1/general-information
931557	MYRTACEAE	Myrtus	communis	Fruit	Zoochory	Fleshy	Berry	Unknown	Berry	https://www.nparks.gov.sg/florafaunaweb/flora/3/4/3430
931580	EUPHORBIACEAE	Euphorbia	dendroides	Seed	Myrmecochory	Dry	Capsule	Dehiscent	fruit is a tricarpellate dehiscent capsule	https://www.euphorbia-international.org/journal/pdf_files/EW8-2-sample.pdf
931731	OLEACEAE	Noronhia	africana	Fruit	Zoochory	Fleshy	Drupe	Indehiscent	Drupe	https://powo.science.kew.org/taxon/urn:lsid:ipni.org:names:77128256-1/general-information
932071	ERICACEAE	Arbutus	unedo	Fruit	Zoochory	Fleshy	Berry	Indehiscent	endozoochory	https://www.worldfloraonline.org/taxon/wfo-4000002870
933045	FABACEAE	Microlobius	foetidus	Seed	Autochory	Dry	Pod	Dehiscent		http://dx.doi.org/10.3897/phytokeys.205.82220
933067	FABACEAE	Aeschynomene	amorphoides	Seed	Hydrochory or zoochory	Unknown	Pod	Unknown	Legume a loment, compressed, stipitat	https://www.tropicalforages.info//text/entities/aeschynomene_villosa.htm
933078	BIGNONIACEAE	Astianthus	viminalis	Seed	Anemochory	Dry	Capsule	Dehiscent	seeds tiny, flattened, the hyaline membranaceous wing completely surrounding the seed body	https://www.worldfloraonline.org/taxon/wfo-0000780598
933090	SAPINDACEAE	Thouinia	acuminata	Fruit	Anemochory	Dry	Schizocarp	Dehiscent	Fruit schizocarpic, splitting into 3 samaroid mericarps	https://www.worldfloraonline.org/taxon/wfo-0001135014
933137	FABACEAE	Eysenhardtia	polystachya	Seed	Autochory	Dry	Samaroid	Indehiscent	autochorous seeds	http://dx.doi.org/10.17129/botsci.2537
933171	MELIACEAE	Swietenia	macrophylla	Seed	Anemochory	Dry	Capsule	Dehiscent	Winged seed	https://powo.science.kew.org/taxon/urn:lsid:ipni.org:names:246905-2/general-information
933207	FABACEAE	Coulteria	velutina	Seed	Zoochory	Dry	Pod	Indehiscent	Pod indehiscent	http://dx.doi.org/10.3897/phytokeys.71.9203
933229	SAPINDACEAE	Cupania	glabra	Seed	Zoochory	Fleshy	Capsule	Dehiscent	Fruit a 3- lobed, leathery capsule	https://powo.science.kew.org/taxon/urn:lsid:ipni.org:names:782435-1/general-information
933230	RUBIACEAE	Simira	salvadorensis	Seed	Anemochory	Dry	Capsule	Dehiscent	fruit dehiscence, wings, flattened	https://www.worldfloraonline.org/taxon/wfo-0000311193
933241	MALVACEAE	Trichospermum	mexicanum	Seed	Anemochory	Unknown	Capsule	Dehiscent		https://www.worldfloraonline.org/taxon/wfo-4000039044
933263	FABACEAE	Tephrosia	multifolia	Seed	Autochory	Dry	Capsule	Dehiscent	explosive dehiscence of fruits	https://www.researchgate.net/publication/354984568_Reproductive_ecology_of_Tephrosia_purpurea_and_T_villosa_Fabaceae
933274	VERBENACEAE	Lippia	umbellata	Seed	Autochory and Hydrochory	Dry	Schizocarp	Dehiscent	Fruit a dry schizocarp separating at maturity; pericarp papery or hard. Seeds without endosperm	https://www.worldfloraonline.org/taxon/wfo-4000021924
933285	RUBIACEAE	Hintonia	latiflora	Seed	Anemochory	Dry	Capsule	Dehiscent	Capsule	https://link.springer.com/article/10.1007/s11101-019-09618-y
933300	FABACEAE	Apoplanesia	paniculata	Fruit	Anemochory	Dry	Legume	Indehiscent	wind dispersed the single-seeded fruits.	DOI:10.1007/978-3-319-77089-5_39-1
933355	FABACEAE	Piscidia	piscipula	Fruit	Anemochory	Dry	Legume	Indehiscent	indehiscent	https://www.nparks.gov.sg/FloraFaunaWeb/Flora/5/4/5472
933366	RHAMNACEAE	Sarcomphalus	pedunculatus	Fruit	Zoochory	Fleshy	Unknown	Indehiscent	Syn. Ziziphus - Fruit purplish brown, globose or very slightly prolate, ca. 1 cm long, with a thin pulp and a large stone with 2 cells, each with 1 seed; seeds brown, strongly resembling apple seeds.	https://www.jstor.org/stable/2439910				https://www.researchgate.net/publication/374069965_Seed_Dispersal_of_Citharexylum_tetramerum_and_Ziziphus_penduculata_by_Carnivorous_in_a_Xerophilous_Scrub_at_Tehuacan_Puebla_Mexico
933377	ANACARDIACEAE	Pseudosmodingium	andrieuxii	Fruit	Anemochory	Dry	Samara	Indehiscent	Genus Pseudosmodingium Wind‑dispersed Anacardiaceae	https://doi.org/10.1007/s40415-022-00793-5
933399	FABACEAE	Lysiloma	divaricatum	Seed	Zoochory/ Autochory	Dry	Pod	Dehiscent	Legume stipitate, dehiscent, broadly oblong, straight, strongly compressed; the membranous valves at maturity separating from the persistent wiry margins.	https://www.worldfloraonline.org/taxon/wfo-0000183564;jsessionid=84F1110E2F909ECFD9781703DD5731D6
933458	FABACEAE	Mariosousa	compacta	Seed	Autochory	Dry	Pod	Unknown	dehiscent pods	https://www.worldfloraonline.org/taxon/wfo-4000023169
933469	MALVACEAE	Ceiba	aesculifolia	Seed	Anemochory	Dry	Capsule	Dehiscent	Capsule oblong or nearly obovate, pendulous, woody or leathery, loculicidally dehiscent into 5(or 6) valves, inner walls densely woolly. Seeds many, enclosed in wool.	https://doi.org/10.1016/j.biocon.2007.09.017
933872	RUBIACEAE	Paederia	sambiranensis	Fruit	Zoochory	Fleshy	Drupe	Indehiscent	Malagasy–African and two Neotropical species with laterally compressed fruits and winged diaspores, Asian species with rounded fruits and unwinged diaspores	https://www.worldfloraonline.org/taxon/wfo-4000027735									https://doi.org/10.1093%2Faob%2Fmct053
933894	FABACEAE	Clitoria	lasciva	Seed	Autochory	Dry	Pod	Dehiscent		https://www.cabidigitallibrary.org/doi/10.1079/cabicompendium.55416
933953	PHYLLANTHACEAE	Flueggea	virosa	Fruit	Zoochory	Fleshy	Berry	Indehiscent	Berry	https://powo.science.kew.org/taxon/urn:lsid:ipni.org:names:1013601-1/general-information
934031	ORCHIDACEAE	Microcoelia	gilpiniae	Seed	Anemochory	Dry	Capsule	Dehiscent		https://powo.science.kew.org/taxon/urn:lsid:ipni.org:names:29979-1/general-information
934754	PROTEACEAE	Persoonia	silvatica	Fruit	Zoochory	Fleshy	Drupe	Indehiscent		https://apps.lucidcentral.org/plants_se_nsw/text/entities/persoonia_silvatica.htm
935083	RUBIACEAE	Bertiera	racemosa	Fruit	Zoochory	Fleshy	Berry	Indehiscent	Seeds numerous, red-brown to black, angular, rugulose or granulose. Fruit indehiscent	https://powo.science.kew.org/taxon/urn:lsid:ipni.org:names:744478-1/general-information
935094	SAPINDACEAE	Allophylus	samoritourei	Fruit	Zoochory	Fleshy	Berry	Indehiscent		https://powo.science.kew.org/taxon/urn:lsid:ipni.org:names:60472987-2/general-information
935108	EUPHORBIACEAE	Tetrorchidium	didymostemon	Seed	Zoochory	Dry	Capsule	Dehiscent	Fruit 2–3-locular, dehiscing septicidally int	https://uses.plantnet-project.org/en/Tetrorchidium_didymostemon_(PROTA)#Tetrorchidium_oppositifolium
935175	MORACEAE	Ficus	lutea	Fruit	Zoochory	Fleshy	Syconium	Indehiscent		https://pza.sanbi.org/ficus-lutea
935289	RUTACEAE	Zanthoxylum	flavum	Seed	Zoochory	Fleshy	Follicle	Dehiscent	https://www.worldfloraonline.org/taxon/wfo-4000041155	https://powo.science.kew.org/taxon/urn:lsid:ipni.org:names:329404-2/general-information
935315	SALICACEAE	Salix	myrsinites	Seed	Anemochory	Dry	Capsule	Dehiscent		https://www.worldfloraonline.org/taxon/wfo-4000033844
938095	ASTERACEAE	Artemisia	arborescens	Fruit	Anemochory	Dry	Achene	Indehiscent	The fruit is a small achene, Achenes obovoid, sub-cylindrical, usually glabrous; pappus absent	https://www.worldfloraonline.org/taxon/wfo-4000003144
938132	FABACEAE	Adenanthera	microsperma	Seed	Zoochory	Dry	Pod	Dehiscent	Legume nar­rowly oblong, 10-20 × 1.2-1.4 cm, valves contorted after de­hiscence.	https://www.worldfloraonline.org/taxon/wfo-0000187373
938154	MELIACEAE	Chukrasia	tabularis	Seed	Anemochory	Dry	Capsule	Dehiscent	Seed broadly winged	https://powo.science.kew.org/taxon/urn:lsid:ipni.org:names:60465537-2
938187	FABACEAE	Pterocarpus	macrocarpus	Fruit	Anemochory	Dry	Pod	Indehiscent		https://www.cabi.org/isc/datasheet/45422#tosummaryOfInvasiveness
938198	FABACEAE	Afzelia	xylocarpa	Seed	Zoochory	Dry	Pod	Dehiscent	large aril around seed	https://www.worldfloraonline.org/taxon/wfo-4000000874
938235	ULMACEAE	Holoptelea	integrifolia	Fruit	Anemochory	Dry	Samara	Indehiscent		https://powo.science.kew.org/taxon/urn:lsid:ipni.org:names:854174-1
938246	FABACEAE	Butea	monosperma	Fruit	Anemochory	Dry	Pod	Indehiscent	bears single seeded wind dispersed pods.	https://www.jstor.org/stable/3544984
938257	SIMAROUBACEAE	Ailanthus	triphysa	Fruit	Anemochory	Dry	Samara	Indehiscent		https://apps.lucidcentral.org/rainforest/text/entities/ailanthus_triphysa.htm
938268	MORACEAE	Streblus	asper	Fruit	Zoochory	Fleshy	Drupe	Indehiscent	fruit. Drupes yellow, globose, ca. 6 mm in diam., indehiscent,	http://dx.doi.org/10.2307/25065564
938383	LYTHRACEAE	Duabanga	grandiflora	Seed	Anemochory	Dry	Capsule	Dehiscent		https://www.worldfloraonline.org/taxon/wfo-0000657551
938394	RUBIACEAE	Ridsdalea	sootepensis	Fruit	Zoochory	Fleshy	Berry	Indehiscent	Genus Ridsdalea, Fruits berry-like	http://dx.doi.org/10.3897/phytokeys.239.113017
938420	EUPHORBIACEAE	Balakata	baccata	Fruit	Zoochory	Fleshy	Berry	Indehiscent		https://www.forru.org/sites/default/files/public/publications/resources/forru-0000147-0003-en.pdf
938464	CORNACEAE	Alangium	kurzii	Fruit	Zoochory	Fleshy	Drupe	Unknown		http://dx.doi.org/10.1016/j.ympev.2009.01.017
938486	EUPHORBIACEAE	Aleurites	moluccanus	Fruit	Autochory	Fleshy	Drupe	Indehiscent	barochory (relying on gravity for dispersal)	https://keyserver.lucidcentral.org/weeds/data/media/Html/aleurites_moluccanus.htm#:~:text=These%20seeds%20are%20spread%20by,deliberate%20cultivation%20of%20this%20species.
938497	IRVINGIACEAE	Irvingia	malayana	Fruit	Zoochory	Fleshy	Drupe	Unknown		http://dx.doi.org/10.26107/RBZ-2019-0013
938501	EUPHORBIACEAE	Acalypha	spiciflora	Seed	Autochory	Unknown	Capsule	Dehiscent/indehiscent		https://doi.org/10.3767/000651910X499141
938523	RUBIACEAE	Neonauclea	purpurea	Seed	Anemochory	Dry	Capsule	Dehiscent	Winged seed	https://www.worldfloraonline.org/taxon/wfo-4000025783
938534	BIGNONIACEAE	Dolichandrone	serrulata	Seed	Anemochory	Dry	Capsule	Dehiscent	winged seed	https://www.thailandnatureproject.com/dolichandrone-serrulata.html
938545	SAPINDACEAE	Sapindus	rarak	Fruit	Zoochory	Fleshy	Drupe	Indehiscent	Fruits red, lobes ca 2 by 1.8 cm. Seeds shiny black, 1.2–1.5 cm diam.	https://powo.science.kew.org/taxon/urn:lsid:ipni.org:names:331930-2/general-information
938556	ROSACEAE	Docynia	indica	Fruit	Zoochory	Fleshy	Pome	Indehiscent		http://dx.doi.org/10.5530/ajbls.2021.10.68
938578	ANACARDIACEAE	Spondias	pinnata	Fruit	Zoochory	Fleshy	Drupe	Indehiscent	DA - animal,endocarp woody	DOI: 10.1079/SSR2004193
938590	RUBIACEAE	Adina	cordifolia	Seed	Anemochory	Dry	Capsule	Dehiscent	fruitlets, seeds basally with a short wing	Flora of ceylon Vol.12
938671	ANACARDIACEAE	Semecarpus	cochinchinensis	Fruit	Zoochory	Fleshy	Drupe	Unknown	DA - animal	FACTORS AFFECTING THE RECRUITMENT OF TREE SPECIES IN RESTORED TROPICAL FOREST, CHIANG MAI PROVINCE, THAILAND
938707	JUGLANDACEAE	Engelhardia	spicata	Fruit	Anemochory	Dry	Nutlet	Indehiscent	Fruit a 3-winged nutlet,	https://doi.org/10.1016/j.pld.2022.08.003
938741	EUPHORBIACEAE	Suregada	multiflora	Seed	Zoochory	Fleshy	Capsule	Dehiscent/indehiscent		https://www.worldfloraonline.org/taxon/wfo-0000317662
938752	BIGNONIACEAE	Millingtonia	hortensis	Seed	Anemochory/zoochory	Unknown	Capsule	Dehiscent	fruit is a smooth flat capsule and is partitioned into two. It contains broad-winged seeds	https://powo.science.kew.org/taxon/urn:lsid:ipni.org:names:110118-1/general-information		https://globalresearchonline.net/journalcontents/v19-2/17.pdf
941167	GNETACEAE	Gnetum	gnemon	Fruit	Zoochory	Fleshy	Unknown	Indehiscent	endozoochory	https://www.worldfloraonline.org/taxon/wfo-0000795591
941189	CUNONIACEAE	Geissois	imthurnii	Seed	Anemochory	Dry	Capsule	Dehiscent		https://www.jstor.org/stable/43786474
941237	FABACEAE	Storckiella	vitiensis	Fruit	Autochory or Anemochory	Dry	Pod	Dehiscent		https://www.delta-intkey.com/caes/en/www/storckie.htm
941282	SANTALACEAE	Santalum	yasi	Fruit	Zoochory	Fleshy	Drupe	Indehiscent	Pseudodrupes	https://www.researchgate.net/publication/304572007_Plant_conservation_agreement_in_the_Pacific_region/figures?lo=1
941396	SAPINDACEAE	Koelreuteria	elegans	Seed	Anemochory	Dry	Capsule	Dehiscent	Fruit is a papery capsule	https://plants-archive.ifas.ufl.edu/plant-directory/koelreuteria-elegans/
941433	RHAMNACEAE	Emmenosperma	micropetalum	Seed	Zoochory	Fleshy	Capsule	Dehiscent	dehiscence, each endocarpid splits ventrally and partially dorsally from the apex to reveal a single seed	https://doi.org/10.1007/s12225-015-9593-6
941569	ARALIACEAE	Plerandra	pickeringii	Fruit	Zoochory	Fleshy	Drupe	Indehiscent	Genus Plerandra Fruits drupaceous
941628	GOODENIACEAE	Scaevola	floribunda	Fruit	Zoochory	Fleshy	Drupe	Indehiscent	Fruit an indehiscent drupe, the inner layer (endocarp) woody and enveloping the seeds.	https://doi.org/10.1016/j.sajb.2020.04.018
941639	LOGANIACEAE	Neuburgia	alata	Fruit	Hydrochory	Fleshy	Drupe	Indehiscent	mesocarp dry, thick and fibrous,	https://powo.science.kew.org/taxon/urn:lsid:ipni.org:names:2456-1/general-information
941640	ANNONACEAE	Drepananthus	vitiensis	Fruit	Zoochory	Fleshy	Drupe	Dehiscent	Genus Drepananthus	DOI:10.26107/NIS-2020-0006
941765	BETULACEAE	Alnus	incana	Fruit	Anemochory	Dry	Samara	Indehiscent	Samaras elliptic to obovate, wings narrower than body,	https://www.worldfloraonline.org/taxon/wfo-0000945749
941802	ASTERACEAE	Antennaria	dioica	Fruit	Anemochory	Dry	Achene	Indehiscent	Propagule or dispersal unit is the fruit with pappus	https://keys.lucidcentral.org/keys/v3/daisy_fruit/key/daisy_fruit/Media/Html/Antennaria_dioica.htm
941824	CYPERACEAE	Blysmus	rufus	Fruit	Autochory or Anemochory	Dry	Achene	Indehiscent	Fruits small nuts or achenes	https://www.worldfloraonline.org/taxon/wfo-0000341582
941868	CYPERACEAE	Carex	extensa	Fruit	Hydrochory/Anemochory	Dry	Nutlet	Unknown		https://www.worldfloraonline.org/taxon/wfo-4000006709
941879	ASTERACEAE	Carlina	biebersteinii	Fruit	Anemochory	Dry	Achene	Indehiscent		https://pladias.cz/en/taxon/pictures/Carlina%20biebersteinii#image17
941880	ASTERACEAE	Cirsium	oleraceum	Fruit	Anemochory	Dry	Achene	Indehiscent	fruit, infrutescence or its part	https://pladias.cz/en/taxon/data/Cirsium%20oleraceum
941891	CYPERACEAE	Cladium	mariscus	Fruit	Hydrochory	Dry	Achene	Indehiscent		https://www.jstor.org/stable/2256697
941927	DROSERACEAE	Drosera	intermedia	Seed	Hydrochory	Dry	Capsule	Unknown		https://www.fs.usda.gov/database/feis/plants/forb/drorot/all.html
941938	GENTIANACEAE	Gentianella	campestris	Seed	Autochory	Dry	Capsule	Dehiscent	have no specialized structures to aid dispersal.	https://pladias.cz/en/taxon/data/Gentianella%20campestris#2
941961	ELAEAGNACEAE	Hippophae	rhamnoides	Fruit	Autochory/ Zoochory	Fleshy	Drupe	Indehiscent		https://pladias.cz/en/taxon/data/Hippopha%C3%AB%20rhamnoides#2
941983	CAPRIFOLIACEAE	Lonicera	xylosteum	Fruit	Zoochory	Fleshy	Berry	Indehiscent		http://www.misin.msu.edu/facts/detail/?project=&id=110&cname=European%20fly%20honeysuckle
942016	LAMIACEAE	Mentha	aquatica	Seed	Autochory and Hydrochory	Dry	Nutlet	Unknown		https://pladias.cz/en/taxon/data/Mentha%20aquatica#2
942072	RHAMNACEAE	Frangula	alnus	Fruit	Zoochory	Fleshy	Drupe	Indehiscent	Fruits drupaceous	https://pladias.cz/en/taxon/data/Frangula%20alnus#2
942083	CYPERACEAE	Rhynchospora	fusca	Fruit	Autochory and Hydrochory	Dry	Achene	Indehiscent	Spikelets produce 2 or 3 achenes (seeds), Dispersal unit (diaspore): fruit	https://www.minnesotawildflowers.info/grass-sedge-rush/brown-beaksedge
942094	GROSSULARIACEAE	Ribes	alpinum	Fruit	Zoochory	Fleshy	Berry	Indehiscent		https://doi.org/10.1007/s00606-014-1064-2
942175	ROSACEAE	Rubus	caesius	Fruit	Zoochory	Fleshy	Drupe	Indehiscent	Fruit consisting of many one-seeded drupes	https://pladias.cz/en/taxon/data/Rubus%20caesius#2
942197	ROSACEAE	Sorbus	aucuparia	Seed	Zoochory	Fleshy	Pome	Indehiscent	multiseeded orange pomes in clusters	https://powo.science.kew.org/taxon/urn:lsid:ipni.org:names:30004837-2
942212	LAMIACEAE	Thymus	serpyllum	Seed	Autochory	Dry	Nutlet	Indehiscent		https://pladias.cz/en/taxon/data/Thymus%20serpyllum#2
942223	FABACEAE	Trifolium	spadiceum	Seed	Autochory	Dry	Pod	Indehiscent	Biennial forb	https://pladias.cz/en/taxon/data/Trifolium%20spadiceum#2
942234	ULMACEAE	Ulmus	laevis	Fruit	Anemochory	Dry	Samara	Indehiscent		https://powo.science.kew.org/taxon/urn:lsid:ipni.org:names:856879-1/general-information
942245	VIBURNACEAE	Viburnum	opulus	Fruit	Autochory/ Zoochory	Fleshy	Drupe	Indehiscent	Endozoochory	https://pladias.cz/en/taxon/data/Viburnum%20opulus#2
942256	CAMPANULACEAE	Campanula	cervicaria	Seed	Autochory	Dry	Capsule	Dehiscent		https://pladias.cz/en/factsheet/default/1936
942289	POACEAE	Melica	picta	Fruit	Autochory	Dry	Caryopsis (grain)	Indehiscent	Caryopsis	https://pladias.cz/en/taxon/data/Melica%20picta#2
942290	POACEAE	Sesleria	caerulea	Fruit	Autochory	Dry	Caryopsis (grain)	Indehiscent	Caryopsis	https://pladias.cz/en/taxon/data/Sesleria%20caerulea#2
943677	PRIMULACEAE	Wallenia	apiculata	Fruit	Zoochory	Unknown	Unknown	Unknown		https://powo.science.kew.org/taxon/urn:lsid:ipni.org:names:267666-2
945899	MELASTOMATACEAE	Calvoa	monticola	Seed	Autochory	Unknown	Capsule	Unknown		https://powo.science.kew.org/taxon/urn:lsid:ipni.org:names:26222-1/general-information			https://www.verticalgardenpatrickblanc.com/inspiration/fruits-graines-et-spores?page=6
945903	MELASTOMATACEAE	Tristemma	hirtum	Seed	Autochory/ Zoochory	Fleshy	Capsule	Dehiscent/indehiscent	Genus Tristemma Capsule, Capsule 5-valved, with fleshy placentas, usually splitting irregularly	https://www.worldfloraonline.org/taxon/wfo-4000039365
945925	FABACEAE	Stylosanthes	guianensis	Seed	Autochory/ Zoochory	Dry	Pod	Unknown	loment Pods uni-articulate, the fruit is small one-seeded pod with a reduced rostrum	https://www.worldfloraonline.org/taxon/wfo-4000037014#carousel
945936	MELASTOMATACEAE	Heterotis	decumbens	Seed	Autochory/ Zoochory	Unknown	Capsule	Unknown		https://powo.science.kew.org/taxon/urn:lsid:ipni.org:names:26376-1
945958	SOLANACEAE	Solanum	torvum	Fruit	Zoochory	Fleshy	Berry	Indehiscent		https://powo.science.kew.org/taxon/urn:lsid:ipni.org:names:821287-1/general-information
946379	TALINACEAE	Talinum	fruticosum	Seed	Autochory	Dry	Capsule	Dehiscent	capsule	https://powo.science.kew.org/taxon/urn:lsid:ipni.org:names:1182764-2/general-information
946391	ASTERACEAE	Mikania	microptera	Fruit	Anemochory	Dry	Achene	Indehiscent		https://powo.science.kew.org/taxon/urn:lsid:ipni.org:names:233040-1/general-information
946416	MALVACEAE	Urena	lobata	Fruit	Zoochory	Dry	Schizocarp	Indehiscent	mericarps	https://www.worldfloraonline.org/taxon/wfo-4000039823
946427	COMMELINACEAE	Palisota	barteri	Fruit	Zoochory	Fleshy	Berry	Unknown		http://www.rareplants.de/shop/product.asp?P_ID=12309#:~:text=30cm%2C%20a%20perennial%20plant%20with,heading%20into%20the%20Congo%20basin.
946438	MELASTOMATACEAE	Dupineta	multiflora	Seed	Autochory/ Zoochory	Unknown	Capsule	Dehiscent/indehiscent		https://onlinelibrary.wiley.com/doi/abs/10.12705/663.5
946449	OXALIDACEAE	Oxalis	barrelieri	Seed	Autochory	Dry	Capsule	Dehiscent	Capsule	https://powo.science.kew.org/taxon/urn:lsid:ipni.org:names:177777-2/general-information
946450	FABACEAE	Grona	ramosissima	Seed	Zoochory	Unknown	Loment	Unknown	Genus Grona fruit is a woolly-hairy follicle	https://www.researchgate.net/figure/Grona-heterocarpos-L-HOhashi-KOhashi-subsp-heterocarpos-var-strigosa-Meeuwen_fig4_351837386		https://www.mozambiqueflora.com/speciesdata/species.php?species_id=173890
946461	LAMIACEAE	Hyptis	lanceolata	Fruit	Autochory/ Zoochory	Dry	Nutlet	Indehiscent		https://www.cabidigitallibrary.org/doi/10.1079/cabicompendium.27851#sec-7
946494	RUBIACEAE	Mussaenda	tenuiflora	Fruit	Zoochory	Fleshy	Berry	Indehiscent	Fruit fleshy, indehiscent	https://powo.science.kew.org/taxon/urn:lsid:ipni.org:names:327866-2/general-information
946520	MARANTACEAE	Marantochloa	leucantha	Fruit	Zoochory	Fleshy	Capsule	Indehiscent		https://powo.science.kew.org/taxon/urn:lsid:ipni.org:names:565157-1/general-information
946531	PENTAPHYLACACEAE	Ternstroemia	cameroonensis	Seed	Zoochory	Fleshy	Unknown	Dehiscent	Seeds red at fruit dehiscence, Fruit ovoid, green-orange ydehiscing,the pericarp fallingto expose the bright red 1–2(– 5)-seeds	http://dx.doi.org/10.3767/000651917X695362
948292	FABACEAE	Erythrophleum	succirubrum	Seed	Autochory	Dry	Pod	Dehiscent	Pods oblong, woody or leathery, Genus Erythrophleum	https://doi.org/10.1111/mec.15138
948306	BIGNONIACEAE	Santisukia	pagetii	Seed	Anemochory	Dry	Capsule	Dehiscent	Genus Satisukia - Seeds bialate with hyaline membranaceous wings	https://doi.org/10.1007/s12225-022-10028-1
948317	COMBRETACEAE	Combretum	quadrangulare	Fruit	Anemochory	Dry	Capsule	Indehiscent	Dry fruit, with 4 or 5 papery to leathery ridges or wings,	https://www.worldfloraonline.org/taxon/wfo-0000616706
948340	RUBIACEAE	Tamilnadia	uliginosa	Fruit	Zoochory	Fleshy	Berry	Indehiscent		https://powo.science.kew.org/taxon/urn:lsid:ipni.org:names:767328-1
948384	MALVACEAE	Pentace	burmanica	Fruit	Anemochory	Dry	Capsule	Indehiscent		https://powo.science.kew.org/taxon/urn:lsid:ipni.org:names:834982-1/general-information
948395	MYRTACEAE	Melaleuca	cajuputi	Seed	Autochory	Dry	Capsule	Dehiscent	Genus Melaleuca fruits are woody, cup-shaped capsules, enclosing many tiny seed	https://www.worldfloraonline.org/taxon/wfo-4000023565
948409	BIGNONIACEAE	Radermachera	quadripinnata	Seed	Anemochory	Dry	Capsule	Dehiscent	seeds are wind-dispersed	https://www.worldfloraonline.org/taxon/wfo-4000032456
948454	LYTHRACEAE	Lagerstroemia	subangulata	Seed	Anemochory	Dry	Capsule	Dehiscent		https://www.worldfloraonline.org/taxon/wfo-4000020441
948476	MALVACEAE	Sterculia	pexa	Seed	Autochory	Dry	Follicle	Dehiscent		https://powo.science.kew.org/taxon/urn:lsid:ipni.org:names:329918-2/general-information
948498	APOCYNACEAE	Wrightia	viridiflora	Seed	Anemochory	Dry	Follicle	Dehiscent	anemochory - Seed with a tuft of white silky hairs.	https://www.jstor.org/stable/2394866
948513	BUXACEAE	Buxus	sirindhorniana	Seed	Autochory	Dry	Capsule	Dehiscent	Genus Buxus	https://www.worldfloraonline.org/taxon/wfo-4000005846
948568	FABACEAE	Albizia	lebbekoides	Seed	Autochory	Dry	Pod	Dehiscent		https://www.worldfloraonline.org/taxon/wfo-0000199752
948591	MALVACEAE	Bombycidendron	grewiifolium	Seed	Autochory/ Zoochory	Dry	Capsule	Dehiscent		https://powo.science.kew.org/taxon/urn:lsid:ipni.org:names:559198-1
948661	RUBIACEAE	Vidalasia	pubescens	Fruit	Zoochory	Unknown	Unknown	Unknown
948683	RUBIACEAE	Hymenodictyon	orixense	Seed	Anemochory	Dry	Capsule	Dehiscent	Capsule, seeds many, narrowly winged.	https://www.worldfloraonline.org/taxon/wfo-0000216107
948753	MALVACEAE	Pterospermum	pecteniforme	Seed	Anemochory	Dry	Capsule	Dehiscent	fruit is a capsule that is dehiscent	https://doi.org/10.1017/S0960428619000337
948764	LYTHRACEAE	Sonneratia	ovata	Fruit	Hydrochory	Fleshy	Berry	Indehiscent		https://www.worldfloraonline.org/taxon/wfo-0001223782
948797	FABACEAE	Parkia	timoriana	Seed	Zoochory	Dry	Pod	Dehiscent/indehiscent		https://www.worldfloraonline.org/taxon/wfo-0000178891
948834	FABACEAE	Millettia	utilis	Seed	Autochory	Dry	Pod	Dehiscent	genus Millettia	http://pza.sanbi.org/millettia-grandis
948867	RUTACEAE	Limonia	acidissima	Fruit	Zoochory	Fleshy	Berry	Unknown		https://www.worldfloraonline.org/taxon/wfo-0001253683
951711	TAXACEAE	Taxus	baccata	Fruit	Zoochory		Cone		seed cover with an aril	https://pladias.cz/en/taxon/data/Taxus%20baccata#2
954114	MELASTOMATACEAE	Clidemia	strigillosa	Fruit	Zoochory	Fleshy	Berry	Indehiscent	juicy fruits (berries) contains many seeds	https://www.worldfloraonline.org/taxon/wfo-4000024014
954147	SCHLEGELIACEAE	Schlegelia	brachyantha	Fruit	Zoochory	Fleshy	Berry	Indehiscent		http://www.worldfloraonline.org/taxon/wfo-4000034484
954295	PRIMULACEAE	Ardisia	obovata	Fruit	Zoochory	Fleshy	Drupe	Indehiscent	Fruit globose, 1-seeded; endocarp brittle	https://www.worldfloraonline.org/taxon/wfo-0000544788
954309	SALICACEAE	Casearia	sylvestris	Seed	Zoochory	Dry	Capsule	Dehiscent		https://powo.science.kew.org/taxon/urn:lsid:ipni.org:names:327084-2/general-information
954332	SOLANACEAE	Iochroma	arborescens	Fruit	Zoochory	Fleshy	Berry	Indehiscent	Genus Iochroma	https://powo.science.kew.org/taxon/urn:lsid:ipni.org:names:331673-2/general-information
956886	MYRTACEAE	Asteromyrtus	arnhemica	Seed	Autochory or Anemochory	Dry	Capsule	Dehiscent	Dehiscent Dry Fruit	https://www.nparks.gov.sg/florafaunaweb/flora/2/7/2734
959164	SAPINDACEAE	Zollingeria	dongnaiensis	Fruit	Anemochory	Dry	Samara	Indehiscent		https://powo.science.kew.org/taxon/urn:lsid:ipni.org:names:785639-1
959256	HYPERICACEAE	Cratoxylum	cochinchinense	Seed	Autochory or Anemochory	Dry	Capsule	Dehiscent	fruit is an elliptic-cylindrical capsule, Seeds oblong-obovate	https://www.nparks.gov.sg/florafaunaweb/flora/2/8/2829
960302	ASPARAGACEAE	Yucca	filifera	Seed	Anemochory/zoochory	Dry	Capsule	Dehiscent	https://www.lestaxinomes.org/media9058	http://www.worldfloraonline.org/taxon/wfo-4000041098
960313	FABACEAE	Desmodium	tortuosum	Fruit	Zoochory	Unknown	Pod	Indehiscent	Epizoochory. loment fruit - each seed is dispersed individually enclosed in its segment	https://www.fdacs.gov/Agriculture-Industry/Pests-and-Diseases/Plant-Pests-and-Diseases/Noxious-Weeds/Paederia-spp
960324	MUNTINGIACEAE	Muntingia	calabura	Fruit	Zoochory	Fleshy	Berry	Indehiscent	Berry with lots of seeds	https://powo.science.kew.org/taxon/urn:lsid:ipni.org:names:320779-2/general-information
960335	RUBIACEAE	Coccocypselum	hispidulum	Seed	Zoochory	Fleshy	Berry	Indehiscent	Fruits baccate	http://www.worldfloraonline.org/taxon/wfo-0000900105
960368	FABACEAE	Conzattia	multiflora	Seed	Autochory	Dry	Pod	Unknown	https://swbiodiversity.org/imglib/h_seinet/seinet/ASU/ASU0019/ASU0019856.jpg	https://doi.org/10.1371/journal.pone.0171614
960380	FABACEAE	Enterolobium	cyclocarpum	Fruit	Zoochory	Dry	Pod	Indehiscent	Dispersed by megafauna	https://www.jstor.org/stable/2845228
960405	ASPARAGACEAE	Beaucarnea	gracilis	Fruit	Anemochory	Dry	Capsule	Unknown	winged capsules	http://www.scielo.org.mx/scielo.php?script=sci_arttext&pid=S2007-80642019000200001
960416	MALVACEAE	Luehea	candida	Seed	Anemochory	Dry	Capsule	Dehiscent		https://powo.science.kew.org/taxon/urn:lsid:ipni.org:names:834727-1/general-information
960438	BIXACEAE	Cochlospermum	vitifolium	Seed	Anemochory	Dry	Capsule	Dehiscent	Seeds are curved like tiny shells and dispersed in a mass of silky white fibers	https://www.worldfloraonline.org/taxon/wfo-0000902633#carousel
960449	FABACEAE	Vachellia	pennatula	Seed	Zoochory	Dry	Pod	Indehiscent	Pod indehiscent	https://www.worldfloraonline.org/taxon/wfo-0001277447
960450	MELASTOMATACEAE	Miconia	trinervia	Fruit	Zoochory	Fleshy	Berry	Indehiscent	Genus Miconia	https://www.worldfloraonline.org/taxon/wfo-0001078861
960461	MALVACEAE	Heliocarpus	pallidus	Fruit	Anemochory	Dry	Unknown	Unknown		DOI:10.21829/abm122.2018.1161
965178	PITTOSPORACEAE	Pittosporum	viridiflorum	Seed	Zoochory	Dry	Capsule	Dehiscent	Capsule	https://powo.science.kew.org/taxon/urn:lsid:ipni.org:names:684745-1/general-information
965226	ASTERACEAE	Vernonia	djalonensis	Fruit	Anemochory	Dry	Achene	Indehiscent	Achne	https://powo.science.kew.org/taxon/urn:lsid:ipni.org:names:325949-2/general-information
965259	MELASTOMATACEAE	Guyonia	jacquesii	Seed	Autochory/ Zoochory	Dry	Capsule	Dehiscent	Capsule	https://powo.science.kew.org/taxon/urn:lsid:ipni.org:names:26354-1/general-information
965260	IRIDACEAE	Gladiolus	mariae	Seed	Anemochory	Dry	Capsule	Dehiscent		https://doi.org/10.3372/wi.49.49112
965271	MELASTOMATACEAE	Nerophila	gentianoides	Fruit	Zoochory	Unknown	Unknown	Unknown
965293	GENTIANACEAE	Exochaenium	teuszii	Seed	Autochory	Unknown	Capsule	Unknown	Genus Exochaenium	http://dx.doi.org/10.1600/036364412X616800
965307	RUBIACEAE	Geophila	obvallata	Fruit	Zoochory	Fleshy	Berry	Indehiscent	Berries	https://powo.science.kew.org/taxon/urn:lsid:ipni.org:names:751452-1/general-information
965374	RUBIACEAE	Leptactina	arborescens	Fruit	Zoochory	Fleshy	Berry	Indehiscent	Small guava-like fruits	https://powo.science.kew.org/taxon/urn:lsid:ipni.org:names:77147252-1/general-information
965385	ACHARIACEAE	Lindackeria	dentata	Seed	Zoochory	Dry	Capsule	Dehiscent		https://powo.science.kew.org/taxon/urn:lsid:ipni.org:names:4353-1/general-information
965396	RUBIACEAE	Pauridiantha	hirtella	Fruit	Zoochory	Fleshy	Berry	Indehiscent	Berries	https://www.jstor.org/stable/41427185
965411	RUBIACEAE	Nauclea	diderrichii	Fruit	Zoochory	Unknown	Syncarp	Unknown		https://www.worldfloraonline.org/taxon/wfo-0000249515
965499	MALVACEAE	Glyphaea	brevis	Seed	Autochory	Unknown	Capsule	Indehiscent		https://powo.science.kew.org/taxon/urn:lsid:ipni.org:names:834027-1/general-information
965503	RUBIACEAE	Tarenna	pavettoides	Fruit	Zoochory	Fleshy	Berry	Indehiscent		https://powo.science.kew.org/taxon/urn:lsid:ipni.org:names:767565-1/general-information
965547	FABACEAE	Distemonanthus	benthamianus	Fruit	Anemochory	Dry	Pod	Indehiscent	indehiscent pod	https://doi.org/10.1111/mec.15138
965581	ACANTHACEAE	Anisotes	guineensis	Seed	Autochory	Dry	Capsule	Dehiscent		https://powo.science.kew.org/taxon/urn:lsid:ipni.org:names:45336-1
966577	ROSACEAE	Amelanchier	ovalis	Seed	Zoochory	Fleshy	Pome	Indehiscent		https://pladias.cz/en/taxon/data/Amelanchier%20ovalis#2
972385	ROSACEAE	Cotoneaster	racemiflorus	Seed	Zoochory	Fleshy	Pome	Indehiscent		https://powo.science.kew.org/taxon/urn:lsid:ipni.org:names:77120298-1/general-information
972400	STAPHYLEACEAE	Staphylea	colchica	Seed	Anemochory	Dry	Capsule	Dehiscent	Capsule	https://floraveg.eu/taxon/overview/Staphylea%20colchica
972444	ROSACEAE	Crataegus	caucasica	Seed	Zoochory	Fleshy	Pome	Indehiscent		https://pladias.cz/en/taxon/overview/Crataegus
972477	BETULACEAE	Corylus	colchica	Fruit	Zoochory	Dry	Nut	Indehiscent		https://powo.science.kew.org/taxon/urn:lsid:ipni.org:names:13489-1
972581	PUTRANJIVACEAE	Drypetes	lateriflora	Fruit	Zoochory	Fleshy	Drupe	Unknown	Fruit drupaceous	https://powo.science.kew.org/taxon/urn:lsid:ipni.org:names:327615-2/general-information
972639	MALPIGHIACEAE	Malpighia	wrightiana	Fruit	Zoochory	Fleshy	Drupe	Indehiscent	Fruit a fleshy drupe, containing 3 pyrenes Genus Malpighia	https://www.worldfloraonline.org/taxon/wfo-4000022977
972651	PICRAMNIACEAE	Alvaradoa	haitiensis	Seed	Anemochory	Dry	Samara	Indehiscent		https://www.worldfloraonline.org/taxon/wfo-4000001423
972673	NYCTAGINACEAE	Guapira	domingensis	Fruit	Zoochory	Fleshy	Drupe	Unknown	Anthocarp more or less ﬂeshy, drupe-like,	https://powo.science.kew.org/taxon/urn:lsid:ipni.org:names:326871-2/general-information
972709	FABACEAE	Lonchocarpus	sericeus	Fruit	Anemochory	Dry	Pod	Indehiscent	indehiscent pod	https://powo.science.kew.org/taxon/urn:lsid:ipni.org:names:331730-2/general-information
972710	BURSERACEAE	Protium	balsamiferum	Fruit	Zoochory	Fleshy	Drupe	Dehiscent	Genus Protium Fruit dehiscent by 1–5 valves, pericarp fleshy, pyrenes 2–4, each covered with a spongy pseudaril.	https://powo.science.kew.org/taxon/urn:lsid:ipni.org:names:331880-2/general-information
972732	SAPINDACEAE	Thouinidium	inaequilaterum	Fruit	Anemochory	Dry	Samara	Indehiscent		http://www.worldfloraonline.org/taxon/wfo-4000038265
972787	SAPINDACEAE	Acer	granatense	Fruit	Anemochory	Dry	Samara	Indehiscent		https://powo.science.kew.org/taxon/urn:lsid:ipni.org:names:781322-1
972802	FABACEAE	Genista	tricuspidata	Seed	Autochory	Dry	Pod	Dehiscent		https://floraveg.eu/en/taxon/overview/Genista%20tricuspidata
972891	ARECACEAE	Chamaerops	humilis	Fruit	Zoochory	Fleshy	Unknown	Unknown	fleshy fruits and typically dispersed by mammals	https://doi.org/10.3389/fevo.2019.00161
972950	ARISTOLOCHIACEAE	Asarum	europaeum	Fruit	Autochory	Dry	Capsule	Dehiscent	with elaiosome - myrmecochory	https://pladias.cz/en/taxon/data/Asarum%20europaeum#2
972972	LAMIACEAE	Clinopodium	acinos	Fruit	Autochory	Dry	Nutlet	Indehiscent	cluster of four one-seeded nutlets	https://www.worldfloraonline.org/taxon/wfo-4000008626
972983	RUBIACEAE	Galium	verum	Fruit	Autochory	Dry	Nutlet	Indehiscent		https://pladias.cz/en/taxon/data/Galium%20verum#2
973049	LINACEAE	Linum	catharticum	Seed	Autochory	Dry	Capsule	Dehiscent	dehiscent fruit	https://pladias.cz/en/taxon/data/Linum%20catharticum
973131	CARYOPHYLLACEAE	Silene	tatarica	Seed	Autochory	Dry	Capsule	Dehiscent	shape and flattened structures of very small seeds can increase their dispersal by water over long distances	https://www.worldfloraonline.org/taxon/wfo-4000035363
973201	URTICACEAE	Urtica	dioica	Fruit	Autochory	Dry	Achene	Indehiscent		https://pladias.cz/en/taxon/data/Urtica%20dioica#2
973371	APOCYNACEAE	Nerium	oleander	Seed	Anemochory	Dry	Capsule	Dehiscent	wind disperse	https://epod.usra.edu/blog/2016/03/seed-dispersal-of-nerium-oleander.html#:~:text=Since%20plants%20have%20limited%20mobility,include%20gravity%2C%20water%20and%20animals.
973511	ROSACEAE	Aria	graeca	Seed	Zoochory	Fleshy	Pome	Indehiscent		https://www.treesandshrubsonline.org/articles/aria/
973522	ASTERACEAE	Ptilostemon	chamaepeuce	Fruit	Anemochory	Dry	Achene	Indehiscent	fruit type achenes	https://eol.org/pages/6275609
973577	CANNABACEAE	Celtis	australis	Fruit	Zoochory	Fleshy	Drupe	Indehiscent		https://www.euforgen.org/species/celtis-australis/
974699	ROSACEAE	Malus	orientalis	Seed	Zoochory	Fleshy	Pome	Indehiscent		https://powo.science.kew.org/taxon/urn:lsid:ipni.org:names:895826-1/general-information
974747	ROSACEAE	Pyrus	communis	Seed	Autochory/ Zoochory	Fleshy	Pome	Indehiscent	Autochory/endozoochory	https://pladias.cz/en/taxon/data/Pyrus%20communis#2
974792	TAMARICACEAE	Tamarix	octandra	Seed	Anemochory	Dry	Capsule	Dehiscent		https://powo.science.kew.org/taxon/urn:lsid:ipni.org:names:828181-1
977689	SALICACEAE	Populus	nigra	Seed	Anemochory	Dry	Capsule	Dehiscent		https://powo.science.kew.org/taxon/urn:lsid:ipni.org:names:776790-1
977704	FABACEAE	Cytisus	scoparius	Seed	Autochory	Dry	Pod	Dehiscent		https://pladias.cz/en/taxon/overview/Cytisus%20scoparius
977748	THYMELAEACEAE	Daphne	mezereum	Seed	Zoochory	Fleshy	Drupe	Indehiscent		https://powo.science.kew.org/taxon/urn:lsid:ipni.org:names:831294-1/general-information
978376	APOCYNACEAE	Holarrhena	floribunda	Seed	Anemochory	Dry	Follicle	Dehiscent		https://forestcenter.iita.org/index.php/2019/07/24/holarrhena-floribunda/
978435	FABACEAE	Cassia	fikifiki	Seed	Zoochory	Dry	Pod	Indehiscent	indehiscent pod	https://powo.science.kew.org/taxon/urn:lsid:ipni.org:names:331467-2/general-information
978561	BIGNONIACEAE	Markhamia	tomentosa	Seed	Anemochory	Dry	Capsule	Dehiscent	Genus Markhamia - Seeds winged	https://www.worldfloraonline.org/taxon/wfo-0000779050
978848	CANNABACEAE	Trema	micranthum	Fruit	Zoochory	Fleshy	Drupe	Indehiscent	Orange drupe borne on stems.	https://powo.science.kew.org/taxon/urn:lsid:ipni.org:names:1018059-2/general-information
978860	ERICACEAE	Arctostaphylos	pungens	Fruit	Zoochory	Fleshy	Drupe	Unknown	drupe with 5 bony nutlets	https://doi.org/10.1002/ece3.7201
978882	RUTACEAE	Decatropis	bicolor	Fruit	Autochory/ Zoochory	Unknown	Unknown	Unknown
978893	AMARANTHACEAE	Iresine	cassiniiformis	Seed	Autochory	Dry	Utricles	Indehiscent	Genus Iresine - Fruit an indehiscent utricle; seeds cochleate-orbiculate, whitish or reddish brown, smooth	https://swbiodiversity.org/seinet/taxa/index.php?taxon=iresine
978907	EUPHORBIACEAE	Manihot	triloba	Seed	Myrmecochory	Dry	Capsule	Dehiscent	Genus Manihot - Seeds carunculate; testa dry, crustaceous; endosperm fleshy	https://www.worldfloraonline.org/taxon/wfo-4000023040
978918	MELIACEAE	Trichilia	americana	Seed	Zoochory	Dry	Capsule	Dehiscent		https://www.worldfloraonline.org/taxon/wfo-0000455569
978929	ARECACEAE	Brahea	calcarea	Fruit	Zoochory	Fleshy	Unknown	Unknown	Genus Brahea	https://www.worldfloraonline.org/taxon/wfo-4000005309
978952	EUPHORBIACEAE	Croton	grewiifolius	Seed	Autochory	Dry	Capsule	Dehiscent	Also myrmemochory Genus Croton Capsule fruit	https://powo.science.kew.org/taxon/urn:lsid:ipni.org:names:327708-2/general-information
978974	MELIACEAE	Cedrela	salvadorensis	Seed	Anemochory	Dry	Capsule	Dehiscent		https://www.worldfloraonline.org/taxon/wfo-0000592466
978985	BURSERACEAE	Bursera	submoniliformis	Seed	Zoochory	Fleshy	Drupe	Dehiscent	dispersion unit in Bursera consists of a seed, a lignified endocarp that protects the seed, and a pseudoaril that helps attract seed dispersers	https://www.ncbi.nlm.nih.gov/pmc/articles/PMC3484315/
978996	BIGNONIACEAE	Crescentia	alata	Fruit	Zoochory	Fleshy	Pepo	Indehiscent		https://powo.science.kew.org/taxon/urn:lsid:ipni.org:names:109320-1
979007	BIGNONIACEAE	Handroanthus	impetiginosus	Seed	Anemochory	Dry	Capsule	Dehiscent	winged seeds	https://www.scielo.br/j/rcaat/a/yRDjbsZc5dFKF5ctJN56sPN/?lang=en&format=pdf
979029	FABACEAE	Ateleia	standleyana	Fruit	Anemochory	Dry	Samaroid	Indehiscent	Ateleia glazioveana	https://www.worldfloraonline.org/taxon/wfo-4000003530
979052	FABACEAE	Acaciella	angustissima	Seed	Zoochory	Dry	Pod	Dehiscent		https://www.worldfloraonline.org/taxon/wfo-0000182389
979063	SALICACEAE	Salix	caprea	Seed	Anemochory	Dry	Capsule	Dehiscent	https://www.worldfloraonline.org/taxon/wfo-4000033844	https://pladias.cz/en/taxon/data/Salix%20caprea#2
980991	BORAGINACEAE	Cynoglossum		Fruit	Zoochory	Dry	Nutlet	Indehiscent	large seeds covered in velcro-like hooks so that they will stick to animals or birds to be dispersed	https://www.jstor.org/stable/2432647
981068	SMILACACEAE	Smilax	anceps	Fruit	Zoochory	Fleshy	Berry	Indehiscent	Berry	https://powo.science.kew.org/taxon/urn:lsid:ipni.org:names:541268-1/general-information
981172	CLEOMACEAE	Cleome	viscosa	Seed	Autochory	Dry	Capsule	Dehiscent		https://indiabiodiversity.org/species/show/33047
981219	LAMIACEAE	Mesosphaerum	pectinatum	Fruit	Zoochory	Dry	Nutlet	Indehiscent	Epizoochory	https://www.cabidigitallibrary.org/doi/10.1079/cabicompendium.28345
981220	BIXACEAE	Bixa	orellana	Seed	Zoochory	Dry	Capsule	Dehiscent	bright orange-red fleshy seedcoat and small whitish aril	https://www.cabidigitallibrary.org/doi/10.1079/cabicompendium.9242
981286	FABACEAE	Cynometra	sakalava	Seed	Zoochory	Fleshy	Pod	Indehiscent	Genus Cynometra - indehiscent fruit	https://powo.science.kew.org/taxon/urn:lsid:ipni.org:names:22178-1/general-information
981323	BORAGINACEAE	Heliotropium		Fruit	Autochory/ Zoochory	Dry	Drupe	Indehiscent	Genus Heliotropium - Fruit nutletlike dry drupes, without evident mesocarp at maturity, endocarp bony, dividing into 4 1-seeded or 2 2-seeded mericarps.	https://www.worldfloraonline.org/taxon/wfo-4000017267
981415	MORACEAE	Trilepisium	madagascariense	Fruit	Zoochory	Fleshy	Drupe	Unknown		https://powo.science.kew.org/taxon/urn:lsid:ipni.org:names:27170-1/general-information
981437	DICHAPETALACEAE	Dichapetalum	bojeri	Fruit	Zoochory	Dry	Drupe	Indehiscent	https://www.worldfloraonline.org/taxon/wfo-4000011405	http://dx.doi.org/10.5539/ijb.v7n4p20
981507	CHRYSOBALANACEAE	Grangeria	porosa	Fruit	Zoochory	Fleshy	Drupe	Unknown	Genus Grangeria Drupe small, trigonous or irregularly angular; epicarp smooth; endocarp thin, hard, bony, smooth outside, hairy inside	http://dx.doi.org/10.1016/S0254-6299(15)30124-1
981552	FABACEAE	Rhynchosia		Seed	Autochory	Dry	Pod	Dehiscent		https://www.worldfloraonline.org/taxon/wfo-4000033144
981574	ONAGRACEAE	Ludwigia	octovalvis	Seed	Autochory	Dry	Capsule	Dehiscent		https://www.researchgate.net/publication/286692622_The_genus_Ludwigia_Onagraceae_in_India
981666	MYRTACEAE	Psidium		Fruit	Zoochory	Fleshy	Berry	Indehiscent	Fruit a berry with numerous angular seeds.	https://powo.science.kew.org/taxon/urn:lsid:ipni.org:names:30004423-2/general-information
981688	FABACEAE	Vigna		Seed	Autochory/ Zoochory	Fleshy	Pod	Dehiscent/indehiscent		https://doi.org/10.3389/fgene.2020.00748
981736	OROBANCHACEAE	Leucosalpa	madagascariensis	Seed	Anemochory	Unknown	Unknown	Unknown	Parasitic
981781	FABACEAE	Abrus	precatorius	Seed	Zoochory	Fleshy	Pod	Dehiscent	leathery, dehiscent,	https://powo.science.kew.org/taxon/urn:lsid:ipni.org:names:469605-1
981792	FABACEAE	Leucaena	leucocephala	Seed	Autochory	Dry	Pod	Dehiscent		https://www.worldfloraonline.org/taxon/wfo-0000164084
981806	EUPHORBIACEAE	Ricinus	communis	Seed	Zoochory	Dry	Capsule	Dehiscent		https://keys.lucidcentral.org/keys/v3/eafrinet/weeds/key/weeds/Media/Html/Ricinus_communis_(Castor_Oil_Plant).htm#:~:text=Ricinus%20communis%20reproduces%20by%20seed,and%20machinery%20and%20by%20floodwaters.
981862	OCHNACEAE	Ochna	ciliata	Fruit	Zoochory	Fleshy	Druplets	Indehiscent	Drupelets, 1-seeded drupelets with fleshy mesocarp	https://www.worldfloraonline.org/taxon/wfo-4000026477
981873	VIOLACEAE	Rinorea	angustifolia	Seed	Autochory	Dry	Capsule	Dehiscent/indehiscent		https://www.worldfloraonline.org/taxon/wfo-0000464488
984058	JUGLANDACEAE	Pterocarya	fraxinifolia	Fruit	Anemochory	Dry	Nut	Indehiscent	winged fruit	https://powo.science.kew.org/taxon/urn:lsid:ipni.org:names:442471-1/images
984069	LYTHRACEAE	Punica	granatum	Fruit	Zoochory	Fleshy	Berry	Indehiscent	Fruit globose, leathery berries	https://www.worldfloraonline.org/taxon/wfo-0000468843
984678	RUTACEAE	Boronia	muelleri	Seed	Autochory	Dry	Capsule	Dehiscent	Genus Boronia	https://hortflora.rbg.vic.gov.au/taxon/ada5f9fe-5340-11e7-b82b-005056b0018f
984807	MYRTACEAE	Kunzea	phylicoides	Seed	Anemochory	Dry	Capsule	Dehiscent		https://vicflora.rbg.vic.gov.au/flora/taxon/f3fc2bda-3e9d-4b0b-b95d-8aeb13bc3f13
984830	PROTEACEAE	Lomatia	fraseri	Seed	Anemochory	Dry	Follicle	Dehiscent	Lomatia fraseri disperses by wind-borne winged seeds produced within black	https://www.worldfloraonline.org/taxon/wfo-4000022126
984841	ASTERACEAE	Ozothamnus	conditus	Fruit	Anemochory	Dry	Achene	Indehiscent	daisy like flowers and tiny wind blown seeds	https://apps.lucidcentral.org/plants_se_nsw/text/entities/ozothamnus_conditus.htm
985000	RHAMNACEAE	Alphitonia	oblata	Fruit	Zoochory	Fleshy	Drupe	Dehiscent	Fruits drupaceous	http://dx.doi.org/10.5962/p.337568	https://www.worldfloraonline.org/taxon/wfo-4000001363
985239	MYRTACEAE	Eucalyptus	brownii	Seed	Autochory or Anemochory	Dry	Capsule	Dehiscent	Capsule usually woody	https://doi.org/10.1007/BF00365556
986890	RUBIACEAE	Chapelieria		Fruit	Zoochory	Fleshy	Unknown	Indehiscent	fleshy-indehiscent	doi: 10.3897/phytokeys.44.7993
986915	ANNONACEAE	Xylopia		Seed	Zoochory	Fleshy	Unknown	Dehiscent	Genus Xylopia - Ripe Xylopia fruits hang downward on a short woody pedicel with the abaxial surface of the separate monocarps facing outward	https://doi.org/10.3897/phytokeys.97.20975
987244	BIGNONIACEAE	Ophiocolea		Fruit	Zoochory	Fleshy	Berry	Indehiscent	Genus Ophiocolea - Fruit a berry, cylindrical and very long (20–50cm). Seeds glabrous, wingless. Seeds found in faecal dropping	https://www.researchgate.net/publication/233931732_The_Genus_Ophiocolea_H_Perrier_in_Northern_Madagascar_with_Description_of_Four_New_Species_and_Two_Lectotypifications
987347	CALOPHYLLACEAE	Mammea		Fruit	Zoochory	Fleshy	Drupe	Indehiscent	Fruit a drupe, usually 1-locular by abortion but sometimes 4-celled, with 1–4 fibrous or woody 1-seeded pyrenes	https://powo.science.kew.org/taxon/urn:lsid:ipni.org:names:30014196-2/general-information
987370	RUBIACEAE	Saldinia	oblongifolia	Seed	Zoochory	Fleshy	Unknown	Unknown		https://www.inaturalist.org/observations/159849456
987417	GENTIANACEAE	Tachiadenus	carinatus	Seed	Autochory	Unknown	Unknown	Unknown
987576	RUBIACEAE	Coffea	buxifolia	Fruit	Zoochory	Fleshy	Drupe	Indehiscent	Fruit drupaceous, ellipsoid, fleshy, red (to yellow or purple in cultivated races); pyrenes 2	https://www.worldfloraonline.org/taxon/wfo-4000008851
987657	RUTACEAE	Vepris	macrophylla	Fruit	Zoochory	Fleshy	Drupe	Indehiscent	Fruit drupaceous, globose to oblong-ovoid, 1-seeded; endocarp woody	https://powo.science.kew.org/taxon/urn:lsid:ipni.org:names:35994-1/general-information
987819	RHAMNACEAE	Gouania		Seed	Anemochory	Dry	Schizocarp	Dehiscent	Fruits schizocarps, breaking into 3 2-winged samaras	https://powo.science.kew.org/taxon/urn:lsid:ipni.org:names:30010171-2/general-information
988089	PEDALIACEAE	Sesamum	indicum	Seed	Autochory	Dry	Capsule	Dehiscent	Fruit apically dehiscent	https://powo.science.kew.org/taxon/urn:lsid:ipni.org:names:675971-1
988458	FABACEAE	Macrotyloma	axillare	Seed	Autochory	Dry	Pod	Unknown		https://keyserver.lucidcentral.org/weeds/data/media/Html/macrotyloma_axillare_var._axillare.htm#:~:text=(i.e.%20hilum).-,Reproduction%20and%20Dispersal,e.g.%20fodder%20and%20pasture%20seeds).
988492	MALVACEAE	Sida		Seed	Autochory/ Zoochory	Dry	Schizocarp	Dehiscent/indehiscent		https://www.worldfloraonline.org/taxon/wfo-4000035304
988610	RUBIACEAE	Danais		Seed	Anemochory	Dry	Capsule	Dehiscent	Capsule splitting loculicidally	https://powo.science.kew.org/taxon/urn:lsid:ipni.org:names:34457-1/general-information
988643	HYPERICACEAE	Harungana	madagascariensis	Fruit	Zoochory	Fleshy	Berry	Indehiscent		https://apps.lucidcentral.org/rainforest/text/entities/harungana_madagascariensis.htm
988964	PHYSENACEAE	Physena		Fruit	Zoochory	Dry	Nut	Indehiscent	Physena has a nut, because the fruit in this genus is dry, indehiscent, thick-walled, somewhat inflated, one seeded	https://relationsgspm.wixsite.com/blog/edge-species-physena-sessiliflora
990062	BORAGINACEAE	Borago	officinalis	Fruit	Autochory/ Zoochory	Dry	Nutlet	Indehiscent	Fruits formed from 4 obovoid nutlets,Seeds with a white or yellowish eliasome	https://pladias.cz/en/taxon/data/Borago%20officinalis#2
991830	RUBIACEAE	Morinda		Fruit	Zoochory	Fleshy	Syncarp	Indehiscent	Fruit syncarpous, succulent	https://powo.science.kew.org/taxon/urn:lsid:ipni.org:names:34941-1/general-information
991841	ARECACEAE	Ravenea		Fruit	Zoochory	Fleshy	Unknown	Unknown	Genus Ravenea	https://www.jstor.org/stable/4118064
991999	EUPHORBIACEAE	Sclerocroton	melanostictus	Seed	Zoochory	Unknown	Capsule	Unknown	Genus Sclerocroton - fruit capsule
992088	ASPARAGACEAE	Dracaena		Fruit	Zoochory	Fleshy	Berry	Indehiscent	seed dispersal by animals - transported fruits away from parent plants to consume the pulp, resulting in seed dispersal without any digestive treatment	https://www.worldfloraonline.org/taxon/wfo-4000012499
992169	LAURACEAE	Cryptocarya		Fruit	Zoochory	Fleshy	Drupe	Indehiscent		https://powo.science.kew.org/taxon/urn:lsid:ipni.org:names:330812-2/general-information
992284	ARECACEAE	Dypsis		Fruit	Zoochory	Fleshy	Drupe	Indehiscent	Dispersed by mammals	https://www.jstor.org/stable/41759760
992505	VITACEAE	Cissus		Fruit	Zoochory	Fleshy	Berry	Indehiscent		https://powo.science.kew.org/taxon/urn:lsid:ipni.org:names:325875-2/general-information
992664	RHAMNACEAE	Frangula	alnus	Fruit	Zoochory	Fleshy	Drupe	Indehiscent		https://pladias.cz/en/taxon/data/Frangula%20alnus#2
992723	MELASTOMATACEAE	Memecylon		Fruit	Zoochory	Fleshy	Berry	Indehiscent	Berry	https://powo.science.kew.org/taxon/urn:lsid:ipni.org:names:26452-1/general-information
992893	BIGNONIACEAE	Colea	fusca	Fruit	Zoochory	Fleshy	Berry	Indehiscent	Genus Colea - Fruit a berry, indehiscent with large and irregular wings
994037	FABACEAE	Callistachys	sp. south-coast variant (M. Carter 180)	Seed	Autochory	Dry	Pod	Dehiscent		https://florabase.dpaw.wa.gov.au/browse/profile/21548
995274	RHAMNACEAE	Rhamnus	cathartica	Seed	Zoochory	Fleshy	Drupe	Indehiscent		https://pladias.cz/en/taxon/data/Rhamnus%20cathartica#2
995296	VIBURNACEAE	Viburnum	lantana	Seed	Autochory/ Zoochory	Fleshy	Drupe	Indehiscent	Drupe	https://pladias.cz/en/taxon/data/Viburnum%20lantana#2
995399	SIMAROUBACEAE	Amaroria	soulameoides	Seed	Zoochory	Fleshy	Drupe	Indehiscent		https://floraoftheworld.org/taxon/flora/17592186330235
995861	ARALIACEAE	Polyscias		Fruit	Zoochory	Fleshy	Drupe	Indehiscent	Polyscias frequently recorded plant in the diet of fruit bat Mgs	https://www.academia.edu/download/35043235/Picot_et_al._2007_Eidolon_diet.pdf
996086	RUBIACEAE	Chassalia	princei	Fruit	Zoochory	Fleshy	Drupe	Unknown	Genus Chassalia Fruits succulent	https://www.worldfloraonline.org/taxon/wfo-4000007727
996156	FABACEAE	Baphia	madagascariensis	Seed	Autochory	Dry	Pod	Dehiscent		https://www.worldfloraonline.org/taxon/wfo-4000004031
996341	APOCYNACEAE	Landolphia		Fruit	Zoochory	Fleshy	Berry	Indehiscent	Many seeded berry	https://powo.science.kew.org/taxon/urn:lsid:ipni.org:names:331696-2/general-information
996765	MORINGACEAE	Moringa	oleifera	Seed	Anemochory	Dry	Capsule	Dehiscent		https://powo.science.kew.org/taxon/urn:lsid:ipni.org:names:584736-1/general-information
997382	MYRICACEAE	Myrica		Fruit	Zoochory	Fleshy	Drupe	Indehiscent	Fruit drupaceous	https://powo.science.kew.org/taxon/urn:lsid:ipni.org:names:30023028-2/general-information
997625	FABACEAE	Mezoneuron	hildebrandtii	Fruit	Anemochory	Dry	Pod	Indehiscent	Indehiscent pod	https://doi.org/10.11646/phytotaxa.207.1.3
997739	FABACEAE	Hymenaea	verrucosa	Fruit	Zoochory	Dry	Pod	Indehiscent	Indehiscent Dry Fruit	https://www.nparks.gov.sg/florafaunaweb/flora/6/7/6782
998323	RUBIACEAE	Triainolepis		Fruit	Zoochory	Fleshy	Drupe	Indehiscent	drupaceous	https://powo.science.kew.org/taxon/urn:lsid:ipni.org:names:35475-1/general-information
998770	ANACARDIACEAE	Micronychia		Fruit	Zoochory	Fleshy	Drupe	Unknown	DA - animal	https://doi.org/10.1017/S0266467411000198
998976	CUNONIACEAE	Weinmannia		Seed	Anemochory	Dry	Capsule	Dehiscent	Weinmannia racemosa	https://doi.org/10.1080/0028825X.1999.9512616
999489	FABACEAE	Alysicarpus	vaginalis	Seed	Zoochory	Dry	Pod	Indehiscent	Indehiscent pod	https://powo.science.kew.org/taxon/urn:lsid:ipni.org:names:473569-1/general-information
999515	RUBIACEAE	Breonadia	perrieri	Seed	Zoochory	Dry	Capsule	Dehiscent	genus Breonadia Infructescence a head of capsules	https://pza.sanbi.org/breonadia-salicina
999803	RUBIACEAE	Melanoxerus	suavissimus	Seed	Zoochory	Fleshy	Berry	Indehiscent	The fruits are large, indehiscent “berries” with a fleshy pulp and are most likely an adaptation to endozoochory	https://www.cjbg.ch/media/3637/download?attachment
1000007	FABACEAE	Pleurolobus	salicifolius	Seed	Zoochory	Unknown	Pod	Unknown		https://powo.science.kew.org/taxon/urn:lsid:ipni.org:names:77201432-1/general-information
1000041	PRIMULACEAE	Maesa	lanceolata	Fruit	Zoochory	Fleshy	Berry	Indehiscent	berry	https://powo.science.kew.org/taxon/urn:lsid:ipni.org:names:588843-1/general-information
1000292	FABACEAE	Sesbania	bispinosa	Seed	Autochory	Dry	Pod	Dehiscent	Pod long, dehiscent,	https://www.cabidigitallibrary.org/doi/10.1079/cabicompendium.86074621#:~:text=Natural%20Dispersal,plant%20(PROTA%2C%202016).
1002322	FABACEAE	Crotalaria	retusa	Seed	Autochory	Dry	Pod	Dehiscent		https://www.worldfloraonline.org/taxon/wfo-0000210930
1002377	FABACEAE	Teramnus	labialis	Seed	Autochory	Dry	Pod	Dehiscent		https://powo.science.kew.org/taxon/urn:lsid:ipni.org:names:521035-1/general-information
1002403	FABACEAE	Macroptilium	atropurpureum	Seed	Autochory/ Zoochory	Dry	Pod	Dehiscent/indehiscent		https://www.cabi.org/isc/datasheet/110272#tosummaryOfInvasiveness
1002414	ASTERACEAE	Eclipta	prostrata	Fruit	Anemochory	Dry	Achene	Indehiscent	fruit is a cuneiform compressed achene	https://www.worldfloraonline.org/taxon/wfo-0000108811
1002425	OLACACEAE	Olax	dissitiflora	Fruit	Zoochory	Fleshy	Drupe	Indehiscent	drupe	https://powo.science.kew.org/taxon/urn:lsid:ipni.org:names:608091-1/general-information
1002469	MALVACEAE	Gossypium	barbadense	Seed	Anemochory	Dry	Capsule	Dehiscent	Capsules	https://powo.science.kew.org/taxon/urn:lsid:ipni.org:names:559677-1/general-information
1002584	ICACINACEAE	Iodes	perrieri	Fruit	Zoochory	Fleshy	Drupe	Indehiscent	Fam Icacinaceae racemose inflorescences of small flowers with fruits in the form of drupes	https://powo.science.kew.org/taxon/urn:lsid:ipni.org:names:28208-1/general-information
1002595	RHAMNACEAE	Berchemia	discolor	Fruit	Zoochory	Fleshy	Drupe	Indehiscent	https://www.worldfloraonline.org/taxon/wfo-4000019123	https://www.google.com/url?sa=i&url=https%3A%2F%2Fcore.ac.uk%2Fdownload%2Fpdf%2F37372743.pdf&psig=AOvVaw3OiE5dw3rQFZcnsX9lXMN4&ust=1675093067186000&source=images&cd=vfe&ved=0CBAQjhxqFwoTCJD6t9OA7fwCFQAAAAAdAAAAABAJ
1002621	MALVACEAE	Abutilon	indicum	Seed	Autochory or Anemochory	Dry	Capsule	Dehiscent	Fruits are hispid	https://indiabiodiversity.org/species/show/228566
1002713	FABACEAE	Senegalia	menabeensis	Seed	Autochory	Dry	Pod	Dehiscent/indehiscent	Pods are dehiscent or indehiscent	http://dx.doi.org/10.1600/036364417X696122
1002768	LYTHRACEAE	Lawsonia	inermis	Fruit	Zoochory		Capsule	Indehiscent	indehiscent Fruit capsule	http://www.worldfloraonline.org/taxon/wfo-0000366658
1002838	CASUARINACEAE	Casuarina	equisetifolia	Fruit	Anemochory	Dry	Samara	Indehiscent	Fruit a grey or yellow-brown winged nut (samara)	https://powo.science.kew.org/taxon/urn:lsid:ipni.org:names:159856-1/general-information
1003640	ROSACEAE	Torminalis	glaberrima	Fruit	Autochory/ Zoochory	Fleshy	Pome	Indehiscent		https://powo.science.kew.org/taxon/urn:lsid:ipni.org:names:77164867-1
1007039	ARECACEAE	Coccothrinax	inaguensis	Fruit	Zoochory	Dry	Drupe	Indehiscent	Dispersed by birds and mammals	https://www.jstor.org/stable/41759760
1007165	OLEACEAE	Ligustrum	vulgare	Seed	Autochory/ Zoochory	Fleshy	Drupe	Indehiscent		https://pladias.cz/en/taxon/data/Ligustrum%20vulgare#2
1007615	RUBIACEAE	Oxyanthus	speciosus	Fruit	Zoochory	Fleshy	Berry	Indehiscent	Fruit baccate, ellipsoid, many-seeded	https://powo.science.kew.org/taxon/urn:lsid:ipni.org:names:758814-1/general-information
1007763	FABACEAE	Flemingia	macrophylla	Seed	Autochory	Dry	Pod	Dehiscent	dehiscent pods	https://www.cabidigitallibrary.org/doi/10.1079/cabicompendium.24227
1008139	MELIACEAE	Neobeguea	mahafaliensis	Seed	Anemochory	Dry	Capsule	Dehiscent	winged seeds, dehiscent globular fruit	http://www.mikepalmer.co.uk/woodyplantecology/madagascar/species/Neobeg_mahafa.pdf
1008173	RUBIACEAE	Catunaregam	spinosa	Fruit	Zoochory	Fleshy	Berry	Indehiscent		https://powo.science.kew.org/taxon/urn:lsid:ipni.org:names:745904-1
1009413	VITACEAE	Leea	guineensis	Fruit	Zoochory	Fleshy	Berry	Indehiscent		https://powo.science.kew.org/taxon/urn:lsid:ipni.org:names:68307-1/general-information
1009675	SALICACEAE	Ludia		Fruit	Autochory/ Zoochory	Fleshy	Berry	Indehiscent	baccate	https://powo.science.kew.org/taxon/urn:lsid:ipni.org:names:4354-1/general-information
1009804	BIGNONIACEAE	Rhodocolea		Fruit	Zoochory	Fleshy	Berry	Indehiscent	Genus Rhodocolea - Fruit a berry, Seeds wingless
1009826	ANACARDIACEAE	Schinus	terebinthifolia	Fruit	Zoochory	Fleshy	Drupe	Indehiscent	Seeds are mostly dispersed by birds that eat the fruit, red drupe with friable exocarp	http://dx.doi.org/10.1590/S1516-89132002000100012
1009963	RUBIACEAE	Gynochthodes		Fruit	Zoochory	Fleshy	Unknown	Indehiscent	fruiting head fused a syncarp whereas fascicles consisting of simple drupes	http://dx.doi.org/10.3767/blumea.2018.62.03.05
1010112	RUBIACEAE	Schismatoclada		Seed	Anemochory	Dry	Unknown	Unknown	Schismatoclada spathulata, Seed , mostly broadly winged	https://doi.org/10.15553/c2019v742a8
1012426	MELASTOMATACEAE	Henriettea	triflora	Fruit	Zoochory	Dry	Berry	Indehiscent	https://www.worldfloraonline.org/taxon/wfo-4000017493	https://powo.science.kew.org/taxon/urn:lsid:ipni.org:names:30447449-2
1012448	FABACEAE	Chamaecrista	glandulosa	Seed	Autochory/ Zoochory	Dry	Pod	Dehiscent	dehiscent fruit	doi: https://doi.org/10.1101/2022.03.04.483036
1012459	LAMIACEAE	Cornutia	pyramidata	Fruit	Zoochory	Fleshy	Drupe	Indehiscent	drupaceous fruit, 0.40.7 mm in diameter, with fleshy exocarp and hard endocarp,pyrene with 4 seeds	http://www.worldfloraonline.org/taxon/wfo-0000924940
1012460	RUBIACEAE	Erithalis	odorifera	Fruit	Zoochory	Fleshy	Drupe	Indehiscent		https://www.jstor.org/stable/41968428
1012699	HERNANDIACEAE	Gyrocarpus	mocinoi	Fruit	Anemochory	Fleshy	Drupe	Unknown	Drupaceous, with 2 crescent tepals (“wings”),	https://powo.science.kew.org/taxon/urn:lsid:ipni.org:names:7167-1/general-information
1012714	FOUQUIERIACEAE	Fouquieria	formosa	Seed	Autochory or Anemochory	Dry	Unknown	Unknown		https://powo.science.kew.org/taxon/urn:lsid:ipni.org:names:827953-1/general-information
1012736	BORAGINACEAE	Ehretia	latifolia	Fruit	Zoochory	Fleshy	Drupe	Indehiscent	Genus Ehretia dispersed by various fruit-eating birds and mammals.	https://aurovilleherbarium.org/contents/reproduction.php?id=104
1012747	MORACEAE	Maclura	tinctoria	Fruit	Zoochory	Fleshy	Drupe	Unknown		http://dx.doi.org/10.1590/S0102-33062006000300008
1012758	SCROPHULARIACEAE	Buddleja	cordata	Seed	Anemochory	Dry	Capsule	Dehiscent	dehiscent	https://www.worldfloraonline.org/taxon/wfo-0000573981
1012769	APOCYNACEAE	Plumeria	rubra	Seed	Anemochory	Dry	Follicle	Dehiscent		http://www.worldfloraonline.org/taxon/wfo-0000279184
1012770	FABACEAE	Tara	cacalaco	Fruit	Zoochory	Fleshy	Pod	Indehiscent	fruits are constricted pods, mostly indehiscent	https://www.public.asu.edu/~camartin/plants/Plant%20html%20files/taracacalaco.html
1012828	EUPHORBIACEAE	Alchornea	latifolia	Seed	Zoochory	Dry	Capsule	Dehiscent	Fruit is a capsule	https://data.fs.usda.gov/research/pubs/iitf/ja_iitf_2003_shiels001.pdf
1012851	MELASTOMATACEAE	Conostegia	xalapensis	Fruit	Zoochory	Fleshy	Berry	Indehiscent		https://doi.org/10.1080/01650520903184636
1012873	BORAGINACEAE	Heliotropium	glabrum	Fruit	Zoochory/ Autochory	Dry	Nutlet	Indehiscent	Genus Heliotropium	https://keyserver.lucidcentral.org/weeds/data/media/Html/heliotropium_amplexicaule.htm
1012884	ACTINIDIACEAE	Saurauia	scabrida	Fruit	Zoochory	Fleshy	Berry	Indehiscent	mainly by bats	https://journals.sfu.ca/ornneo/index.php/ornneo/article/view/591
1012910	DIPENTODONTACEAE	Perrottetia	ovata	Fruit	Zoochory	Fleshy	Berry	Indehiscent		https://www.researchgate.net/publication/29744314_Phenology_reproductive_potential_seed_dispersal_and_predation_and_seedling_establishment_of_three_invasive_plant_species_in_a_Hawaiian_rain_forest
1012976	SABIACEAE	Meliosma	alba	Fruit	Zoochory	Fleshy	Drupe	Indehiscent		https://www.google.com/url?sa=i&url=https%3A%2F%2Fwww.inecol.mx%2Fpersonal%2Fimages%2Fecologia_funcional%2Fguias_visuales%2FMeliosma_alba.pdf&psig=AOvVaw38q0DcIEXG-b5VdmA73jqM&ust=1700423051025000&source=images&cd=vfe&opi=89978449&ved=2ahUKEwjw89TQp86CAxW2pP0HHbf0AOQQr4kDegQIARBv
1012987	BETULACEAE	Ostrya	virginiana	Fruit	Anemochory	Dry	Nutlet	Indehiscent	Diaspore is blown by wind	https://powo.science.kew.org/taxon/urn:lsid:ipni.org:names:295672-1/general-information
1012998	VERBENACEAE	Duranta	erecta	Fruit	Zoochory	Fleshy	Drupe	Indehiscent		https://powo.science.kew.org/taxon/urn:lsid:ipni.org:names:330606-2/general-information
1013032	CAPPARACEAE	Crateva	tapia	Seed	Zoochory	Fleshy	Berry	Indehiscent		https://www.researchgate.net/publication/320455782_SEED_GERMINATION_AND_DORMANCY_BREAKING_TREATMENTS_OF_CRATAEVA_TAPIA_L_SEED_GERMINATION_AND_DORMANCY_BREAKING_TREATMENTS_OF_CRATAEVA_TAPIA_L?enrichId=rgreq-26f699506e337ca9036a1c7f20bc2006-XXX&enrichSource=Y292ZXJQYWdlOzMyMDQ1NTc4MjtBUzo1NTA1MTA3Mzk2MjgwMzJAMTUwODI2MzM5NjYxMQ%3D%3D&el=1_x_2&_esc=publicationCoverPdf
1013043	PICRODENDRACEAE	Piranhea	mexicana	Seed	Autochory	Dry	Schizocarp	Dehiscent	Genus	http://dx.doi.org/10.9734/BJI/2021/v25i130132
1013054	FABACEAE	Prosopis	juliflora	Fruit	Zoochory	Unknown	Legume	Indehiscent	Indehiscent fruit	https://doi.org/10.7717%2Fpeerj.9607
1013102	BIGNONIACEAE	Tabebuia	rosea	Seed	Anemochory	Dry	Capsule	Dehiscent	winged seed	https://www.nparks.gov.sg/florafaunaweb/flora/3/1/3171
1013135	MORACEAE	Poulsenia	armata	Fruit	Zoochory	Fleshy	Syncarp	Unknown		http://dx.doi.org/10.1017/S026646741500019X
1013146	BIGNONIACEAE	Parmentiera	aculeata	Fruit	Zoochory	Fleshy	Unknown	Indehiscent	Also hydrochory. fruit indehiscent, Seeds with vestigial wing.	https://www.ingentaconnect.com/content/aspt/sb/2021/00000046/00000001/art00023
1013157	ASTERACEAE	Critonia	daleoides	Fruit	Anemochory	Dry	Achene	Indehiscent	Achene	http://www.worldfloraonline.org/taxon/wfo-0000011509
1013168	RUBIACEAE	Calycophyllum	candidissimum	Seed	Anemochory	Dry	Capsule	Dehiscent	Capsule,wind-dispersed canopy tree	https://doi.org/10.1038/hdy.2017.45
1013179	ROSACEAE	Prunus	serotina	Fruit	Zoochory	Fleshy	Drupe	Indehiscent		https://powo.science.kew.org/taxon/urn:lsid:ipni.org:names:730262-1/general-information
1013227	APOCYNACEAE	Tabernaemontana	alba	Seed	Zoochory	Dry	Follicle	Dehiscent		https://powo.science.kew.org/taxon/urn:lsid:ipni.org:names:81985-1
1014095	SAPINDACEAE	Dodonaea	viscosa	Fruit	Anemochory	Dry	Capsule	Unknown		https://powo.science.kew.org/taxon/urn:lsid:ipni.org:names:30058367-2
1014844	MELIACEAE	Cedrelopsis	grevei	Seed	Anemochory	Dry	Capsule	Dehiscent	Winged seed	https://pfaf.org/USER/Plant.aspx?LatinName=Cedrelopsis+grevei
1014899	SARCOLAENACEAE	Xyloolaena	sambiranensis	Fruit	Zoochory	Unknown	Unknown	Unknown		https://www.tropicos.org/name/50214026
1017764	FABACEAE	Senna	septemtrionalis	Seed	Zoochory	Dry	Pod	Indehiscent	https://www.worldfloraonline.org/taxon/wfo-0000163813	http://publish.plantnet-project.org/project/plantinvasivekruger/collection/collection/synthese/details/CASLE
1017889	OCHNACEAE	Ouratea		Fruit	Zoochory	Fleshy	Druplets	Indehiscent	1-seeded drupelets	https://powo.science.kew.org/taxon/urn:lsid:ipni.org:names:331820-2/general-information
1017915	PHYLLANTHACEAE	Uapaca		Fruit	Zoochory	Fleshy	Drupe	Indehiscent	Fruit drupaceous, indehiscent	https://powo.science.kew.org/taxon/urn:lsid:ipni.org:names:16032-1/general-information
1018211	SARCOLAENACEAE	Schizolaena	parviflora	Fruit	Zoochory	Unknown	Unknown	Indehiscent	indehiscent	https://www.jstor.org/stable/2666151
1018358	MALVACEAE	Dombeya		Seed	Anemochory	Dry	Capsule	Dehiscent	dry, slightly woody, dehiscing loculicidally	https://powo.science.kew.org/taxon/urn:lsid:ipni.org:names:331567-2/general-information
1018576	RUTACEAE	Zanthoxylum	asiaticum	Fruit	Zoochory	Fleshy	Unknown	Indehiscent		https://doi.org/10.1016/j.ympev.2018.04.013
1018679	HYPERICACEAE	Psorospermum	malifolium	Fruit	Zoochory	Fleshy	Berry	Indehiscent		https://www.worldfloraonline.org/taxon/wfo-4000031826
1018738	BIGNONIACEAE	Stereospermum	nematocarpum	Seed	Anemochory	Dry	Capsule	Dehiscent	Genus Stereospermum - Seeds winged	https://powo.science.kew.org/taxon/urn:lsid:ipni.org:names:4256-1/general-information
1018831	MALVACEAE	Grewia	androyensis	Fruit	Zoochory	Fleshy	Drupe	Indehiscent	Genus Grewia	https://www.worldfloraonline.org/taxon/wfo-4000016210
1018842	EUPHORBIACEAE	Givotia	madagascariensis	Fruit	Zoochory	Fleshy	Drupe	Indehiscent		https://www.omicsonline.org/open-access-pdfs/treatments-to-break-seed-dormancy-in-givotia-rottleriformis-griff-2329-8863-1000273.pdf
1019344	SALICACEAE	Dovyalis	zenkeri	Fruit	Zoochory	Fleshy	Berry	Unknown		https://powo.science.kew.org/taxon/urn:lsid:ipni.org:names:365317-1/general-information
1019366	RUBIACEAE	Gardenia	vogelii	Fruit	Zoochory	Unknown	Pod	Unknown	seed pod	https://powo.science.kew.org/taxon/urn:lsid:ipni.org:names:331627-2/general-information
1019403	RUBIACEAE	Eumachia	sciadephora	Fruit	Zoochory	Unknown	Unknown	Unknown	Genus Eumachia - Fruit a drupe hard endocarp	https://apps.lucidcentral.org/rainforest/text/entities/eumachia_frutescens.htm
1019506	RUBIACEAE	Tricalysia	pallens	Fruit	Zoochory	Fleshy	Drupe	Indehiscent		https://powo.science.kew.org/taxon/urn:lsid:ipni.org:names:768098-1/general-information
1019643	MALVACEAE	Pavonia	urens	Fruit	Anemochory	Dry	Schizocarp	Dehiscent	Mericarps	https://www.worldfloraonline.org/taxon/wfo-0000473859
1019665	RUBIACEAE	Psydrax	subcordatus	Fruit	Zoochory	Fleshy	Drupe	Indehiscent	Genus Psydrax Fruit a 2-seeded drupe, pyrenes very hard	https://powo.science.kew.org/taxon/urn:lsid:ipni.org:names:35218-1
1019724	EUPHORBIACEAE	Discoglypremna	caloneura	Seed	Zoochory	Unknown	Capsule	Unknown	Capsule, fleshy pseudoaril	https://uses.plantnet-project.org/en/Discoglypremna_caloneura_(PROTA)
1019827	URTICACEAE	Urera	cordifolia	Fruit	Anemochory	Dry	Achene	Indehiscent	fruit is an achene	https://powo.science.kew.org/taxon/urn:lsid:ipni.org:names:41030-1/general-information
1019920	LECYTHIDACEAE	Rhaptopetalum	geophylax	Seed	Autochory/ Zoochory	Dry	Capsule	Dehiscent	https://www.worldfloraonline.org/taxon/wfo-4000032919	http://dx.doi.org/10.1007/s12225-014-9547-4
1019931	APOCYNACEAE	Alafia	multiflora	Seed	Anemochory	Dry	Follicle	Dehiscent	Seeds with apical coma	https://library.wur.nl/WebQuery/wurpubs/fulltext/471461
1020032	GENTIANACEAE	Anthocleista		Fruit	Zoochory	Fleshy	Berry	Indehiscent		https://powo.science.kew.org/taxon/urn:lsid:ipni.org:names:25028-1/general-information
1021006	COMBRETACEAE	Terminalia	tricristata	Fruit	Anemochory	Dry	Unknown	Unknown		https://www.worldfloraonline.org/taxon/wfo-4000037799;jsessionid=DBF2965085EBE723CF60E14405EDABCC
1021028	LAMIACEAE	Vitex	pervillei	Fruit	Zoochory	Fleshy	Drupe	Indehiscent	Genus Vitex	https://www.worldfloraonline.org/taxon/wfo-4000040364
1021084	FABACEAE	Chadsia	versicolor	Seed	Autochory	Dry	Pod	Dehiscent		https://powo.science.kew.org/taxon/urn:lsid:ipni.org:names:485716-1
1021165	MALVACEAE	Helmiopsis		Fruit	Autochory	Dry	Capsule	Dehiscent	fruit is a loculicidal capsule	https://bioone.org/journals/annals-of-the-missouri-botanical-garden/volume-96/issue-4/2007184/A-Revision-of-the-Malagasy-Endemic-Helmiopsis-Malvaceae-SL1/10.3417/2007184.short
1021235	RUBIACEAE	Spermacoce	latifolia	Seed	Anemochory	Dry	Capsule	Dehiscent	Capsule	https://www.worldfloraonline.org/taxon/wfo-0000312527#A
1021361	RUBIACEAE	Empogona	ovalifolia	Fruit	Zoochory	Fleshy	Drupe	Unknown		https://www.researchgate.net/profile/Elmar-Robbrecht/publication/235789915_Tropical_Woody_Rubiaceae_Characteristic_Features_and_Progressions_Contributions_to_a_New_Subfamilial_Classification/links/569cb20608ae6169e563f674/Tropical-Woody-Rubiaceae-Characteristic-Features-and-Progressions-Contributions-to-a-New-Subfamilial-Classification.pdf
1021475	FABACEAE	Colvillea	racemosa	Seed	Zoochory	Dry	Pod	Indehiscent	long, flat, woody seed pods	https://powo.science.kew.org/taxon/urn:lsid:ipni.org:names:486928-1/general-information
1021486	FABACEAE	Mimosa	latispinosa	Seed	Autochory	Dry	Pod	Dehiscent		https://www.worldfloraonline.org/taxon/wfo-4000024328
1021523	RUBIACEAE	Bremeria	pervillei	Fruit	Autochory	Dry	Unknown	Dehiscent		https://www.inaturalist.org/taxa/451747-Bremeria/browse_photos
1021774	EBENACEAE	Diospyros	sakalavarum	Fruit	Zoochory	Fleshy	Berry	Indehiscent		https://www.worldfloraonline.org/taxon/wfo-4000011857
1021903	FABACEAE	Brandzeia	filicifolia	Fruit	Anemochory	Dry	Samara	Indehiscent	indehiscent, samara
1022210	FABACEAE	Tetrapterocarpon	geayi	Fruit	Anemochory	Dry	Pod	Unknown		https://doi.org/10.1007/s12229-010-9041-0
1022612	APOCYNACEAE	Pachypodium	rutenbergianum	Fruit	Anemochory	Dry	Unknown	Unknown	Genus Pachypodium	https://powo.science.kew.org/taxon/urn:lsid:ipni.org:names:80706-1/general-information					https://pza.sanbi.org/pachypodium
1022645	FABACEAE	Dupuya	madagascariensis	Fruit	Zoochory	Fleshy	Legume	Indehiscent	synonym of Cordyla madagascariensis	https://www.worldfloraonline.org/taxon/wfo-4000009279
1022715	ASTERACEAE	Ageratum	conyzoides	Fruit	Anemochory	Dry	Achene	Indehiscent	Achne	https://powo.science.kew.org/taxon/urn:lsid:ipni.org:names:7086-2/general-information
1022759	RUBIACEAE	Peponidium		Fruit	Zoochory	Unknown	Unknown	Unknown		https://eol.org/pages/69906
1024144	FABACEAE	Erythrina	sandwicensis	Seed	Autochory/ Zoochory	Dry	Legume	Dehiscent		http://www2.hawaii.edu/~eherring/hawnprop/ery-sand.htm
1024177	FABACEAE	Sophora	chrysophylla	Fruit	Zoochory	Fleshy	Legume	Indehiscent		http://dx.doi.org/10.1023/A:1016248502927
1024878	PENTAPHYLACACEAE	Adinandra	integerrima	Fruit	Zoochory	Fleshy	Berry	Indehiscent		http://dx.doi.org/10.1007/s10764-012-9649-5
1024889	FABACEAE	Peltophorum	dasyrhachis	Fruit	Anemochory	Fleshy	Pod	Indehiscent	Indehiscent pods in Genus Peltophorum	https://www.worldfloraonline.org/taxon/wfo-4000028515
1024904	BURSERACEAE	Canarium	subulatum	Fruit	Zoochory	Fleshy	Drupe	Indehiscent		https://powo.science.kew.org/taxon/urn:lsid:ipni.org:names:5127-1/general-information
1024915	ANACARDIACEAE	Allospondias	lakonensis	Fruit	Zoochory	Fleshy	Unknown	Indehiscent	Stony endocarp	https://www.jstor.org/stable/42906548#metadata_info_tab_contents
1024948	MALVACEAE	Berrya	mollis	Fruit	Anemochory	Dry	Nutlet	Indehiscent		https://www.worldfloraonline.org/taxon/wfo-0000564428
1024959	MAGNOLIACEAE	Magnolia	garrettii	Seed	Zoochory	Dry	Aggregate fruit of follicles	Dehiscent		https://doi.org/10.3390/molecules28124681
1024960	ANACARDIACEAE	Toxicodendron	rhetsoides	Fruit	Zoochory	Fleshy	Drupe	Unknown	DA - animal Toxicodendron radicans, endocarp woody	https://www.researchgate.net/publication/263346830_The_dispersal_of_fruits_and_seeds_of_poison-ivy_Toxicodendron_radicans_by_Ruffed_Grouse_Bonasa_umbellus_and_Squirrels_Tamiasciurus_hudsonicus_and_Sciurus_carolinensis_Rodney_Penner_G_Eric_E_Moodie_Ric
1024982	MALVACEAE	Colona	floribunda	Fruit	Anemochory	Dry	Capsule	Indehiscent	Winged fruit	https://www.worldfloraonline.org/taxon/wfo-0000615158
1025004	MALVACEAE	Microcos	paniculata	Fruit	Zoochory	Fleshy	Drupe	Indehiscent		https://www.researchgate.net/figure/1-Microcos-paniculata-A-and-B-fruit-and-leaves-C-habit-and-D-seed-Fruits-and_fig3_325878715
1025093	MALVACEAE	Eriolaena	candollei	Seed	Anemochory	Dry	Capsule	Dehiscent		https://www.worldfloraonline.org/taxon/wfo-0000675732
1025129	ANACARDIACEAE	Holigarna	kurzii	Fruit	Zoochory	Fleshy	Drupe	Indehiscent	Genus Semecarpus Syn Semecarpus albescens Kurz	https://powo.science.kew.org/taxon/urn:lsid:ipni.org:names:331660-2
1025130	CHRYSOBALANACEAE	Parinari	anamensis	Fruit	Zoochory	Fleshy	Drupe	Indehiscent		https://www.worldfloraonline.org/taxon/wfo-0000817702
1025141	ANACARDIACEAE	Buchanania	cochinchinensis	Fruit	Zoochory	Fleshy	Drupe	Unknown	Drupe with a thick woody endocarp	https://powo.science.kew.org/taxon/urn:lsid:ipni.org:names:1755-1/general-information
1025174	BIGNONIACEAE	Mayodendron	igneum	Seed	Anemochory	Dry	Capsule	Dehiscent	Explosive Dehiscence	https://www.worldfloraonline.org/taxon/wfo-0000779037
1025196	RUTACEAE	Micromelum	integerrimum	Fruit	Zoochory	Fleshy	Berry	Indehiscent	Fruit is a berry
1025200	PENTAPHYLACACEAE	Eurya	acuminata	Fruit	Zoochory	Fleshy	Berry	Indehiscent	Fruit berry	https://indiabiodiversity.org/species/show/248924
1025288	LOGANIACEAE	Strychnos	nux-blanda	Fruit	Zoochory	Fleshy	Berry	Indehiscent	Fruit is a berry	https://powo.science.kew.org/taxon/urn:lsid:ipni.org:names:547370-1#synonyms
1025299	RUBIACEAE	Wendlandia	tinctoria	Seed	Anemochory	Dry	Capsule	Dehiscent	Fruit a capsule	DOI: 10.52763/PJSIR.BIOL.SCI.55.1.2012.1.9
1025314	ANACARDIACEAE	Anacardium	occidentale	Fruit	Zoochory	Fleshy	Drupe	Indehiscent	false fruit (pseudocarp, Fleshy hypocarp	https://www.worldfloraonline.org/taxon/wfo-0000533072
1025325	ANACARDIACEAE	Lannea	coromandelica	Fruit	Zoochory	Fleshy	Drupe	Indehiscent		http://atree.org/sites/default/files/02%20David%2C%20Manakadan%20%26%20Ganesh.pdf
1025347	EUPHORBIACEAE	Macaranga	denticulata	Seed	Zoochory	Unknown	Capsule	Dehiscent		https://powo.science.kew.org/taxon/urn:lsid:ipni.org:names:351117-1/general-information
1025369	BERBERIDACEAE	Berberis	napaulensis	Fruit	Zoochory	Fleshy	Berry	Indehiscent	Fruit is a bery	https://www.worldfloraonline.org/taxon/wfo-4000004457#carousel
1025370	PENTAPHYLACACEAE	Anneslea	fragrans	Seed	Zoochory	Unknown	Unknown	Dehiscent		https://powo.science.kew.org/taxon/urn:lsid:ipni.org:names:828450-1
1025392	NYSSACEAE	Nyssa	bifida	Fruit	Zoochory	Fleshy	Drupe	Indehiscent		https://doi.org/10.1111/jse.12599
1025428	SANTALACEAE	Scleropyrum	pentandrum	Fruit	Zoochory	Fleshy	Drupe	Indehiscent		https://indiabiodiversity.org/species/show/18226
1025738	HAMAMELIDACEAE	Exbucklandia	populnea	Seed	Anemochory	Dry	Capsule	Dehiscent	dehiscing above middle. Seeds narrowly winged	https://www.worldfloraonline.org/taxon/wfo-0000684361
1025750	MELIACEAE	Toona	calcicola	Seed	Anemochory	Dry	Capsule	Dehiscent	winged seed	https://www.researchgate.net/publication/288828122_Toona_calcicola_a_new_species_and_Reinwardtiodendron_humile_a_new_record_to_Thailand
1025783	OLEACEAE	Chionanthus	velutinus	Fruit	Zoochory	Fleshy	Drupe	Indehiscent	Fruit a drupe; endocarp bony.Genus Chionanthus Fruit a 1–seeded drupe	https://powo.science.kew.org/taxon/urn:lsid:ipni.org:names:328105-2/general-information
1025842	RUBIACEAE	Mitragyna	speciosa	Seed	Anemochory	Dry	Capsule	Dehiscent	Fruits dry, dehiscing septicidally, the endocarp splitting into two	https://powo.science.kew.org/taxon/urn:lsid:ipni.org:names:327864-2/general-information
1025886	PUTRANJIVACEAE	Putranjiva	roxburghii	Fruit	Zoochory	Fleshy	Drupe	Indehiscent	Fruit–Stone fruit with a single seed	https://doi.org/10.22159/ijcpr.2017v9i5.22160
1025923	APOCYNACEAE	Kibatalia	laurifolia	Seed	Anemochory	Dry	Follicle	Dehiscent		https://www.worldfloraonline.org/taxon/wfo-0000220969
1026089	MALVACEAE	Bombax	anceps	Seed	Anemochory	Dry	Capsule	Dehiscent		https://www.worldfloraonline.org/taxon/wfo-0000568339
1026090	MALVACEAE	Schoutenia	ovata	Fruit	Anemochory	Dry	Unknown	Indehiscent		https://nt.gov.au/__data/assets/pdf_file/0006/208491/schoutenia-ovata.pdf
1026104	BIGNONIACEAE	Heterophragma	sulfureum	Seed	Anemochory	Dry	Capsule	Dehiscent	fruits are dehiscent, opening to release the winged seeds	https://www.worldfloraonline.org/taxon/wfo-0000778633
1026551	AMARANTHACEAE	Celosia	floribunda	Seed	Anemochory	Dry	Utricles	Dehiscent		https://www.worldfloraonline.org/taxon/wfo-4000007136
1026838	ERICACEAE	Comarostaphylis	polifolia	Fruit	Zoochory	Fleshy	Drupe	Indehiscent	Genus Comarostaphylis	https://doi.org/10.1139/cjb-2021-0163
1027031	ERICACEAE	Vaccinium	leucanthum	Fruit	Zoochory	Fleshy	Berry	Indehiscent	Genus Vaccinium	https://www.worldfloraonline.org/taxon/wfo-4000039926
1027097	HYPERICACEAE	Vismia	baccifera	Fruit	Zoochory	Fleshy	Berry	Indehiscent		https://www.nybg.org/botany/tlobova/mori/batsplants/batseedatlas/Vismia/Genus/Vismia_Genus_text.htm
1029541	CYATHEACEAE	Cyathea	arborea	Spores	Autochory				Ferns	https://www.sciencedirect.com/topics/agricultural-and-biological-sciences/cyathea
1029585	RUBIACEAE	Rondeletia	buxifolia	Seed	Anemochory	Dry	Capsule	Dehiscent	Fruit is a caspsule	https://www.worldfloraonline.org/taxon/wfo-4000033454
1029666	ACANTHACEAE	Oplonia	microphylla	Seed	Autochory	Dry	Capsule	Dehiscent		https://naturalhistory.si.edu/sites/default/files/media/file/acanthaceae.pdf
1029699	FABACEAE	Calliandra	purpurea	Seed	Autochory	Dry	Pod	Dehiscent	Pod dehiscent	https://www.worldfloraonline.org/taxon/wfo-0000174007
1029943	SPHAEROSEPALACEAE	Rhopalocarpus	similis	Fruit	Zoochory	Fleshy	Unknown	Indehiscent		https://www.jstor.org/stable/23273141
1029954	PHYLLANTHACEAE	Antidesma	madagascariense	Fruit	Zoochory	Fleshy	Drupe	Indehiscent		http://dx.doi.org/10.5455/jice.20141202055655
1030228	URTICACEAE	Leucosyke	quadrinervia	Fruit	Autochory	Dry	Achene	Indehiscent	some what drupaceous	https://www.worldfloraonline.org/taxon/wfo-0001230788						https://www.ualberta.ca/~ahamann/publications/pdfs/hamann_curio_1999.pdf
1030239	URTICACEAE	Maoutia	setosa	Fruit	Autochory	Dry	Achene	Indehiscent		https://www.worldfloraonline.org/taxon/wfo-0001230790
1030479	MELASTOMATACEAE	Melastoma	malabathricum	Fruit	Zoochory	Fleshy	Berry	Indehiscent		https://powo.science.kew.org/taxon/urn:lsid:ipni.org:names:570989-1
1034020	RUBIACEAE	Randia	aculeata	Fruit	Zoochory	Fleshy	Berry	Indehiscent		https://www.worldfloraonline.org/taxon/wfo-0000294284
1034031	MELASTOMATACEAE	Tetrazygia	angustifolia	Fruit	Zoochory	Fleshy	Berry	Indehiscent	Berries	https://link.springer.com/article/10.1007/s12228-022-09708-w
1034053	ARALIACEAE	Sciodaphyllum	attenuatum	Fruit	Zoochory	Fleshy	Drupe	Indehiscent	Genus Sciodaphyllum	https://www.researchgate.net/publication/353506261_Studies_in_Neotropical_Araliaceae_IX_Four_New_Species_of_Sciodaphyllum_from_the_Cordillera_Abitagua_Eastern_Andes_of_Ecuador
1035669	ARECACEAE	Sabal	causiarum	Fruit	Zoochory	Fleshy	Berry	Indehiscent	fibrous fruit wall (mesocarp)	https://www.worldfloraonline.org/taxon/wfo-4000033704
1038316	CUPRESSACEAE	Juniperus	barbadensis	Seed	Zoochory		Cone		strobilus a berry-like fruit, Seed cone dispersed by birds
1038349	FABACEAE	Pithecellobium	keyense	Seed	Zoochory	Dry	Pod	Dehiscent	with red aril	https://www.worldfloraonline.org/taxon/wfo-4000029904
1038420	FABACEAE	Cajanus	cajan	Seed	Autochory	Dry	Legume	Dehiscent/indehiscent		https://biosafety.icar.gov.in/wp-content/uploads/2016/10/biology_of_cajanus_cajan_pigeon_pea_REVISED-1.pdf
1039759	SALICACEAE	Populus	tremula	Seed	Anemochory	Dry	Capsule	Dehiscent		https://pladias.cz/en/taxon/data/Populus%20tremula#2
1043781	FABACEAE	Acacia	halliana	Seed	Zoochory	Dry	Pod	Dehiscent		https://www.dcceew.gov.au/system/files/pages/50efbb09-e81c-4300-bef0-3a27d86a5dd5/files/flora-australia-11a-mimosaceae-acacia-1-2.pdf
1043806	EUPHORBIACEAE	Beyeria	lanceolata	Seed	Zoochory	Dry	Capsule	Dehiscent	Capsule Genus Beyeria	https://www.cpbr.gov.au/photo/apii/genus/Beyeria					https://doi.org/10.1071/BT14310
1044098	SALICACEAE	Neopringlea	integrifolia	Fruit	Anemochory	Dry	Samaroid	Indehiscent	samaroid,Fin-winged fruits	http://dx.doi.org/10.1007/s12229-010-9041-0
1044744	LAMIACEAE	Prostanthera	nudula	Fruit	Autochory	Dry	Unknown	Unknown	Mericarps	https://powo.science.kew.org/taxon/urn:lsid:ipni.org:names:21151-1/general-information
1044814	RHAMNACEAE	Cryptandra	amara	Fruit	Autochory/ Zoochory	Dry	Capsule	Dehiscent	seed has short aril schizocarp, fruit is a capsule that separates into singleseeded fruitlets	https://www.naturalvaluesatlas.tas.gov.au/downloadattachment?id=13855
1044836	CUPRESSACEAE	Callitris	sp. Limestone (M.D. Crisp 11785)	Seed	Anemochory		Cone			https://www.agriculture.gov.au/sites/default/files/abares/forestsaustralia/publishingimages/forest%20profiles%202008/callitris_2008.pdf
1044847	FABACEAE	Daviesia	schwarzenegger	Seed	Autochory	Unknown	Pod	Unknown	Pod broadly obtriangular, slightly obtuse, strongly compressed, 5–7 × 4–6 mm, slightly rounded in outline; upper suture slightly sigmoid; lower suture acute but broadly rounded. Seed reniform, brown with black mottling, with a small rugose aril	http://dx.doi.org/10.11646/phytotaxa.300.1.1
1044928	PAPAVERACEAE	Bocconia	frutescens	Fruit	Zoochory	Fleshy	Capsule	Dehiscent		https://powo.science.kew.org/taxon/urn:lsid:ipni.org:names:316358-2/general-information
1045028	SOLANACEAE	Lycianthes	virgata	Fruit	Zoochory	Fleshy	Berry	Indehiscent	Berry	https://www.worldfloraonline.org/taxon/wfo-4000022484
1045408	PHYLLANTHACEAE	Bridelia	speciosa	Fruit	Zoochory	Fleshy	Drupe	Indehiscent	Genus Bridelia Fruits small drupes	https://www.nationaalherbarium.nl/Euphorbs/specB/Bridelia.htm
1045420	RUBIACEAE	Psychotria	succulenta	Fruit	Zoochory	Fleshy	Drupe	Indehiscent	Fruit a drupe	https://www.worldfloraonline.org/taxon/wfo-0000287749
1045523	ASTERACEAE	Montanoa	tomentosa	Fruit	Anemochory	Dry	Achene	Indehiscent	Elongated achene, pappus absent.	https://www.worldfloraonline.org/taxon/wfo-0000015927
1045648	ERICACEAE	Agarista	mexicana	Seed	Anemochory	Dry	Capsule	Dehiscent	Dust like seeds	http://www.worldfloraonline.org/taxon/wfo-0000523218
1049451	PROTEACEAE	Banksia	seminuda	Seed	Anemochory		Cone		https://www.oznativeplants.com/plantdetail/River-Banksia/Banksia/seminuda/zz.html#:~:text=RIVER%20BANKSIA%20FACTS&text=The%20leaves%20are%20long%20narrow,son%20the%20tree%20for%20years.Genus Banksia - Winged seed	https://powo.science.kew.org/taxon/urn:lsid:ipni.org:names:331384-2/general-information
1049495	HALORAGACEAE	Glischrocaryon	racemosum	Fruit	Anemochory	Dry	Unknown	Unknown		https://www.dcceew.gov.au/system/files/pages/46fedc25-deed-4737-b47b-b1ec894aaa33/files/flora-australia-18-podostemaceae-combretaceae.pdf
1049598	MALVACEAE	Brachychiton	acuminatus	Seed	Anemochory	Dry	Follicle	Dehiscent	hairy seeds	https://www.worldfloraonline.org/taxon/wfo-4000005199
1050231	APHLOIACEAE	Aphloia	theiformis	Fruit	Zoochory	Fleshy	Berry	Indehiscent	defecated seeds for Aphloia theiformis had a significantly higher germination rate	http://www.vahatra.mg/volume2/mn02_notes_01.pdf
1052305	VITACEAE	Vitis	labrusca	Fruit	Zoochory	Fleshy	Berry	Indehiscent		https://powo.science.kew.org/taxon/urn:lsid:ipni.org:names:307691-2/general-information
1052590	BETULACEAE	Betula	medwediewii	Fruit	Anemochory	Dry	Samara	Indehiscent	Samara	https://www.treesandshrubsonline.org/articles/betula/
1054491	BURSERACEAE	Commiphora		Fruit	Zoochory	Fleshy	Drupe	Indehiscent	Drupe	https://powo.science.kew.org/taxon/urn:lsid:ipni.org:names:331509-2/general-information
1054620	ASPHODELACEAE	Aloe	divaricata	Seed	Anemochory	Dry	Capsule	Dehiscent	Genus Aloe - Aloe seeds are typically 3–5 mm long, two-winged	https://powo.science.kew.org/taxon/urn:lsid:ipni.org:names:30106039-2/general-information
1054642	CELASTRACEAE	Loeseneriella	rubiginosa	Seed	Anemochory	Dry	Capsule	Dehiscent	dehiscent Fruit	https://www.worldfloraonline.org/taxon/wfo-4000022075
1055373	RHAMNACEAE	Ziziphus	cambodiana	Fruit	Zoochory	Fleshy	Drupe	Indehiscent		https://eol.org/pages/52557993
1055454	SAPINDACEAE	Arfeuillea	arborescens	Fruit	Anemochory	Dry	Unknown	Indehiscent	winged fruit	http://www.worldfloraonline.org/taxon/wfo-0000546980#feedbackModal
1055465	BIGNONIACEAE	Pauldopia	ghonta	Seed	Autochory	Dry	Capsule	Dehiscent	Genus Pauldopia - Seeds compressed globose, thick, nearly wingless	https://www.google.com/url?sa=i&url=https%3A%2F%2Fnatuurtijdschriften.nl%2Fpub%2F539596%2FABN1969018003004.pdf&psig=AOvVaw1iEjD67lRHO4n8jcowl9ov&ust=1711716175198000&source=images&cd=vfe&opi=89978449&ved=0CBIQjhxqFwoTCNCno_b9loUDFQAAAAAdAAAAABAD
1055487	DILLENIACEAE	Dillenia	obovata	Fruit	Zoochory	Fleshy	Capsule	Dehiscent/indehiscent	indehiscent Fruit,	http://www.worldfloraonline.org/taxon/wfo-0000647601
1055834	MYRISTICACEAE	Horsfieldia	amygdalina	Seed	Zoochory	Fleshy	Drupe	Dehiscent	with an aril, disperse by hornbills	https://powo.science.kew.org/taxon/urn:lsid:ipni.org:names:27235-1
1057687	PINACEAE	Larix	kaempferi	Seed	Anemochory		Cone			https://www.conifers.org/pi/Larix_kaempferi.php
1060667	ARALIACEAE	Aralia	elata	Fruit	Zoochory	Fleshy	Berry	Indehiscent	dispersed by avian frugivores	http://members.inode.at/333555/Aralia.pdf
1060690	ROSACEAE	Pourthiaea	villosa	Fruit	Zoochory	Fleshy	Pome	Indehiscent		https://plants.ces.ncsu.edu/plants/pourthiaea-villosa/
1060760	LAMIACEAE	Callicarpa	japonica	Fruit	Zoochory	Fleshy	Drupe	Indehiscent		http://www.worldfloraonline.org/taxon/wfo-4000006050
1062487	ORCHIDACEAE	Encyclia	inaguensis	Seed	Anemochory	Dry	Capsule	Dehiscent		https://www.worldfloraonline.org/taxon/wfo-4000013375
1062616	SALICACEAE	Flacourtia	vogelii	Fruit	Zoochory	Fleshy	Drupe	Indehiscent		https://www.worldfloraonline.org/taxon/wfo-0000925719
1062661	RUBIACEAE	Keetia	mannii	Fruit	Zoochory	Fleshy	Drupe	Indehiscent	Fruit a 2-seeded drupe, n. Seeds ovoid, shaped at apex according to position of lid-like area in pyrene,	https://www.jstor.org/stable/4102996
1063831	GENTIANACEAE	Utania	racemosa	Fruit	Zoochory	Fleshy	Unknown	Unknown	Seeds numerous	https://www.nparks.gov.sg/-/media/sbg/flora-of-singapore/volume-13-gentianales/13,-d-,2_gentianaceae_lr.ashx
1064322	PROTEACEAE	Stenocarpus	acacioides	Seed	Anemochory	Dry	Follicle	Dehiscent	winged seeds	https://www.pinterest.com/pin/26247610301920977/
1066212	EUPHORBIACEAE	Macaranga	kurzii	Seed	Zoochory	Dry	Capsule	Dehiscent		https://powo.science.kew.org/taxon/urn:lsid:ipni.org:names:15612-1/general-information
1066278	FABACEAE	Ormosia	sumatrana	Seed	Zoochory	Dry	Pod	Dehiscent		https://www.worldfloraonline.org/taxon/wfo-4000027172
1066289	ARALIACEAE	Macropanax	dispermus	Fruit	Zoochory	Fleshy	Drupe	Unknown	laterally compressed (especially when dry)	http://www.worldfloraonline.org/taxon/wfo-0000232590
1066290	BIGNONIACEAE	Jacaranda	obtusifolia	Seed	Anemochory	Dry	Capsule	Dehiscent	seeds are thin with brownish or hyaline membranous wing	https://lkcnhm.nus.edu.sg/wp-content/uploads/sites/10/app/uploads/2017/06/2008nis143-147.pdf
1066315	THEACEAE	Schima	wallichii	Seed	Anemochory	Dry	Capsule	Dehiscent		https://asianplant.net/Theaceae/Schima_wallichii.htm
1066326	OLACACEAE	Anacolosa	ilicoides	Fruit	Zoochory	Fleshy	Drupe	Indehiscent		https://powo.science.kew.org/taxon/urn:lsid:ipni.org:names:28132-1/general-information
1066337	RUTACEAE	Atalantia	monophylla	Fruit	Zoochory	Fleshy	Berry	Indehiscent		https://powo.science.kew.org/taxon/urn:lsid:ipni.org:names:331374-2/general-information
1066348	SIMAROUBACEAE	Picrasma	javanica	Fruit	Zoochory	Fleshy	Drupe	Indehiscent	Genus Picrasma drupaceous	https://doi.org/10.3372/wi.49.49207
1066359	BURSERACEAE	Garuga	pinnata	Fruit	Zoochory	Fleshy	Drupe	Indehiscent		https://www.researchgate.net/publication/274084412_Dispersal_modes_of_woody_species_from_the_Northern_Western_Ghats_India
1066360	GENTIANACEAE	Cyrtophyllum	fragrans	Fruit	Zoochory	Fleshy	Berry	Indehiscent		https://powo.science.kew.org/taxon/urn:lsid:ipni.org:names:546043-1/general-information
1066418	FABACEAE	Acrocarpus	fraxinifolius	Fruit	Anemochory	Dry	Pod	Indehiscent	Fruit is an elongated and flattened pod, long-stipitate, and narrowly winged.	http://www.worldfloraonline.org/taxon/wfo-0000211685
1066463	STAPHYLEACEAE	Dalrympelea	pomifera	Fruit	Zoochory	Fleshy	Berry	Unknown		https://www.nparks.gov.sg/sbg/research/publications/gardens-bulletin-singapore/-/media/sbg/gardens-bulletin/gbs_62_01_y2010_v62_01/62_01_12_y2010_v62p1_gbs_pg127.pdf
1066511	FABACEAE	Sindora	siamensis	Seed	Zoochory/ Autoochory	Dry	Pod	Dehiscent	Seeds placed on top of a large aril	https://www.researchgate.net/figure/Sindora-siamensis-Teijsm-caesalpiniaceae_fig12_233639651						https://www.worldfloraonline.org/taxon/wfo-4000035428
1066577	CALOPHYLLACEAE	Mesua	ferrea	Seed	Autochory	Dry	Capsule	Dehiscent		https://www.researchgate.net/publication/351450240_Reproductive_ecology_of_Mesua_ferrea_a_tropical_evergreen_tree_species_from_India
1066588	RHAMNACEAE	Hovenia	dulcis	Fruit	Zoochory	Fleshy	Unknown	Unknown	capsuled fruits attached to peduncles	https://doi.org/10.1177/194008291500800303
1066599	PHYLLANTHACEAE	Bischofia	javanica	Fruit	Zoochory	Fleshy	Drupe	Indehiscent	indehiscent drupe	https://powo.science.kew.org/taxon/urn:lsid:ipni.org:names:339921-1/general-information
1070185	ANACARDIACEAE	Pseudospondias	microcarpa	Fruit	Zoochory	Fleshy	Drupe	Indehiscent	Fruit is drupe	https://www.jstor.org/stable/2560303
1070277	FABACEAE	Brachystegia	eurycoma	Seed	Autochory/ Zoochory	Dry	Pod	Unknown	Woody pods with winged suture on the edges	https://powo.science.kew.org/taxon/urn:lsid:ipni.org:names:21846-1/general-information
1070299	SOLANACEAE	Physalis	peruviana	Fruit	Zoochory	Fleshy	Berry	Indehiscent	calyx papery	https://pladias.cz/en/taxon/data/Physalis%20peruviana#2
1074219	FABACEAE	Astragalus	subuliformis	Seed	Autochory	Dry	Pod	Dehiscent/indehiscent	Other Astragalus partially dehicent pods	https://floraveg.eu/en/taxon/overview/Astragalus%20subuliformis
1074611	DIPTEROCARPACEAE	Monotes	madagascariensis	Fruit	Anemochory	Dry	Unknown	Indehiscent		http://www.worldfloraonline.org/taxon/wfo-4000024765
1074714	BIGNONIACEAE	Rhigozum	madagascariense	Seed	Anemochory	Dry	Capsule	Dehiscent	Genus Rhigozum - Seeds winged	https://www.worldfloraonline.org/taxon/wfo-4000032941
1074725	CONVOLVULACEAE	Metaporana	verdcourtii	Seed	Autochory	Unknown	Unknown	Unknown	Family Convolvuaceae
1074806	EUPHORBIACEAE	Jatropha	mahafalensis	Seed	Myrmecochory	Dry	Capsule	Dehiscent		http://dx.doi.org/10.1007/978-1-4614-4915-7_7
1074817	RUBIACEAE	Pyrostria	sarodranensis	Fruit	Zoochory	Fleshy	Drupe	Unknown		https://www.proquest.com/openview/95d1f41676599ce7541f0f1ffe5e8840/1?pq-origsite=gscholar&cbl=2034793
1075009	APOCYNACEAE	Petchia		Fruit	Zoochory	Fleshy	Unknown	Unknown	Petchia ceylanica without a tuft of hairs.	Flora of Ceylon IV		https://powo.science.kew.org/taxon/urn:lsid:ipni.org:names:81104-1
1075098	FABACEAE	Xylia	fraterna	Seed	Autochory	Dry	Pod	Dehiscent	Genus Parkia	https://doi.org/10.1111/j.1095-8339.1983.tb00987.x
1075191	LAMIACEAE	Premna		Fruit	Zoochory	Fleshy	Drupe	Indehiscent		https://powo.science.kew.org/taxon/urn:lsid:ipni.org:names:331875-2/general-information
1078376	BIGNONIACEAE	Fernandoa	madagascariensis	Seed	Anemochory	Dry	Capsule	Dehiscent	Fruit: Long, dehiscent capsule. Seed: numerous, compressed, with opposite wings.	http://www.mikepalmer.co.uk/woodyplantecology/madagascar/species/Fernan_madaga.pdf
1078446	CLUSIACEAE	Symphonia	microphylla	Fruit	Zoochory	Fleshy	Berry	Indehiscent	seed with an aril	https://powo.science.kew.org/taxon/urn:lsid:ipni.org:names:30039882-2/general-information
1078527	ASTERACEAE	Distephanus	garnierianus	Fruit	Anemochory	Dry	Achene	Indehiscent		https://www.worldfloraonline.org/taxon/wfo-4000012220
1078550	PRIMULACEAE	Oncostemum		Fruit	Zoochory	Fleshy	Unknown	Unknown	Dispersed by lemurs	https://doi.org/10.1126/sciadv.aat4871
1078653	FABACEAE	Baudouinia	fluggeiformis	Fruit	Zoochory	Fleshy	Drupe	Indehiscent		https://www.cambridge.org/core/journals/journal-of-tropical-ecology/article/seasonal-fruiting-and-seed-dispersal-by-the-brown-lemur-in-a-tropical-dry-forest-northwestern-madagascar/313FFB893B3864A57EE8B0DE4EA9A794#:~:text=doi%3A10.1017/S0266467413000011
1078859	FABACEAE	Delonix	regia	Seed	Hydrochory or zoochory	Dry	Pod	Dehiscent/indehiscent	Pod spread by water or by mice, small rodentas	https://www.cabidigitallibrary.org/doi/10.1079/cabicompendium.18521#sec-8
1078871	ROSACEAE	Purpusia		Fruit	Autochory	Dry	Achene	Indehiscent	Synm. Potentilla
1080430	SAXIFRAGACEAE	Micranthes	nivalis	Seed	Autochory	Dry	Capsule	Dehiscent	Fruit a capsule	https://svalbardflora.no/index.php/micranthes/micranthes-nivalis
1080441	SOLANACEAE	Hyoscyamus	niger	Seed	Autochory	Dry	Capsule	Dehiscent	Capsule	https://www.cabidigitallibrary.org/doi/10.1079/cabicompendium.28251
