# Supplementary material for: Global variation in seed covering structure hardness of woody species with orthodox seeds
Source: Ann Bot. 2025 Feb 27;136(2):419–36. doi: 10.1093/aob/mcaf027 (PMC12445846; doi:10.1093/aob/mcaf027)
Supplement: mcaf027_suppl_Supplementary_Files_5 [file mcaf027_suppl_supplementary_files_5.xlsx]

## Sheet: Collections not measured
Serial No	Order	Family	Genus	Species	Covering structure hardness issues	Covering structure thickness issues	Seed size issues	Covering structure separation issues	Tissue determination issues
795441	DICOTYLEDONES	URTICACEAE	Pipturus	argenteus		too thin	small seeds
814210	DICOTYLEDONES	ASTERACEAE	Brachylaena	merana		too thin	small seeds
817794	DICOTYLEDONES	CELASTRACEAE	Euonymus	europaeus		too thin		cannot separate it from other tissues
828459	DICOTYLEDONES	PITTOSPORACEAE	Bursaria	tenuifolia		too thin		cannot separate it from other tissues
839239	DICOTYLEDONES	RUBIACEAE	Phialiphora	bevazahensis			small seeds
841234	DICOTYLEDONES	RUBIACEAE	Paracephaelis	cinerea		too thin
841256	DICOTYLEDONES	RUBIACEAE	Hyperacanthus			too thin		cannot separate it from other tissues
844246	DICOTYLEDONES	RUBIACEAE	Helictosperma			too thin
860631	MONOCOTYLEDONES	ARECACEAE	Phoenix	reclinata		too thin		cannot separate it from other tissues
863621	DICOTYLEDONES	CUNONIACEAE	Karrabina	benthamiana		too thin
871400	DICOTYLEDONES	ZYGOPHYLLACEAE	Guaiacum	sanctum		too thin		cannot separate it from other tissues
874065	DICOTYLEDONES	OLEACEAE	Ligustrum	vulgare		too thin		cannot separate it from other tissues
877619	DICOTYLEDONES	RANUNCULACEAE	Clematis	alpina				cannot separate it from other tissues
878395	DICOTYLEDONES	CISTACEAE	Cistus	creticus			small seeds	cannot separate it from other tissues
878410	DICOTYLEDONES	ERICACEAE	Erica	scoparia			small seeds
880895	DICOTYLEDONES	BORAGINACEAE	Wigandia	urens			small seeds	cannot separate it from other tissues
881180	DICOTYLEDONES	ONAGRACEAE	Fuchsia	paniculata			small seeds	cannot separate it from other tissues
881294	MONOCOTYLEDONES	ASPARAGACEAE	Agave	macroacantha		too thin		cannot separate it from other tissues
882464	DICOTYLEDONES	MYRTACEAE	Scholtzia	brevistylis		too thin
887333	DICOTYLEDONES	ARGOPHYLLACEAE	Argophyllum	lejourdanii			small seeds	cannot separate it from other tissues
887492	DICOTYLEDONES	APOCYNACEAE	Alstonia	muelleriana		too thin		cannot separate it from other tissues
887540	DICOTYLEDONES	GESNERIACEAE	Fieldia	australiana			small seeds	cannot separate it from other tissues
887621	DICOTYLEDONES	RUBIACEAE	Atractocarpus	sessilis		too thin
887698	DICOTYLEDONES	MYRTACEAE	Neofabricia	sericisepala		too thin
888008	DICOTYLEDONES	ERICACEAE	Gaultheria	erecta			small seeds	cannot separate it from other tissues
891479	DICOTYLEDONES	BETULACEAE	Betula	pendula		too thin	small seeds
892247	DICOTYLEDONES	ANACARDIACEAE	Pleiogynium	timoriense	too hard
900199	DICOTYLEDONES	CUNONIACEAE	Vesselowskya	rubifolia			small seeds	cannot separate it from other tissues
903422	DICOTYLEDONES	RUBIACEAE	Aulacocalyx	talbotii
903606	DICOTYLEDONES	ANACARDIACEAE	Antrocaryon	klaineanum	too hard
903639	DICOTYLEDONES	SALICACEAE	Oncoba					cannot separate it from other tissues
913179	DICOTYLEDONES	CANNABACEAE	Lozanella	enantiophylla				cannot separate it from other tissues
913294	DICOTYLEDONES	ASTERACEAE	Clibadium	arboreum
913434	DICOTYLEDONES	PRIMULACEAE	Bonellia	macrocarpa
915346	DICOTYLEDONES	HYDRANGEACEAE	Philadelphus	coronarius
915357	DICOTYLEDONES	ERICACEAE	Rhododendron	smirnowii			small seeds	cannot separate it from other tissues
918048	DICOTYLEDONES	RUBIACEAE	Exostema	acuminatum
918059	DICOTYLEDONES	RUBIACEAE	Solenandra	lineata
919791	DICOTYLEDONES	MELASTOMATACEAE	Miconia	borinquensis			small seeds	cannot separate it from other tissues
919975	DICOTYLEDONES	RUBIACEAE	Hillia	parasitica
922841	DICOTYLEDONES	CAPRIFOLIACEAE	Pterocephalus	multiflorus		too thin		cannot separate it from other tissues
922896	DICOTYLEDONES	AMARANTHACEAE	Bosea	cypria
924409	DICOTYLEDONES	PROTEACEAE	Grevillea	excelsior
925646	MONOCOTYLEDONES	PANDANACEAE	Pandanus	senegalensis	too hard: >200N
925819	DICOTYLEDONES	RUBIACEAE	Ixora	hiernii
925820	DICOTYLEDONES	MELASTOMATACEAE	Dissotis	leonensis			small seeds	cannot separate it from other tissues
925842	DICOTYLEDONES	MELASTOMATACEAE	Cailliella	praerupticola			small seeds	cannot separate it from other tissues
925897	DICOTYLEDONES	MELASTOMATACEAE	Dichaetanthera	echinulata			small seeds	cannot separate it from other tissues
925934	DICOTYLEDONES	RUBIACEAE	Heinsia	crinita			small seeds	cannot separate it from other tissues
925978	DICOTYLEDONES	RUBIACEAE	Massularia	acuminata
926218	DICOTYLEDONES	RUBIACEAE	Aidia	genipiflora		too thin		cannot separate it from other tissues
926366	DICOTYLEDONES	POLYGALACEAE	Carpolobia	lutea
933274	DICOTYLEDONES	VERBENACEAE	Lippia	umbellata
933285	DICOTYLEDONES	RUBIACEAE	Hintonia	latiflora		too thin
933872	DICOTYLEDONES	RUBIACEAE	Paederia	sambiranensis				cannot separate it from other tissues
935315	DICOTYLEDONES	SALICACEAE	Salix	myrsinites			small seeds	cannot separate it from other tissues
938095	DICOTYLEDONES	ASTERACEAE	Artemisia	arborescens			small seeds	cannot separate it from other tissues
938198	DICOTYLEDONES	FABACEAE	Afzelia	xylocarpa		too thick		cannot separate it from other tissues
938383	DICOTYLEDONES	LYTHRACEAE	Duabanga	grandiflora			small seeds	cannot separate it from other tissues
938394	DICOTYLEDONES	RUBIACEAE	Ridsdalea	sootepensis
938523	DICOTYLEDONES	RUBIACEAE	Neonauclea	purpurea			small seeds	cannot separate it from other tissues
938578	DICOTYLEDONES	ANACARDIACEAE	Spondias	pinnata		too thick
938590	DICOTYLEDONES	RUBIACEAE	Adina	cordifolia			small seeds	cannot separate it from other tissues
938707	DICOTYLEDONES	JUGLANDACEAE	Engelhardia	spicata
941189	DICOTYLEDONES	CUNONIACEAE	Geissois	imthurnii			small seeds	cannot separate it from other tissues
941396	DICOTYLEDONES	SAPINDACEAE	Koelreuteria	elegans	too hard: >250N
941639	DICOTYLEDONES	LOGANIACEAE	Neuburgia	alata	too hard: >400N
941640	DICOTYLEDONES	ANNONACEAE	Drepananthus	vitiensis			small seeds	cannot separate it from other tissues
941802	DICOTYLEDONES	ASTERACEAE	Antennaria	dioica			small seeds	cannot separate it from other tissues
941879	DICOTYLEDONES	ASTERACEAE	Carlina	biebersteinii
941927	DICOTYLEDONES	DROSERACEAE	Drosera	intermedia			small seeds	cannot separate it from other tissues
941938	DICOTYLEDONES	GENTIANACEAE	Gentianella	campestris			small seeds	cannot separate it from other tissues
942016	DICOTYLEDONES	LAMIACEAE	Mentha	aquatica			small seeds	cannot separate it from other tissues
942212	DICOTYLEDONES	LAMIACEAE	Thymus	serpyllum			small seeds	cannot separate it from other tissues
942223	DICOTYLEDONES	FABACEAE	Trifolium	spadiceum
942234	DICOTYLEDONES	ULMACEAE	Ulmus	laevis
942256	DICOTYLEDONES	CAMPANULACEAE	Campanula	cervicaria			small seeds	cannot separate it from other tissues
942289	MONOCOTYLEDONES	POACEAE	Melica	picta
945899	DICOTYLEDONES	MELASTOMATACEAE	Calvoa	monticola			small seeds	cannot separate it from other tissues
945903	DICOTYLEDONES	MELASTOMATACEAE	Tristemma	hirtum			small seeds	cannot separate it from other tissues
945925	DICOTYLEDONES	FABACEAE	Stylosanthes	guianensis			small seeds
945936	DICOTYLEDONES	MELASTOMATACEAE	Heterotis	decumbens			small seeds	cannot separate it from other tissues
945958	DICOTYLEDONES	SOLANACEAE	Solanum	torvum		too thin	small seeds	cannot separate it from other tissues
946379	DICOTYLEDONES	TALINACEAE	Talinum	fruticosum		too thin	small seeds	cannot separate it from other tissues
946391	DICOTYLEDONES	ASTERACEAE	Mikania	microptera		too thin	small seeds
946427	MONOCOTYLEDONES	COMMELINACEAE	Palisota	barteri		too thin
946438	DICOTYLEDONES	MELASTOMATACEAE	Dupineta	multiflora			small seeds	cannot separate it from other tissues
946449	DICOTYLEDONES	OXALIDACEAE	Oxalis	barrelieri		too thin	small seeds	cannot separate it from other tissues
946461	DICOTYLEDONES	LAMIACEAE	Hyptis	lanceolata			small seeds	cannot separate it from other tissues
946494	DICOTYLEDONES	RUBIACEAE	Mussaenda	tenuiflora			small seeds	cannot separate it from other tissues
946520	MONOCOTYLEDONES	MARANTACEAE	Marantochloa	leucantha		too thin		cannot separate it from other tissues
948292	DICOTYLEDONES	FABACEAE	Erythrophleum	succirubrum				cannot separate it from other tissues
948317	DICOTYLEDONES	COMBRETACEAE	Combretum	quadrangulare
948340	DICOTYLEDONES	RUBIACEAE	Tamilnadia	uliginosa
948384	DICOTYLEDONES	MALVACEAE	Pentace	burmanica
948395	DICOTYLEDONES	MYRTACEAE	Melaleuca	cajuputi			small seeds	cannot separate it from other tissues
948454	DICOTYLEDONES	LYTHRACEAE	Lagerstroemia	subangulata
948661	DICOTYLEDONES	RUBIACEAE	Vidalasia	pubescens
954114	DICOTYLEDONES	MELASTOMATACEAE	Miconia	strigillosa			small seeds	cannot separate it from other tissues
954332	DICOTYLEDONES	SOLANACEAE	Iochroma	arborescens			small seeds	cannot separate it from other tissues
956886	DICOTYLEDONES	MYRTACEAE	Asteromyrtus	arnhemica		too thin	small seeds	cannot separate it from other tissues
959256	DICOTYLEDONES	HYPERICACEAE	Cratoxylum	cochinchinense				cannot separate it from other tissues
960302	MONOCOTYLEDONES	ASPARAGACEAE	Yucca	filifera		too thin		cannot separate it from other tissues
960324	DICOTYLEDONES	MUNTINGIACEAE	Muntingia	calabura			small seeds	cannot separate it from other tissues
960335	DICOTYLEDONES	RUBIACEAE	Coccocypselum	hispidulum		too thin	small seeds	cannot separate it from other tissues
960368	DICOTYLEDONES	FABACEAE	Conzattia	multiflora
960405	MONOCOTYLEDONES	ASPARAGACEAE	Beaucarnea	gracilis		too thin		cannot separate it from other tissues
960450	DICOTYLEDONES	MELASTOMATACEAE	Miconia	trinervia			small seeds	cannot separate it from other tissues
965178	DICOTYLEDONES	PITTOSPORACEAE	Pittosporum	viridiflorum
965259	DICOTYLEDONES	MELASTOMATACEAE	Guyonia	jacquesii		too thin	small seeds
965260	MONOCOTYLEDONES	IRIDACEAE	Gladiolus	mariae
965271	DICOTYLEDONES	MELASTOMATACEAE	Nerophila	gentianoides			small seeds	cannot separate it from other tissues
965293	DICOTYLEDONES	GENTIANACEAE	Exochaenium	teuszii			small seeds	cannot separate it from other tissues
965374	DICOTYLEDONES	RUBIACEAE	Leptactina	arborescens
965396	DICOTYLEDONES	RUBIACEAE	Pauridiantha	hirtella			small seeds	cannot separate it from other tissues
965581	DICOTYLEDONES	ACANTHACEAE	Anisotes	guineensis
972673	DICOTYLEDONES	NYCTAGINACEAE	Guapira	domingensis
972891	MONOCOTYLEDONES	ARECACEAE	Chamaerops	humilis		too thin		cannot separate it from other tissues
973049	DICOTYLEDONES	LINACEAE	Linum	catharticum
973131	DICOTYLEDONES	CARYOPHYLLACEAE	Silene	tatarica			small seeds	cannot separate it from other tissues
973201	DICOTYLEDONES	URTICACEAE	Urtica	dioica			small seeds	cannot separate it from other tissues
974792	DICOTYLEDONES	TAMARICACEAE	Tamarix	octandra			small seeds	cannot separate it from other tissues
978893	DICOTYLEDONES	AMARANTHACEAE	Iresine	cassiniiformis
979063	DICOTYLEDONES	SALICACEAE	Salix	caprea			small seeds	cannot separate it from other tissues
981068	MONOCOTYLEDONES	SMILACACEAE	Smilax	anceps		too thin		cannot separate it from other tissues
981172	DICOTYLEDONES	CLEOMACEAE	Cleome	viscosa			small seeds	cannot separate it from other tissues
981219	DICOTYLEDONES	LAMIACEAE	Mesosphaerum	pectinatum			small seeds	cannot separate it from other tissues
981220	DICOTYLEDONES	BIXACEAE	Bixa	orellana		too thin
981286	DICOTYLEDONES	FABACEAE	Cynometra	sakalava		too thin			cannot determine fruit/seed structure
981574	DICOTYLEDONES	ONAGRACEAE	Ludwigia	octovalvis			small seeds	cannot separate it from other tissues
981688	DICOTYLEDONES	FABACEAE	Vigna			too thin		cannot separate it from other tissues
984807	DICOTYLEDONES	MYRTACEAE	Kunzea	phylicoides			small seeds	cannot separate it from other tissues
984841	DICOTYLEDONES	ASTERACEAE	Ozothamnus	conditus			small seeds	cannot separate it from other tissues
985239	DICOTYLEDONES	MYRTACEAE	Eucalyptus	brownii			small seeds	cannot separate it from other tissues
987347	DICOTYLEDONES	CALOPHYLLACEAE	Mammea				small seeds	cannot separate it from other tissues
987417	DICOTYLEDONES	GENTIANACEAE	Tachiadenus	carinatus			small seeds	cannot separate it from other tissues
988089	DICOTYLEDONES	PEDALIACEAE	Sesamum	indicum			small seeds	cannot separate it from other tissues
988610	DICOTYLEDONES	RUBIACEAE	Danais				small seeds	cannot separate it from other tissues
991841	MONOCOTYLEDONES	ARECACEAE	Ravenea			too thin		cannot separate it from other tissues
992088	MONOCOTYLEDONES	ASPARAGACEAE	Dracaena			too thin		cannot separate it from other tissues
992284	MONOCOTYLEDONES	ARECACEAE	Dypsis			too thin		cannot separate it from other tissues
996341	DICOTYLEDONES	APOCYNACEAE	Landolphia			too thin		cannot separate it from other tissues
1000007	DICOTYLEDONES	FABACEAE	Pleurolobus	salicifolius
1000292	DICOTYLEDONES	FABACEAE	Sesbania	bispinosa
1002414	DICOTYLEDONES	ASTERACEAE	Eclipta	prostrata		too thin	small seeds	cannot separate it from other tissues
1002768	DICOTYLEDONES	LYTHRACEAE	Lawsonia	inermis				cannot separate it from other tissues
1007039	MONOCOTYLEDONES	ARECACEAE	Coccothrinax	inaguensis		too thin		cannot separate it from other tissues
1007165	DICOTYLEDONES	OLEACEAE	Ligustrum	vulgare
1007615	DICOTYLEDONES	RUBIACEAE	Oxyanthus	speciosus		too thin		cannot separate it from other tissues
1008173	DICOTYLEDONES	RUBIACEAE	Catunaregam	spinosa		too thin		cannot separate it from other tissues
1012426	DICOTYLEDONES	MELASTOMATACEAE	Henriettea	triflora			small seeds	cannot separate it from other tissues
1012460	DICOTYLEDONES	RUBIACEAE	Erithalis	odorifera
1012758	DICOTYLEDONES	SCROPHULARIACEAE	Buddleja	cordata			small seeds	cannot separate it from other tissues
1012770	DICOTYLEDONES	FABACEAE	Tara	cacalaco				cannot separate it from other tissues
1012851	DICOTYLEDONES	MELASTOMATACEAE	Miconia	xalapensis
1012873	DICOTYLEDONES	BORAGINACEAE	Heliotropium	glabrum					cannot determine fruit/seed structure
1012884	DICOTYLEDONES	ACTINIDIACEAE	Saurauia	scabrida			small seeds	cannot separate it from other tissues
1012910	DICOTYLEDONES	DIPENTODONTACEAE	Perrottetia	ovata			small seeds	cannot separate it from other tissues
1013157	DICOTYLEDONES	ASTERACEAE	Critonia	daleoides				cannot separate it from other tissues
1013168	DICOTYLEDONES	RUBIACEAE	Calycophyllum	candidissimum		too thin	small seeds	cannot separate it from other tissues
1014899	DICOTYLEDONES	SARCOLAENACEAE	Xyloolaena	sambiranensis		too thin		cannot separate it from other tissues
1018211	DICOTYLEDONES	SARCOLAENACEAE	Schizolaena	parviflora				cannot separate it from other tissues
1018358	DICOTYLEDONES	MALVACEAE	Dombeya					cannot separate it from other tissues
1018738	DICOTYLEDONES	BIGNONIACEAE	Stereospermum	nematocarpum				cannot separate it from other tissues	cannot determine fruit/seed structure
1019366	DICOTYLEDONES	RUBIACEAE	Gardenia	vogelii
1020032	DICOTYLEDONES	GENTIANACEAE	Anthocleista			too thin		cannot separate it from other tissues
1021235	DICOTYLEDONES	RUBIACEAE	Spermacoce	latifolia		too thin	small seeds	cannot separate it from other tissues
1021361	DICOTYLEDONES	RUBIACEAE	Empogona	ovalifolia		too thin		cannot separate it from other tissues
1021523	DICOTYLEDONES	RUBIACEAE	Bremeria	pervillei			small seeds	cannot separate it from other tissues
1021774	DICOTYLEDONES	EBENACEAE	Diospyros	sakalavarum		too thin		cannot separate it from other tissues
1021903	DICOTYLEDONES	FABACEAE	Brandzeia	filicifolia		too thin
1022715	DICOTYLEDONES	ASTERACEAE	Ageratum	conyzoides			small seeds	cannot separate it from other tissues
1022759	DICOTYLEDONES	RUBIACEAE	Peponidium			too thin		cannot separate it from other tissues
1024904	DICOTYLEDONES	BURSERACEAE	Canarium	subulatum	too hard: >400N
1025130	DICOTYLEDONES	CHRYSOBALANACEAE	Parinari	anamensis	too hard: >400N
1025299	DICOTYLEDONES	RUBIACEAE	Wendlandia	tinctoria			small seeds	cannot separate it from other tissues
1025842	DICOTYLEDONES	RUBIACEAE	Mitragyna	speciosa			small seeds	cannot separate it from other tissues
1026090	DICOTYLEDONES	MALVACEAE	Schoutenia	ovata		too thin		cannot separate it from other tissues
1026551	DICOTYLEDONES	AMARANTHACEAE	Celosia	floribunda
1027031	DICOTYLEDONES	ERICACEAE	Vaccinium	leucanthum			small seeds	cannot separate it from other tissues
1029585	DICOTYLEDONES	RUBIACEAE	Rondeletia	buxifolia			small seeds	cannot separate it from other tissues
1030228	DICOTYLEDONES	URTICACEAE	Leucosyke	quadrinervia			small seeds	cannot separate it from other tissues
1030239	DICOTYLEDONES	URTICACEAE	Maoutia	setosa			small seeds	cannot separate it from other tissues
1030479	DICOTYLEDONES	MELASTOMATACEAE	Melastoma	malabathricum			small seeds	cannot separate it from other tissues
1034020	DICOTYLEDONES	RUBIACEAE	Randia	aculeata		too thin		cannot separate it from other tissues
1034031	DICOTYLEDONES	MELASTOMATACEAE	Miconia	angustifolia			small seeds	cannot separate it from other tissues
1035669	MONOCOTYLEDONES	ARECACEAE	Sabal	causiarum		too thin		cannot separate it from other tissues
1038420	DICOTYLEDONES	FABACEAE	Cajanus	cajan		too thin		cannot separate it from other tissues
1039759	DICOTYLEDONES	SALICACEAE	Populus	tremula		too thin	small seeds
1044098	DICOTYLEDONES	SALICACEAE	Neopringlea	integrifolia		too thin		cannot separate it from other tissues
1045028	DICOTYLEDONES	SOLANACEAE	Lycianthes	virgata			small seeds	cannot separate it from other tissues
1045648	DICOTYLEDONES	ERICACEAE	Agarista	mexicana			small seeds	cannot separate it from other tissues
1052305	DICOTYLEDONES	VITACEAE	Vitis	labrusca				cannot separate it from other tissues
1054620	MONOCOTYLEDONES	ASPHODELACEAE	Aloe	divaricata		too thin		cannot separate it from other tissues
1054642	DICOTYLEDONES	CELASTRACEAE	Loeseneriella	rubiginosa		too thin		cannot separate it from other tissues
1055373	DICOTYLEDONES	RHAMNACEAE	Ziziphus	cambodiana	too hard: >400N
1060760	DICOTYLEDONES	LAMIACEAE	Callicarpa	japonica		too thin			cannot determine fruit/seed structure
1063831	DICOTYLEDONES	GENTIANACEAE	Utania	racemosa			small seeds	cannot separate it from other tissues
1066360	DICOTYLEDONES	GENTIANACEAE	Cyrtophyllum	fragrans			small seeds	cannot separate it from other tissues
1066511	DICOTYLEDONES	FABACEAE	Sindora	siamensis				cannot separate it from other tissues
1080430	DICOTYLEDONES	SAXIFRAGACEAE	Micranthes	nivalis			small seeds	cannot separate it from other tissues
